# Supplementary material for: In Vivo Transcription Kinetics of a Synthetic Gene Uninvolved in Stress-Response Pathways in Stressed Escherichia coli Cells
Source: PLoS One. 2014 Sep 30;9(9):e109005. doi: 10.1371/journal.pone.0109005 (PMC4182640; doi:10.1371/journal.pone.0109005)
Supplement: File S1 — Supporting information. (ZIP) [file pone.0109005.s002.zip]

Archive with 17 entries (13 files):
- raw data for submission/
- raw data for submission/acidic stress/
- raw data for submission/acidic stress/ph_bg_corrected_intensities.csv
- raw data for submission/acidic stress/ph_fit_intensity.csv
- raw data for submission/acidic stress/ph_RNA_count.csv
- raw data for submission/control/
- raw data for submission/control/control_bg_corrected_intensities.csv
- raw data for submission/control/control_fit_intensity.csv
- raw data for submission/control/control_RNA_count.csv
- raw data for submission/oxidative stress/
- raw data for submission/oxidative stress/oxidative_bg_corrected_intensities.csv
- raw data for submission/oxidative stress/oxidative_fit_intensity.csv
- raw data for submission/oxidative stress/oxidative_repeat_bg_corrected_intensities.csv
- raw data for submission/oxidative stress/oxidative_repeat_fit_intensity.csv
- raw data for submission/oxidative stress/oxidative_repeat_RNA_count.csv
- raw data for submission/oxidative stress/oxidative_RNA_count.csv
- raw data for submission/README.txt
