# Supplementary material for: In Vivo Transcription Kinetics of a Synthetic Gene Uninvolved in Stress-Response Pathways in Stressed Escherichia coli Cells
Source: PLoS One. 2014 Sep 30;9(9):e109005. doi: 10.1371/journal.pone.0109005 (PMC4182640; doi:10.1371/journal.pone.0109005)
Supplement: File S1 — Supporting information. (ZIP) [file pone.0109005.s002.zip › raw data for submission/acidic stress/ph_bg_corrected_intensities.csv]

1	0	0	0	0	0	0	0	0	0	0	0	0	0	0	0	0	0	0	0	0	0	0	0	0	0	0	0	0	0	0	0	0	0	0	0	0	0	0	0	0	0	0	0	0	0	0	0	0	0
2	0	0	0	0	0	0	0	0	0	0	0	0	0	0	0	0	0	0	0	0	0	0	0	0	0	0	0	0	0	0	0	0	0	0	0	0	0	0	0	0	0	0	0	0	0	0	0	0	0
3	0	0	0	0	0	0	0	0	0	0	0	0	0	0	0	0	0	0	0	0	0	0	0	0	0	0	0	0	0	0	0	0	0	0	0	0	0	0	0	0	0	0	0	0	0	0	0	0	0
4	0	0	0	0	0	0	0	0	0	0	0	0	0	0	0	0	0	0	0	0	0	0	0	0	0	0	0	0	0	0	0	0	0	0	0	0	0	0	0	0	0	0	0	0	0	0	0	0	0
5	0	0	0	0	0	0	0	0	0	0	0	0	0	0	0	0	0	0	0	0	0	0	0	0	0	0	0	0	0	0	0	0	0	0	0	0	0	0	0	0	0	0	0	0	0	0	0	0	0
6	0	0	0	0	0	0	0	0	0	0	0	0	0	0	0	0	0	0	0	0	0	0	0	0	0	0	0	0	0	0	0	0	0	0	0	0	0	0	0	0	0	0	0	0	0	0	0	0	0
7	0	0	0	0	0	0	0	0	0	0	0	0	0	0	0	0	0	0	0	0	0	0	0	0	0	0	0	0	0	0	0	0	0	0	0	0	0	0	0	0	0	0	0	0	0	0	0	0	0
8	0	0	0	0	0	0	0	0	0	0	0	0	0	0	0	0	0	0	0	0	0	0	0	0	0	0	0	0	0	0	0	0	0	0	0	0	0	0	0	0	0	0	0	0	0	0	0	0	0
9	0	0	0	0	0	0	0	0	0	0	0	0	0	0	0	0	0	0	0	0	0	0	0	0	0	0	0	0	0	0	0	0	0	0	0	0	0	0	0	0	0	0	0	0	0	0	0	0	0
10	0	0	0	0	0	0	0	0	0	0	0	0	0	0	0	0	0	0	0	0	0	0	0	0	0	0	0	0	0	0	0	0	0	0	0	0	0	0	0	0	0	0	0	0	0	0	0	0	0
11	0	0	0	0	0	0	0	0	0	0	0	NaN	0	0	0	0	0	0	0	0	0	NaN	0	0	0	NaN	0	0	0	0	0	0	0	0	0	0	0	0	0	0	0	0	0	0	0	0	0	0	0
12	0	0	0	0	0	0	0	0	0	0	0	NaN	0	0	0	0	0	0	0	0	0	NaN	0	0	0	NaN	0	0	0	0	0	0	0	0	0	0	0	0	0	0	0	0	0	0	0	0	0	0	0
13	0	0	0	0	0	0	0	0	0	0	0	NaN	0	0	0	0	0	0	0	0	0	NaN	0	0	0	NaN	0	0	0	0	0	0	0	0	0	0	0	0	0	0	0	0	0	0	0	0	0	0	0
14	0	0	0	0	0	0	0	0	0	0	0	NaN	0	0	0	0	0	0	0	0	0	NaN	0	0	0	NaN	0	0	0	0	0	0	0	0	0	0	0	0	0	0	0	0	0	0	0	0	0	0	0
15	0	0	0	0	0	0	0	0	0	0	0	NaN	0	0	0	0	0	0	0	0	0	NaN	0	0	0	NaN	0	0	0	0	0	0	0	0	0	0	0	0	0	0	0	0	0	0	0	0	0	0	0
16	0	0	0	0	0	0	0	0	0	0	0	NaN	0	0	0	0	0	0	0	0	0	NaN	0	0	0	NaN	0	0	0	0	0	0	0	0	0	0	0	0	0	0	0	0	0	0	0	0	0	0	0
17	0	0	0	0	0	0	0	0	0	0	0	NaN	0	0	0	0	0	0	0	0	0	NaN	0	0	0	NaN	0	0	0	0	0	0	0	0	0	0	0	0	0	0	0	0	0	0	0	0	0	0	0
18	0	0	0	0	0	0	0	0	0	0	0	NaN	0	0	0	0	0	0	0	0	0	NaN	0	0	0	NaN	0	0	0	0	0	0	0	0	0	0.62294	0	0	0	0	0.41125	0	0	0	0	0	0	0	0
19	0	0	0	0	0	0	0	0	0	0	0	NaN	0	0	0	0	0	0	0	0	0	NaN	0	0	0	NaN	0	0	0	0	0	0	0	0	0	0.45914	0	0	0	0	0.3809	0	0	0	0	0	0	0	0
20	0	0	0	0	0	0	0	0	0	0	0	NaN	0	0	0	0	0	0	0	0	0	NaN	0	0	0	NaN	0	0	0	0	0	0	0	0	0	0	0	0	0	0	0	0	0	0	0	0	0	0	0
21	0	0	0	0	0	0	0	0	0	0	0	NaN	0	0	0	0	0	0	0	0	0	NaN	0	0	0	NaN	0	0	0	0	0	0	0	0	0	0	0	0	0	0	0	0	0	0	0	0	0	0	0
22	0	0	0	0	0	0	0	0	0	0	0	NaN	0	0	NaN	0	0	0	0	0	0	NaN	0	0	0	NaN	0	0	0	0	0	0	0	0	0	0	0	0	NaN	0	0	NaN	NaN	0	0	0	0	NaN	NaN
23	0	0	0	0	0	0	0	0	0	0	0	NaN	0	0	NaN	0	0	0	0	0	0	NaN	0	0	0	NaN	0	0	0	0	0	0	0	0	0	0.51885	0	0	NaN	0	0	NaN	NaN	0	0	0	0	NaN	NaN
24	0	0	0	0	0	0	0	0	0	0	0	NaN	0	0	NaN	0.52601	0	0	0	0	0	NaN	0	0	0	NaN	0	0	0	0	0	0	0	0	0	0	0	0	NaN	0	0	NaN	NaN	0	0	0	0	NaN	NaN
25	0	0	0	0	0	0	0	0	0	0	0	NaN	0	0	NaN	0	0	0	0	0	0	NaN	0	0	0	NaN	0	0	0	0	0	0	0	0	0	0.56672	0	0	NaN	0	0	NaN	NaN	0	0	0	0	NaN	NaN
26	0	0	0	0	0	0	0	0	0	0	0	NaN	0	0	NaN	0.77109	0	0	0	0	0.48837	NaN	0	0	0	NaN	0	0	0	0	0	0	0	0	0	0	0	0	NaN	0	0.35767	NaN	NaN	0	0	0	0	NaN	NaN
27	0	0	0	0	0	0	0	0	0	0	0	NaN	0.4869	0	NaN	0	0	0	0	0	0	NaN	0	0	0	NaN	0	0	0	0	0	0	0	0	0	0.75616	0	0	NaN	0	0	NaN	NaN	0	0	0	0	NaN	NaN
28	0	0	0	0	0	0	0	0	0	0	0	NaN	0	0	NaN	0.61528	0	0	0	0	0	NaN	0	0	0	NaN	0	0	0	0	0	0	0	0	0	0	0	0	NaN	0	0.8405	NaN	NaN	0	0	0	0	NaN	NaN
29	0	0	0	0	0	0	0	0	0	0	0	NaN	0	0	NaN	0.89558	0	0	0	0	0	NaN	0	0	0	NaN	0	0	0	0	0	0	0	0	0	0	0	0	NaN	0	0.55175	NaN	NaN	0	0	0	0	NaN	NaN
30	0	0	0	0	0	0	0	0	0	0	0	NaN	0	0	NaN	0.65709	0	0	0	0	0.45175	NaN	0	0	0	NaN	0	0	0	0	0	0	0	0	0	0	0	0	NaN	0	0.42592	NaN	NaN	0	0	0	0	NaN	NaN
31	0	0	0	0	0	0	0	0	0	0	0	NaN	0.35924	0	NaN	0	0	0	0	0	0.79798	NaN	0	0	0	NaN	0	0	0	0	0.3294	0	0	0	0	0.56275	0	0	NaN	0	0.45053	NaN	NaN	0	0	0	0	NaN	NaN
32	0	0	0	0	0	0	0	0	0	0	0	NaN	0	0	NaN	0	0	0	0	0	0.62033	NaN	0	0	0	NaN	0	0	0	0	0	0	0	0	0	0.70588	0	0	NaN	0	0.34645	NaN	NaN	0	0	0	0	NaN	NaN
33	NaN	0	0	0	0	0	NaN	0	0	0	0	NaN	0	0	NaN	0	0	0	0	0	1.4029	NaN	0	0	0	NaN	0	0	0	0	0	0	0	0	0	0	0	0	NaN	0	0	NaN	NaN	0	0	0	0	NaN	NaN
34	NaN	0	0	0	0	0	NaN	0	0	0	0	NaN	1.0856	0	NaN	0.78552	0	0	0	0	0	NaN	0	0	0	NaN	0	0	0	0	0.26888	0	0	0	0	0.63079	0	0	NaN	0	0	NaN	NaN	0	0	0	0	NaN	NaN
35	NaN	0	0	0	0	0	NaN	0	0	0	0	NaN	1.1245	0	NaN	0.82753	0	0	0	0	0.86812	NaN	0	0	0	NaN	0	0	0	0	0	0	0	0	0	0	0	0	NaN	0	0	NaN	NaN	0	0	0	0	NaN	NaN
36	NaN	0	0	0	0	0	NaN	0	0	0	0	NaN	0.49282	0	NaN	0.56702	0	0	0	0	1.0581	NaN	0.38382	0	0	NaN	0	0	0	0	0.29214	0.3562	0	0.57298	0	0	0	0	NaN	0	0	NaN	NaN	0	0	0	0	NaN	NaN
37	NaN	0	0	0	0	0	NaN	0	0	0	0	NaN	0.51077	0	NaN	0.68241	0	0	0	0	0.83341	NaN	0.37997	0	0	NaN	0	0.48863	0	0	0.23557	0	0	0.70597	0	0	0	0	NaN	0	0	NaN	NaN	0	0	0	0	NaN	NaN
38	NaN	0	0	0	0	0	NaN	0	0	0	0.44903	NaN	1.1635	0	NaN	0.77016	0	0	0	0	0.79241	NaN	0	0	0	NaN	0	0.43415	0	0	0	0.32758	0	0.56589	0	0	0	0	NaN	0	0	NaN	NaN	0	0	0	0	NaN	NaN
39	NaN	0	0	0	0	0	NaN	0	0	0	0	NaN	0.90267	0	NaN	0.92263	0	0	0	0	0	NaN	0	0	0	NaN	0	0	0	0	0	0	0	0.53409	0	0.97953	0	0	NaN	0	0	NaN	NaN	0	0	0	0	NaN	NaN
40	NaN	0	0	0	0	0	NaN	0	0	0	0.60871	NaN	1.2379	0	NaN	1.3676	0	0	0	0	1.7091	NaN	0.52067	0	0	NaN	0	0.57832	0	0	0	0.48892	0	0.57181	0	0	0	0	NaN	0	0	NaN	NaN	0	0	0	0	NaN	NaN
41	NaN	0	0	0	0	0	NaN	0	0	0	0.78714	NaN	1.1986	0	NaN	1.2884	0	0	0	0	1.5278	NaN	0.63862	1.1528	0.45972	NaN	0	0.46858	0	0	0.3045	0	0	0.46784	0	0.59326	0	0	NaN	0	0	NaN	NaN	0	0	0	0	NaN	NaN
42	NaN	0	0	0	0	0	NaN	0	0	0	0	NaN	1.5122	0	NaN	1.1207	0	0	0	0	1.1884	NaN	0	1.0061	0.52566	NaN	0	0	0	0	0.28503	0.33787	0	0.54175	0	0	0	0	NaN	0	0	NaN	NaN	0	0	0	0	NaN	NaN
43	NaN	0	0	0	0	0	NaN	0	0	0	0.4425	NaN	1.5259	0	NaN	0.6905	0	0	0	0	NaN	NaN	0.37124	0.43537	0.58038	NaN	0	NaN	0	0	0.25127	0	0	NaN	0	NaN	NaN	0	NaN	0	NaN	NaN	NaN	0	0	0	NaN	NaN	NaN
44	NaN	0	0	0	0	0	NaN	0	0	0	0.45911	NaN	1.6914	0	NaN	0.88201	0	0	0	0	NaN	NaN	0.54417	0.60175	0	NaN	0	NaN	0	0	0.4346	0.40504	0	NaN	0	NaN	NaN	0	NaN	0	NaN	NaN	NaN	0	0	0	NaN	NaN	NaN
45	NaN	0.39806	0	0	0	0	NaN	0	0	0	0.56262	NaN	1.2391	0	NaN	0.74403	0	0	0	0	NaN	NaN	0.68805	0	0	NaN	0	NaN	0	0	0	0.86648	0	NaN	0	NaN	NaN	0	NaN	0	NaN	NaN	NaN	0	0	0	NaN	NaN	NaN
46	NaN	0.35241	0	0	0	0	NaN	0	0	0	0.6798	NaN	1.3548	0	NaN	1.0323	0	0	0	0	NaN	NaN	0.4528	1.1748	0.29806	NaN	0	NaN	0	0	0.54354	1.0208	0	NaN	0	NaN	NaN	0	NaN	0	NaN	NaN	NaN	0	0	0	NaN	NaN	NaN
47	NaN	0.52884	0	0	0	0	NaN	0	0	0	0.76253	NaN	1.657	0	NaN	1.5939	0	0	0	0	NaN	NaN	0.65928	0.46047	0.44876	NaN	0	NaN	0	0	0.35897	0.99079	0	NaN	0	NaN	NaN	0	NaN	0	NaN	NaN	NaN	0	0	0	NaN	NaN	NaN
48	NaN	0.28021	0	0	0	0	NaN	0	0	0	0.88841	NaN	1.5758	0	NaN	0	0	0	0	0	NaN	NaN	0.90004	0.37918	0	NaN	0	NaN	0	0	0.34427	1.0233	0	NaN	0	NaN	NaN	0	NaN	0	NaN	NaN	NaN	0	0	0	NaN	NaN	NaN
49	NaN	0.41219	0	0	0	0	NaN	0	0	0	0.55634	NaN	1.6706	0	NaN	0.81097	0	0	0	0	NaN	NaN	0.51217	0.5587	0.81753	NaN	0	NaN	0.56532	0	0.39824	1.161	0	NaN	0	NaN	NaN	0	NaN	0	NaN	NaN	NaN	0	0	0.71104	NaN	NaN	NaN
50	NaN	0	0	0	0	0	NaN	0	0	0	0.70733	NaN	1.9713	0	NaN	0.83306	0	0	0	0	NaN	NaN	0.749	0	0	NaN	0	NaN	0.65757	0	0.5423	1.5431	0	NaN	0	NaN	NaN	0	NaN	0	NaN	NaN	NaN	0	0	0.68459	NaN	NaN	NaN
51	NaN	1.2923	0	0	0	0	NaN	0	0	0.40976	0.68418	NaN	1.6718	0	NaN	0	0.59616	0	0	0	NaN	NaN	0.71221	0.81059	0.83323	NaN	0	NaN	0	0	0.55824	1.1129	0	NaN	0.57662	NaN	NaN	0	NaN	0	NaN	NaN	NaN	0	0	0.71514	NaN	NaN	NaN
52	NaN	0	0	0	0	0	NaN	0	0	0	0	NaN	0	0	NaN	1.2191	0	0	0	0	NaN	NaN	0	0.97686	0.92125	NaN	0	NaN	0	0	0.34378	0.74327	0	NaN	0	NaN	NaN	0	NaN	0	NaN	NaN	NaN	0	0	0.43658	NaN	NaN	NaN
53	NaN	0	0	0	0	0	NaN	0	0	0	0.5663	NaN	1.8661	0	NaN	0.63611	0	0	0	0	NaN	NaN	1.2172	1.3568	0.88193	NaN	0.61647	NaN	0.49205	0	0.40143	1.6565	0	NaN	0	NaN	NaN	0	NaN	0	NaN	NaN	NaN	0	0	0.35688	NaN	NaN	NaN
54	NaN	1.7361	0	0	0	0.34421	NaN	0	0	0	NaN	NaN	NaN	0	NaN	0.63606	NaN	0	NaN	0	NaN	NaN	NaN	2.0457	1.0464	NaN	NaN	NaN	NaN	0	0.30706	1.4746	0	NaN	0.58223	NaN	NaN	0	NaN	0	NaN	NaN	NaN	0	0	0	NaN	NaN	NaN
55	NaN	0.63964	0	0	0	0.38828	NaN	0	0	0	NaN	NaN	NaN	0	NaN	0	NaN	0	NaN	0	NaN	NaN	NaN	0.78117	1.4192	NaN	NaN	NaN	NaN	0	0.4812	1.5753	0	NaN	1.1495	NaN	NaN	0	NaN	0	NaN	NaN	NaN	0	0	0	NaN	NaN	NaN
56	NaN	1.9374	0	0	0	0.37174	NaN	0	0.53973	0	NaN	NaN	NaN	0	NaN	0.70278	NaN	0	NaN	0	NaN	NaN	NaN	0.60569	0.83331	NaN	NaN	NaN	NaN	0	0.47423	1.3339	0	NaN	0.6164	NaN	NaN	0	NaN	0	NaN	NaN	NaN	0	0	0	NaN	NaN	NaN
57	NaN	1.9716	0	0	0	0.59822	NaN	0	0.65412	0	NaN	NaN	NaN	0	NaN	0	NaN	0	NaN	0	NaN	NaN	NaN	1.1086	1.2038	NaN	NaN	NaN	NaN	0	0	1.5798	0	NaN	1.3789	NaN	NaN	0	NaN	0	NaN	NaN	NaN	0	0	0.47629	NaN	NaN	NaN
58	NaN	1.7868	0	0	0	0.45316	NaN	0	0.70138	0	NaN	NaN	NaN	0	NaN	1.4727	NaN	0	NaN	0	NaN	NaN	NaN	2.021	0.81981	NaN	NaN	NaN	NaN	0.29909	0.29013	2.1773	0	NaN	1.4904	NaN	NaN	0	NaN	0	NaN	NaN	NaN	0	0	0.72382	NaN	NaN	NaN
59	NaN	1.5212	0	0	0	0.43558	NaN	0	0.80596	0	NaN	NaN	NaN	0	NaN	0.92486	NaN	0	NaN	0	NaN	NaN	NaN	0.73569	1.7796	NaN	NaN	NaN	NaN	0	0.66551	1.6	0	NaN	1.1796	NaN	NaN	0	NaN	0	NaN	NaN	NaN	0	0	0.52378	NaN	NaN	NaN
60	NaN	1.5353	0	0	0	0.50001	NaN	0	0.77038	0	NaN	NaN	NaN	0	NaN	1.4514	NaN	0	NaN	0	NaN	NaN	NaN	1.4779	1.5601	NaN	NaN	NaN	NaN	0	0.25749	1.26	0	NaN	1.3616	NaN	NaN	0	NaN	0	NaN	NaN	NaN	0	0	0.53135	NaN	NaN	NaN
61	NaN	2.2207	0	0	0	0.55129	NaN	0	0.63893	0	NaN	NaN	NaN	0	NaN	1.4343	NaN	0	NaN	0	NaN	NaN	NaN	0.93315	1.1775	NaN	NaN	NaN	NaN	0	0.40439	1.0244	0	NaN	1.5136	NaN	NaN	0	NaN	0	NaN	NaN	NaN	0	0	1.4613	NaN	NaN	NaN
62	NaN	1.6204	0	0	0	0.30523	NaN	0	0.60183	0	NaN	NaN	NaN	0	NaN	1.1042	NaN	0	NaN	0	NaN	NaN	NaN	2.2151	1.1603	NaN	NaN	NaN	NaN	0	0.58159	0.75905	0	NaN	1.3411	NaN	NaN	0	NaN	0	NaN	NaN	NaN	0	0	1.5317	NaN	NaN	NaN
63	NaN	0.9359	0	0	0	0.80371	NaN	0	0.90956	0	NaN	NaN	NaN	0	NaN	1.482	NaN	0	NaN	0	NaN	NaN	NaN	2.1196	1.2604	NaN	NaN	NaN	NaN	0	0.7938	0.91202	0	NaN	2.0287	NaN	NaN	0	NaN	0	NaN	NaN	NaN	0	0	1.2803	NaN	NaN	NaN
64	NaN	2.2943	0.30836	0	0	0	NaN	0	0	0	NaN	NaN	NaN	0	NaN	2.1001	NaN	0	NaN	0	NaN	NaN	NaN	1.0793	2.0789	NaN	NaN	NaN	NaN	0.286	1.0743	1.4455	0	NaN	1.9768	NaN	NaN	0	NaN	0	NaN	NaN	NaN	0	0	2.0653	NaN	NaN	NaN
65	NaN	1.7391	0	0	0	0.5996	NaN	0	0.65239	0	NaN	NaN	NaN	0	NaN	NaN	NaN	0	NaN	0	NaN	NaN	NaN	1.0199	NaN	NaN	NaN	NaN	NaN	0.285	0.80525	1.5376	0	NaN	NaN	NaN	NaN	0	NaN	0	NaN	NaN	NaN	0	0	0.96514	NaN	NaN	NaN
66	NaN	2.3044	0.56565	0	0	0.77441	NaN	0	1.0655	0	NaN	NaN	NaN	0	NaN	NaN	NaN	0	NaN	0	NaN	NaN	NaN	2.5232	NaN	NaN	NaN	NaN	NaN	0.26277	0.50369	1.5578	0	NaN	NaN	NaN	NaN	0	NaN	0	NaN	NaN	NaN	0	0	1.8446	NaN	NaN	NaN
67	NaN	2.2625	0	0	0	0.43477	NaN	0	1.2755	0	NaN	NaN	NaN	0	NaN	NaN	NaN	0	NaN	0	NaN	NaN	NaN	1.9324	NaN	NaN	NaN	NaN	NaN	0.2631	0.71697	1.8233	0	NaN	NaN	NaN	NaN	0	NaN	0	NaN	NaN	NaN	0	0	2.1732	NaN	NaN	NaN
68	NaN	3.056	0	0	0	0	NaN	0	0	0	NaN	NaN	NaN	0	NaN	NaN	NaN	0	NaN	0	NaN	NaN	NaN	1.7944	NaN	NaN	NaN	NaN	NaN	0.39814	0.40939	1.3791	0	NaN	NaN	NaN	NaN	0	NaN	0	NaN	NaN	NaN	0	0	1.1092	NaN	NaN	NaN
69	NaN	3.4351	0	0	0	0.67631	NaN	0	0.71703	0	NaN	NaN	NaN	0	NaN	NaN	NaN	0	NaN	0	NaN	NaN	NaN	2.4898	NaN	NaN	NaN	NaN	NaN	0.7438	0.20561	2.0171	0	NaN	NaN	NaN	NaN	0	NaN	0	NaN	NaN	NaN	0	0	1.4601	NaN	NaN	NaN
70	NaN	2.5854	0.46789	0	0	1.1349	NaN	0	0.89148	0	NaN	NaN	NaN	0	NaN	NaN	NaN	0	NaN	0	NaN	NaN	NaN	1.8448	NaN	NaN	NaN	NaN	NaN	1.1201	0.31846	2.3167	0	NaN	NaN	NaN	NaN	0	NaN	0	NaN	NaN	NaN	0	0	0.31242	NaN	NaN	NaN
71	NaN	2.3008	0.42551	0	0	0.83833	NaN	0	0.86648	0	NaN	NaN	NaN	0	NaN	NaN	NaN	0	NaN	0	NaN	NaN	NaN	1.9118	NaN	NaN	NaN	NaN	NaN	0.5115	1.2004	1.922	0	NaN	NaN	NaN	NaN	0	NaN	0	NaN	NaN	NaN	0	0	2.1691	NaN	NaN	NaN
72	NaN	3.2524	0	0	0	0	NaN	0	0	0	NaN	NaN	NaN	0	NaN	NaN	NaN	0	NaN	0	NaN	NaN	NaN	3.095	NaN	NaN	NaN	NaN	NaN	0.78984	0.39908	2.2395	0	NaN	NaN	NaN	NaN	0	NaN	0	NaN	NaN	NaN	0	0	1.2541	NaN	NaN	NaN
73	NaN	1.9473	0.47466	0	0	1.1775	NaN	0	1.6325	0	NaN	NaN	NaN	0	NaN	NaN	NaN	0	NaN	0	NaN	NaN	NaN	3.737	NaN	NaN	NaN	NaN	NaN	0.78839	0.51523	2.7584	0	NaN	NaN	NaN	NaN	0	NaN	0	NaN	NaN	NaN	0	0	0.27985	NaN	NaN	NaN
74	NaN	3.2208	0.49616	0	0	1.294	NaN	0	1.0696	0	NaN	NaN	NaN	0	NaN	NaN	NaN	0	NaN	0	NaN	NaN	NaN	1.8987	NaN	NaN	NaN	NaN	NaN	0.37081	0.87557	3.4131	0	NaN	NaN	NaN	NaN	0	NaN	0	NaN	NaN	NaN	0	0	0.22709	NaN	NaN	NaN
75	NaN	2.958	0	0	0	1.0795	NaN	0	1.3073	0.40279	NaN	NaN	NaN	0	NaN	NaN	NaN	0	NaN	0	NaN	NaN	NaN	1.7506	NaN	NaN	NaN	NaN	NaN	0.43552	0.38507	3.5865	0	NaN	NaN	NaN	NaN	0	NaN	0	NaN	NaN	NaN	0	0	0.59564	NaN	NaN	NaN
76	NaN	2.7934	0.62603	0	0	1.6029	NaN	0.39921	1.3905	0.54736	NaN	NaN	NaN	0	NaN	NaN	NaN	0	NaN	0	NaN	NaN	NaN	2.9251	NaN	NaN	NaN	NaN	NaN	1.1571	0.40316	2.8206	0	NaN	NaN	NaN	NaN	0	NaN	0	NaN	NaN	NaN	0	0	0.83936	NaN	NaN	NaN
77	NaN	3.3769	0.9698	0	0	1.5847	NaN	0	1.4063	0.69141	NaN	NaN	NaN	0	NaN	NaN	NaN	0	NaN	0	NaN	NaN	NaN	2.8435	NaN	NaN	NaN	NaN	NaN	0.98643	0.41448	3.2515	0	NaN	NaN	NaN	NaN	0	NaN	0	NaN	NaN	NaN	0	0	0.66682	NaN	NaN	NaN
78	NaN	3.1754	0.30728	0	0	2.2147	NaN	0	1.2839	0.51654	NaN	NaN	NaN	0	NaN	NaN	NaN	0	NaN	0	NaN	NaN	NaN	3.8104	NaN	NaN	NaN	NaN	NaN	0.66962	0.43624	3.3051	0	NaN	NaN	NaN	NaN	0	NaN	0	NaN	NaN	NaN	0	0	0.95134	NaN	NaN	NaN
79	NaN	3.2318	0.76741	0	0	2.066	NaN	0.51198	1.2653	0	NaN	NaN	NaN	0	NaN	NaN	NaN	0	NaN	0	NaN	NaN	NaN	4.4986	NaN	NaN	NaN	NaN	NaN	0.91025	0.47963	3.4472	0	NaN	NaN	NaN	NaN	0	NaN	0	NaN	NaN	NaN	0	0	2.087	NaN	NaN	NaN
80	NaN	2.8927	0.52279	0	0	1.9451	NaN	0	1.4126	0.38089	NaN	NaN	NaN	0	NaN	NaN	NaN	0	NaN	0	NaN	NaN	NaN	1.8725	NaN	NaN	NaN	NaN	NaN	1.4441	0.33328	4.71	0	NaN	NaN	NaN	NaN	0	NaN	0	NaN	NaN	NaN	0	0	2.603	NaN	NaN	NaN
81	NaN	3.0795	0.73195	0	0	2.222	NaN	0.29326	1.364	0.3848	NaN	NaN	NaN	0	NaN	NaN	NaN	0	NaN	0	NaN	NaN	NaN	1.4435	NaN	NaN	NaN	NaN	NaN	1.6062	0.38361	4.1365	0	NaN	NaN	NaN	NaN	0	NaN	0	NaN	NaN	NaN	0	0	1.3191	NaN	NaN	NaN
82	NaN	2.758	0.54602	0	0	2.7525	NaN	0	1.41	0	NaN	NaN	NaN	0	NaN	NaN	NaN	0	NaN	0	NaN	NaN	NaN	4.0375	NaN	NaN	NaN	NaN	NaN	0.8314	0.49688	4.5987	0	NaN	NaN	NaN	NaN	0	NaN	0	NaN	NaN	NaN	0	0	2.1845	NaN	NaN	NaN
83	NaN	3.049	0.51171	0	0	2.8852	NaN	0	1.506	0	NaN	NaN	NaN	0	NaN	NaN	NaN	0	NaN	0	NaN	NaN	NaN	3.5972	NaN	NaN	NaN	NaN	NaN	1.3954	0.3046	4.5813	0	NaN	NaN	NaN	NaN	0	NaN	0	NaN	NaN	NaN	0	0	2.4759	NaN	NaN	NaN
84	NaN	3.0782	1.1684	0	0	3.0421	NaN	0	1.678	0	NaN	NaN	NaN	0	NaN	NaN	NaN	0	NaN	0	NaN	NaN	NaN	3.9373	NaN	NaN	NaN	NaN	NaN	0.84406	1.0536	3.899	0	NaN	NaN	NaN	NaN	0	NaN	0	NaN	NaN	NaN	0	0	1.9384	NaN	NaN	NaN
85	NaN	2.7663	0.45742	0	0	2.9917	NaN	0	1.438	0	NaN	NaN	NaN	0	NaN	NaN	NaN	0	NaN	0	NaN	NaN	NaN	3.3613	NaN	NaN	NaN	NaN	NaN	1.2277	0.83233	4.3911	0	NaN	NaN	NaN	NaN	0	NaN	0	NaN	NaN	NaN	0	0	0.41445	NaN	NaN	NaN
86	NaN	3.1623	1.1269	NaN	0	NaN	NaN	0.35892	1.4292	0	NaN	NaN	NaN	0	NaN	NaN	NaN	0	NaN	0	NaN	NaN	NaN	3.1401	NaN	NaN	NaN	NaN	NaN	1.9152	1.3311	3.6385	0	NaN	NaN	NaN	NaN	0	NaN	0	NaN	NaN	NaN	0	0	2.0983	NaN	NaN	NaN
87	NaN	3.2289	1.9958	NaN	0	NaN	NaN	0	1.701	0.36013	NaN	NaN	NaN	0	NaN	NaN	NaN	0	NaN	0	NaN	NaN	NaN	4.2198	NaN	NaN	NaN	NaN	NaN	0.81678	0.76064	3.6897	0	NaN	NaN	NaN	NaN	0	NaN	0	NaN	NaN	NaN	0	0	2.2304	NaN	NaN	NaN
88	NaN	4.5154	1.8411	NaN	0	NaN	NaN	0	1.5267	0.45751	NaN	NaN	NaN	0	NaN	NaN	NaN	0	NaN	0	NaN	NaN	NaN	2.587	NaN	NaN	NaN	NaN	NaN	1.4922	0.15964	4.0661	0	NaN	NaN	NaN	NaN	0	NaN	0	NaN	NaN	NaN	0	0	1.6288	NaN	NaN	NaN
89	NaN	3.1662	1.2123	NaN	0	NaN	NaN	0.74914	1.563	0	NaN	NaN	NaN	0	NaN	NaN	NaN	0	NaN	0	NaN	NaN	NaN	0	NaN	NaN	NaN	NaN	NaN	0.3576	0.32971	5.4947	0	NaN	NaN	NaN	NaN	0	NaN	0	NaN	NaN	NaN	0	0	0.93938	NaN	NaN	NaN
90	NaN	4.6634	2.0652	NaN	0	NaN	NaN	0.36328	1.4829	0.41652	NaN	NaN	NaN	0	NaN	NaN	NaN	0	NaN	0	NaN	NaN	NaN	3.6186	NaN	NaN	NaN	NaN	NaN	1.5691	1.2717	3.5331	0	NaN	NaN	NaN	NaN	0	NaN	0	NaN	NaN	NaN	0	0	1.5661	NaN	NaN	NaN
91	NaN	4.1354	0.6751	NaN	0	NaN	NaN	0.41434	1.0365	0.26794	NaN	NaN	NaN	0	NaN	NaN	NaN	0	NaN	0	NaN	NaN	NaN	0	NaN	NaN	NaN	NaN	NaN	0	1.6345	4.9482	0	NaN	NaN	NaN	NaN	0	NaN	0	NaN	NaN	NaN	0	0	1.2112	NaN	NaN	NaN
92	NaN	4.9711	1.4136	NaN	0	NaN	NaN	1.2798	1.2456	0	NaN	NaN	NaN	0	NaN	NaN	NaN	0	NaN	0	NaN	NaN	NaN	3.7099	NaN	NaN	NaN	NaN	NaN	1.8652	1.4052	4.2017	0	NaN	NaN	NaN	NaN	0	NaN	0	NaN	NaN	NaN	0	0	1.8769	NaN	NaN	NaN
93	NaN	4.5084	1.4523	NaN	0	NaN	NaN	0.27791	1.1768	0.58141	NaN	NaN	NaN	0	NaN	NaN	NaN	0	NaN	0	NaN	NaN	NaN	4.1089	NaN	NaN	NaN	NaN	NaN	2.1044	0.71981	4.8513	0	NaN	NaN	NaN	NaN	0	NaN	0	NaN	NaN	NaN	0	0	3.2473	NaN	NaN	NaN
94	NaN	4.9578	1.3231	NaN	0	NaN	NaN	0.17023	2.1857	0.58685	NaN	NaN	NaN	0	NaN	NaN	NaN	0	NaN	0	NaN	NaN	NaN	3.5144	NaN	NaN	NaN	NaN	NaN	2.2345	0.61365	5.3874	0	NaN	NaN	NaN	NaN	0	NaN	0	NaN	NaN	NaN	0	0	1.253	NaN	NaN	NaN
95	NaN	4.7696	1.5986	NaN	0	NaN	NaN	0.12348	2.39	0.70608	NaN	NaN	NaN	0	NaN	NaN	NaN	0	NaN	0	NaN	NaN	NaN	2.034	NaN	NaN	NaN	NaN	NaN	2.5589	0.48108	6.2468	0	NaN	NaN	NaN	NaN	0	NaN	0	NaN	NaN	NaN	0	0	0.70424	NaN	NaN	NaN
96	NaN	4.8684	2.044	NaN	0	NaN	NaN	0.43312	1.3162	1.2412	NaN	NaN	NaN	0	NaN	NaN	NaN	0	NaN	0	NaN	NaN	NaN	3.5987	NaN	NaN	NaN	NaN	NaN	1.4079	0.4882	5.6332	0	NaN	NaN	NaN	NaN	0	NaN	0	NaN	NaN	NaN	0	0	0.99141	NaN	NaN	NaN
97	NaN	4.2344	0.87201	NaN	0	NaN	NaN	0.65391	2.3222	1.0063	NaN	NaN	NaN	0	NaN	NaN	NaN	0	NaN	0	NaN	NaN	NaN	3.8929	NaN	NaN	NaN	NaN	NaN	2.2107	1.0025	5.6022	0	NaN	NaN	NaN	NaN	NaN	NaN	0	NaN	NaN	NaN	0	0	2.3835	NaN	NaN	NaN
98	NaN	3.6856	1.7902	NaN	0	NaN	NaN	1.097	2.6823	0.49782	NaN	NaN	NaN	0	NaN	NaN	NaN	0	NaN	0	NaN	NaN	NaN	4.1724	NaN	NaN	NaN	NaN	NaN	1.6113	0.90638	5.9031	0	NaN	NaN	NaN	NaN	NaN	NaN	0	NaN	NaN	NaN	0	0	3.7358	NaN	NaN	NaN
99	NaN	1.2409	2.0032	NaN	0	NaN	NaN	1.4325	1.3046	0.88293	NaN	NaN	NaN	0	NaN	NaN	NaN	0	NaN	0	NaN	NaN	NaN	1.7903	NaN	NaN	NaN	NaN	NaN	2.1632	0	3.8049	0	NaN	NaN	NaN	NaN	NaN	NaN	0	NaN	NaN	NaN	0	0	1.9901	NaN	NaN	NaN
100	NaN	6.439	1.3765	NaN	0	NaN	NaN	0.28987	2.251	1.2934	NaN	NaN	NaN	0	NaN	NaN	NaN	0	NaN	0	NaN	NaN	NaN	2.8046	NaN	NaN	NaN	NaN	NaN	1.7533	0.94138	6.2517	0	NaN	NaN	NaN	NaN	NaN	NaN	0	NaN	NaN	NaN	0	0	2.9919	NaN	NaN	NaN
101	NaN	5.9261	1.2037	NaN	0	NaN	NaN	0.35502	1.3526	0.77378	NaN	NaN	NaN	0	NaN	NaN	NaN	0	NaN	0	NaN	NaN	NaN	3.6599	NaN	NaN	NaN	NaN	NaN	2.9207	1.0408	6.1243	0	NaN	NaN	NaN	NaN	NaN	NaN	0	NaN	NaN	NaN	0	0	0.47451	NaN	NaN	NaN
102	NaN	5.2601	1.6682	NaN	0	NaN	NaN	0.26584	2.3745	0	NaN	NaN	NaN	0	NaN	NaN	NaN	0	NaN	0	NaN	NaN	NaN	2.6069	NaN	NaN	NaN	NaN	NaN	3.0696	0.65981	5.7934	0	NaN	NaN	NaN	NaN	NaN	NaN	0	NaN	NaN	NaN	0	0	2.2321	NaN	NaN	NaN
103	NaN	4.8944	2.1651	NaN	0	NaN	NaN	0.69221	1.9687	1.1677	NaN	NaN	NaN	0	NaN	NaN	NaN	0	NaN	0	NaN	NaN	NaN	4.0515	NaN	NaN	NaN	NaN	NaN	1.5575	0.9253	5.6507	0	NaN	NaN	NaN	NaN	NaN	NaN	0	NaN	NaN	NaN	0	0	2.3845	NaN	NaN	NaN
104	NaN	5.6188	2.0846	NaN	0	NaN	NaN	0.30929	1.296	0.42497	NaN	NaN	NaN	0	NaN	NaN	NaN	0	NaN	0	NaN	NaN	NaN	3.0329	NaN	NaN	NaN	NaN	NaN	3.2895	0.60702	5.8821	0	NaN	NaN	NaN	NaN	NaN	NaN	0	NaN	NaN	NaN	0	0	1.1354	NaN	NaN	NaN
105	NaN	7.2371	0.7435	NaN	0	NaN	NaN	0.57452	1.9067	1.1149	NaN	NaN	NaN	0	NaN	NaN	NaN	0	NaN	0	NaN	NaN	NaN	3.3201	NaN	NaN	NaN	NaN	NaN	2.4789	0.95005	5.7579	0	NaN	NaN	NaN	NaN	NaN	NaN	0	NaN	NaN	NaN	0	0	1.026	NaN	NaN	NaN
106	NaN	6.9641	1.2623	NaN	0	NaN	NaN	0.79586	0.9433	0	NaN	NaN	NaN	0	NaN	NaN	NaN	0	NaN	0	NaN	NaN	NaN	2.063	NaN	NaN	NaN	NaN	NaN	3.2413	0.71063	6.1945	0	NaN	NaN	NaN	NaN	NaN	NaN	0	NaN	NaN	NaN	0	0	1.5823	NaN	NaN	NaN
107	NaN	6.2833	1.7369	NaN	0	NaN	NaN	1.3111	0	0.75226	NaN	NaN	NaN	0	NaN	NaN	NaN	0	NaN	0	NaN	NaN	NaN	4.4241	NaN	NaN	NaN	NaN	NaN	2.9696	0.95921	6.0354	0	NaN	NaN	NaN	NaN	NaN	NaN	0	NaN	NaN	NaN	0	0	0.48795	NaN	NaN	NaN
108	NaN	6.1175	1.5715	NaN	0	NaN	NaN	1.2141	0.53303	0.71548	NaN	NaN	NaN	0	NaN	NaN	NaN	0	NaN	0	NaN	NaN	NaN	4.2085	NaN	NaN	NaN	NaN	NaN	2.0617	0.56595	6.5341	0	NaN	NaN	NaN	NaN	NaN	NaN	0	NaN	NaN	NaN	0	0	0.89802	NaN	NaN	NaN
109	NaN	5.7647	2.2196	NaN	0	NaN	NaN	1.6949	0.44886	0.45713	NaN	NaN	NaN	0	NaN	NaN	NaN	0	NaN	0	NaN	NaN	NaN	3.046	NaN	NaN	NaN	NaN	NaN	1.9168	1.0893	5.8965	0	NaN	NaN	NaN	NaN	NaN	NaN	0	NaN	NaN	NaN	0	0	3.1589	NaN	NaN	NaN
110	NaN	6.0686	2.135	NaN	0	NaN	NaN	0.808	0.82563	0.67835	NaN	NaN	NaN	0	NaN	NaN	NaN	0	NaN	0	NaN	NaN	NaN	5.9064	NaN	NaN	NaN	NaN	NaN	1.8417	0.84542	5.3701	0	NaN	NaN	NaN	NaN	NaN	NaN	0	NaN	NaN	NaN	0	0	2.325	NaN	NaN	NaN
111	NaN	5.4549	2.5169	NaN	0	NaN	NaN	0.982	0	0.582	NaN	NaN	NaN	0	NaN	NaN	NaN	0	NaN	0	NaN	NaN	NaN	1.9015	NaN	NaN	NaN	NaN	NaN	2.2661	0.78319	6.0973	0	NaN	NaN	NaN	NaN	NaN	NaN	0	NaN	NaN	NaN	0	0	1.4938	NaN	NaN	NaN
112	NaN	7.8967	2.1867	NaN	0	NaN	NaN	0.79472	0	0.62428	NaN	NaN	NaN	0	NaN	NaN	NaN	0	NaN	0	NaN	NaN	NaN	5.294	NaN	NaN	NaN	NaN	NaN	1.965	0.7044	5.7519	0	NaN	NaN	NaN	NaN	NaN	NaN	0	NaN	NaN	NaN	0	0	0.68222	NaN	NaN	NaN
113	NaN	7.1411	2.0121	NaN	0	NaN	NaN	1.7615	0	1.4179	NaN	NaN	NaN	0	NaN	NaN	NaN	0	NaN	0	NaN	NaN	NaN	4.0297	NaN	NaN	NaN	NaN	NaN	3.3517	0.7939	6.5215	0	NaN	NaN	NaN	NaN	NaN	NaN	0	NaN	NaN	NaN	0	0	0.74767	NaN	NaN	NaN
114	NaN	7.2988	2.5528	NaN	0	NaN	NaN	2.2808	1.1451	0.91642	NaN	NaN	NaN	0	NaN	NaN	NaN	0	NaN	0	NaN	NaN	NaN	2.8854	NaN	NaN	NaN	NaN	NaN	2.7801	0.94662	5.9149	0	NaN	NaN	NaN	NaN	NaN	NaN	0	NaN	NaN	NaN	0	0	0.33221	NaN	NaN	NaN
115	NaN	6.1944	2.264	NaN	0	NaN	NaN	1.2333	1.4681	1.1814	NaN	NaN	NaN	0	NaN	NaN	NaN	0	NaN	0	NaN	NaN	NaN	3.1582	NaN	NaN	NaN	NaN	NaN	2.8426	0.78753	5.8673	0	NaN	NaN	NaN	NaN	NaN	NaN	0	NaN	NaN	NaN	0	0	2.5131	NaN	NaN	NaN
116	NaN	7.0923	2.5371	NaN	0	NaN	NaN	2.685	1.9652	1.2833	NaN	NaN	NaN	0	NaN	NaN	NaN	0	NaN	0	NaN	NaN	NaN	3.7003	NaN	NaN	NaN	NaN	NaN	2.4251	0.78404	5.0045	0	NaN	NaN	NaN	NaN	NaN	NaN	0	NaN	NaN	NaN	0	0	3.4325	NaN	NaN	NaN
117	NaN	7.3727	2.1429	NaN	0	NaN	NaN	1.6282	1.229	1.6843	NaN	NaN	NaN	0	NaN	NaN	NaN	0	NaN	0	NaN	NaN	NaN	2.9318	NaN	NaN	NaN	NaN	NaN	3.031	0.3442	5.1451	0	NaN	NaN	NaN	NaN	NaN	NaN	0	NaN	NaN	NaN	0	0	2.1201	NaN	NaN	NaN
118	NaN	7.2814	1.6075	NaN	0	NaN	NaN	1.1884	0.78058	0.96685	NaN	NaN	NaN	0	NaN	NaN	NaN	0	NaN	0	NaN	NaN	NaN	2.2338	NaN	NaN	NaN	NaN	NaN	1.8408	0.52458	5.4963	0	NaN	NaN	NaN	NaN	NaN	NaN	0	NaN	NaN	NaN	0	0	3.4212	NaN	NaN	NaN
119	NaN	6.5066	1.6792	NaN	0	NaN	NaN	NaN	0	0.84739	NaN	NaN	NaN	0	NaN	NaN	NaN	0	NaN	0	NaN	NaN	NaN	4.1037	NaN	NaN	NaN	NaN	NaN	1.4574	0.96167	5.6051	NaN	NaN	NaN	NaN	NaN	NaN	NaN	0	NaN	NaN	NaN	0	0	1.5259	NaN	NaN	NaN
120	NaN	7.554	2.1732	NaN	0	NaN	NaN	NaN	0.60778	1.2633	NaN	NaN	NaN	0	NaN	NaN	NaN	0	NaN	0	NaN	NaN	NaN	3.9437	NaN	NaN	NaN	NaN	NaN	1.1712	0.28712	4.6988	NaN	NaN	NaN	NaN	NaN	NaN	NaN	0	NaN	NaN	NaN	0	0	2.4664	NaN	NaN	NaN
121	NaN	7.2787	2.0805	NaN	0	NaN	NaN	NaN	0.99187	0.93818	NaN	NaN	NaN	0	NaN	NaN	NaN	0	NaN	0	NaN	NaN	NaN	2.4303	NaN	NaN	NaN	NaN	NaN	3.3374	0.44472	4.3959	NaN	NaN	NaN	NaN	NaN	NaN	NaN	0	NaN	NaN	NaN	0	0	4.3127	NaN	NaN	NaN
122	NaN	7.8	2.2043	NaN	0	NaN	NaN	NaN	0.61806	0.98342	NaN	NaN	NaN	0	NaN	NaN	NaN	0	NaN	0	NaN	NaN	NaN	3.0599	NaN	NaN	NaN	NaN	NaN	2.5158	0	5.5603	NaN	NaN	NaN	NaN	NaN	NaN	NaN	0	NaN	NaN	NaN	0	0	2.1514	NaN	NaN	NaN
123	NaN	7.0946	2.206	NaN	0	NaN	NaN	NaN	0.56634	1.6679	NaN	NaN	NaN	0	NaN	NaN	NaN	0	NaN	0	NaN	NaN	NaN	4.1293	NaN	NaN	NaN	NaN	NaN	3.8858	0.77482	5.4892	NaN	NaN	NaN	NaN	NaN	NaN	NaN	0	NaN	NaN	NaN	0	0	1.0384	NaN	NaN	NaN
124	NaN	6.6296	2.2954	NaN	0	NaN	NaN	NaN	0	0.74437	NaN	NaN	NaN	0	NaN	NaN	NaN	0	NaN	0	NaN	NaN	NaN	4.7083	NaN	NaN	NaN	NaN	NaN	3.5109	0.96107	5.603	NaN	NaN	NaN	NaN	NaN	NaN	NaN	0	NaN	NaN	NaN	0	0	2.3222	NaN	NaN	NaN
125	NaN	7.4301	2.6227	NaN	0	NaN	NaN	NaN	0.48948	1.3435	NaN	NaN	NaN	0	NaN	NaN	NaN	0	NaN	0	NaN	NaN	NaN	2.3161	NaN	NaN	NaN	NaN	NaN	3.0169	0.46242	5.7927	NaN	NaN	NaN	NaN	NaN	NaN	NaN	0	NaN	NaN	NaN	0	0	3.8816	NaN	NaN	NaN
126	NaN	7.178	2.4923	NaN	0	NaN	NaN	NaN	1.3592	0.70839	NaN	NaN	NaN	0	NaN	NaN	NaN	0	NaN	0	NaN	NaN	NaN	2.5996	NaN	NaN	NaN	NaN	NaN	2.7099	0.41441	5.8956	NaN	NaN	NaN	NaN	NaN	NaN	NaN	0	NaN	NaN	NaN	0	0	4.414	NaN	NaN	NaN
127	NaN	6.9434	2.4716	NaN	0	NaN	NaN	NaN	0.93358	0.86563	NaN	NaN	NaN	0	NaN	NaN	NaN	0	NaN	0	NaN	NaN	NaN	2.4158	NaN	NaN	NaN	NaN	NaN	1.6584	0.27201	5.1018	NaN	NaN	NaN	NaN	NaN	NaN	NaN	0	NaN	NaN	NaN	0	0	2.6111	NaN	NaN	NaN
128	NaN	6.6088	2.2464	NaN	0	NaN	NaN	NaN	0.89611	0.78917	NaN	NaN	NaN	0	NaN	NaN	NaN	0	NaN	0	NaN	NaN	NaN	2.3469	NaN	NaN	NaN	NaN	NaN	2.6796	0.36794	6.109	NaN	NaN	NaN	NaN	NaN	NaN	NaN	0	NaN	NaN	NaN	0	0	5.0162	NaN	NaN	NaN
129	NaN	6.8742	1.7174	NaN	0	NaN	NaN	NaN	0.74413	1.1628	NaN	NaN	NaN	0	NaN	NaN	NaN	0	NaN	0	NaN	NaN	NaN	1.9743	NaN	NaN	NaN	NaN	NaN	2.3049	0.37835	5.7769	NaN	NaN	NaN	NaN	NaN	NaN	NaN	0	NaN	NaN	NaN	0	0	2.6448	NaN	NaN	NaN
130	NaN	6.9221	2.3686	NaN	0	NaN	NaN	NaN	0.79942	1.3284	NaN	NaN	NaN	0	NaN	NaN	NaN	0	NaN	0	NaN	NaN	NaN	3.8718	NaN	NaN	NaN	NaN	NaN	2.1543	0.37453	5.242	NaN	NaN	NaN	NaN	NaN	NaN	NaN	0	NaN	NaN	NaN	0	0	4.5097	NaN	NaN	NaN
131	NaN	6.627	2.3311	NaN	0	NaN	NaN	NaN	0	0.95127	NaN	NaN	NaN	0	NaN	NaN	NaN	0	NaN	0	NaN	NaN	NaN	2.5813	NaN	NaN	NaN	NaN	NaN	2.0936	0.40538	5.5282	NaN	NaN	NaN	NaN	NaN	NaN	NaN	0	NaN	NaN	NaN	0	0	1.8726	NaN	NaN	NaN
132	NaN	6.3421	3.2995	NaN	0	NaN	NaN	NaN	1.2113	1.4222	NaN	NaN	NaN	0	NaN	NaN	NaN	0	NaN	0	NaN	NaN	NaN	2.879	NaN	NaN	NaN	NaN	NaN	2.8545	0.31214	5.5425	NaN	NaN	NaN	NaN	NaN	NaN	NaN	0	NaN	NaN	NaN	0	0	2.6093	NaN	NaN	NaN
133	NaN	9.4437	3.6031	NaN	0	NaN	NaN	NaN	0.88746	2.6217	NaN	NaN	NaN	0	NaN	NaN	NaN	0	NaN	0	NaN	NaN	NaN	3.8244	NaN	NaN	NaN	NaN	NaN	2.5736	0.32139	5.6838	NaN	NaN	NaN	NaN	NaN	NaN	NaN	0	NaN	NaN	NaN	0	0	4.4524	NaN	NaN	NaN
134	NaN	6.5398	3.698	NaN	0	NaN	NaN	NaN	1.2178	1.0215	NaN	NaN	NaN	0	NaN	NaN	NaN	0	NaN	0	NaN	NaN	NaN	3.0903	NaN	NaN	NaN	NaN	NaN	2.634	0.50701	5.2171	NaN	NaN	NaN	NaN	NaN	NaN	NaN	0	NaN	NaN	NaN	0	0	1.6856	NaN	NaN	NaN
135	NaN	7.1511	3.4168	NaN	0	NaN	NaN	NaN	1.2551	1.6556	NaN	NaN	NaN	0	NaN	NaN	NaN	0	NaN	0	NaN	NaN	NaN	2.6088	NaN	NaN	NaN	NaN	NaN	2.2732	0.89725	5.7393	NaN	NaN	NaN	NaN	NaN	NaN	NaN	0	NaN	NaN	NaN	0	0	2.407	NaN	NaN	NaN
136	NaN	8.2952	3.3018	NaN	0	NaN	NaN	NaN	0.9764	1.442	NaN	NaN	NaN	0	NaN	NaN	NaN	0	NaN	0	NaN	NaN	NaN	3.3724	NaN	NaN	NaN	NaN	NaN	3.272	0.16723	5.1414	NaN	NaN	NaN	NaN	NaN	NaN	NaN	0	NaN	NaN	NaN	0	0	2.3029	NaN	NaN	NaN
137	NaN	7.8099	2.277	NaN	0	NaN	NaN	NaN	1.1565	1.3206	NaN	NaN	NaN	0	NaN	NaN	NaN	0	NaN	0	NaN	NaN	NaN	3.4619	NaN	NaN	NaN	NaN	NaN	3.7419	0.21664	5.5575	NaN	NaN	NaN	NaN	NaN	NaN	NaN	0	NaN	NaN	NaN	0	0	2.6093	NaN	NaN	NaN
138	NaN	7.5842	2.8769	NaN	0	NaN	NaN	NaN	1.2599	1.8047	NaN	NaN	NaN	0	NaN	NaN	NaN	0	NaN	0	NaN	NaN	NaN	3.4264	NaN	NaN	NaN	NaN	NaN	5.0491	0	5.659	NaN	NaN	NaN	NaN	NaN	NaN	NaN	0	NaN	NaN	NaN	0	0	1.7767	NaN	NaN	NaN
139	NaN	8.5032	2.4778	NaN	0	NaN	NaN	NaN	1.0114	1.3482	NaN	NaN	NaN	0	NaN	NaN	NaN	0	NaN	0	NaN	NaN	NaN	2.6365	NaN	NaN	NaN	NaN	NaN	2.2598	0	5.8118	NaN	NaN	NaN	NaN	NaN	NaN	NaN	0	NaN	NaN	NaN	0	0	5.5504	NaN	NaN	NaN
140	NaN	7.9328	NaN	NaN	0	NaN	NaN	NaN	NaN	1.4817	NaN	NaN	NaN	0	NaN	NaN	NaN	0	NaN	0	NaN	NaN	NaN	3.964	NaN	NaN	NaN	NaN	NaN	3.7466	0	5.2233	NaN	NaN	NaN	NaN	NaN	NaN	NaN	0	NaN	NaN	NaN	0	0	NaN	NaN	NaN	NaN
141	NaN	10.311	NaN	NaN	0	NaN	NaN	NaN	NaN	1.2257	NaN	NaN	NaN	0	NaN	NaN	NaN	0	NaN	0	NaN	NaN	NaN	3.9713	NaN	NaN	NaN	NaN	NaN	2.1875	0	5.6897	NaN	NaN	NaN	NaN	NaN	NaN	NaN	0	NaN	NaN	NaN	0	0	NaN	NaN	NaN	NaN
142	NaN	9.0478	NaN	NaN	0	NaN	NaN	NaN	NaN	1.1802	NaN	NaN	NaN	0	NaN	NaN	NaN	0	NaN	0	NaN	NaN	NaN	3.6323	NaN	NaN	NaN	NaN	NaN	3.3592	0.23543	6.03	NaN	NaN	NaN	NaN	NaN	NaN	NaN	0	NaN	NaN	NaN	0	0	NaN	NaN	NaN	NaN
143	NaN	7.2218	NaN	NaN	0	NaN	NaN	NaN	NaN	1.3937	NaN	NaN	NaN	0	NaN	NaN	NaN	0	NaN	0	NaN	NaN	NaN	3.1416	NaN	NaN	NaN	NaN	NaN	2.9661	0	5.7139	NaN	NaN	NaN	NaN	NaN	NaN	NaN	0	NaN	NaN	NaN	0	0	NaN	NaN	NaN	NaN
144	NaN	8.3536	NaN	NaN	0	NaN	NaN	NaN	NaN	2.3259	NaN	NaN	NaN	0	NaN	NaN	NaN	0	NaN	0	NaN	NaN	NaN	3.7612	NaN	NaN	NaN	NaN	NaN	3.2237	0	6.0522	NaN	NaN	NaN	NaN	NaN	NaN	NaN	0	NaN	NaN	NaN	0	0	NaN	NaN	NaN	NaN
145	NaN	8.362	NaN	NaN	0	NaN	NaN	NaN	NaN	1.5379	NaN	NaN	NaN	0	NaN	NaN	NaN	0	NaN	0	NaN	NaN	NaN	3.0086	NaN	NaN	NaN	NaN	NaN	2.5832	0	4.9159	NaN	NaN	NaN	NaN	NaN	NaN	NaN	0	NaN	NaN	NaN	0	0	NaN	NaN	NaN	NaN
146	NaN	11.783	NaN	NaN	0	NaN	NaN	NaN	NaN	1.0164	NaN	NaN	NaN	0	NaN	NaN	NaN	0	NaN	0	NaN	NaN	NaN	2.4613	NaN	NaN	NaN	NaN	NaN	2.1826	0.19142	5.683	NaN	NaN	NaN	NaN	NaN	NaN	NaN	0	NaN	NaN	NaN	0	0	NaN	NaN	NaN	NaN
147	NaN	10.525	NaN	NaN	0	NaN	NaN	NaN	NaN	1.7722	NaN	NaN	NaN	0	NaN	NaN	NaN	0	NaN	0	NaN	NaN	NaN	2.0049	NaN	NaN	NaN	NaN	NaN	3.4781	0.33488	5.3569	NaN	NaN	NaN	NaN	NaN	NaN	NaN	0	NaN	NaN	NaN	0	0	NaN	NaN	NaN	NaN
148	NaN	9.608	NaN	NaN	0	NaN	NaN	NaN	NaN	2.4888	NaN	NaN	NaN	0	NaN	NaN	NaN	0	NaN	0	NaN	NaN	NaN	2.7308	NaN	NaN	NaN	NaN	NaN	3.3104	0.28689	5.9926	NaN	NaN	NaN	NaN	NaN	NaN	NaN	0	NaN	NaN	NaN	0	0	NaN	NaN	NaN	NaN
149	NaN	0	NaN	NaN	0	NaN	NaN	NaN	NaN	0.41491	NaN	NaN	NaN	0	NaN	NaN	NaN	0	NaN	0	NaN	NaN	NaN	3.9922	NaN	NaN	NaN	NaN	NaN	4.0974	0	0.8481	NaN	NaN	NaN	NaN	NaN	NaN	NaN	0	NaN	NaN	NaN	0	0	NaN	NaN	NaN	NaN
150	NaN	9.6579	NaN	NaN	0	NaN	NaN	NaN	NaN	1.999	NaN	NaN	NaN	0	NaN	NaN	NaN	0	NaN	0	NaN	NaN	NaN	3.278	NaN	NaN	NaN	NaN	NaN	2.4595	0.33415	4.9008	NaN	NaN	NaN	NaN	NaN	NaN	NaN	0	NaN	NaN	NaN	0	0	NaN	NaN	NaN	NaN
151	NaN	9.2673	NaN	NaN	0	NaN	NaN	NaN	NaN	1.2161	NaN	NaN	NaN	0	NaN	NaN	NaN	0	NaN	0	NaN	NaN	NaN	4.1954	NaN	NaN	NaN	NaN	NaN	2.3783	0.39219	4.7233	NaN	NaN	NaN	NaN	NaN	NaN	NaN	0	NaN	NaN	NaN	0	0	NaN	NaN	NaN	NaN
152	NaN	9.6937	NaN	NaN	0	NaN	NaN	NaN	NaN	1.7637	NaN	NaN	NaN	0	NaN	NaN	NaN	0	NaN	0	NaN	NaN	NaN	4.6383	NaN	NaN	NaN	NaN	NaN	2.7368	0.43949	5.0683	NaN	NaN	NaN	NaN	NaN	NaN	NaN	0	NaN	NaN	NaN	0	0	NaN	NaN	NaN	NaN
153	NaN	9.8038	NaN	NaN	0	NaN	NaN	NaN	NaN	1.4347	NaN	NaN	NaN	0	NaN	NaN	NaN	0	NaN	0	NaN	NaN	NaN	3.6387	NaN	NaN	NaN	NaN	NaN	2.8748	0.44831	4.8519	NaN	NaN	NaN	NaN	NaN	NaN	NaN	0	NaN	NaN	NaN	0	0	NaN	NaN	NaN	NaN
154	NaN	7.8358	NaN	NaN	0	NaN	NaN	NaN	NaN	1.2908	NaN	NaN	NaN	0	NaN	NaN	NaN	0	NaN	0	NaN	NaN	NaN	2.5438	NaN	NaN	NaN	NaN	NaN	2.9213	0	4.806	NaN	NaN	NaN	NaN	NaN	NaN	NaN	0	NaN	NaN	NaN	0	0	NaN	NaN	NaN	NaN
155	NaN	10.71	NaN	NaN	0	NaN	NaN	NaN	NaN	2.2317	NaN	NaN	NaN	0	NaN	NaN	NaN	0	NaN	0	NaN	NaN	NaN	4.2929	NaN	NaN	NaN	NaN	NaN	2.8152	0.35137	5.3712	NaN	NaN	NaN	NaN	NaN	NaN	NaN	0	NaN	NaN	NaN	0	0	NaN	NaN	NaN	NaN
156	NaN	9.1342	NaN	NaN	0	NaN	NaN	NaN	NaN	1.814	NaN	NaN	NaN	0	NaN	NaN	NaN	0	NaN	0	NaN	NaN	NaN	4.7801	NaN	NaN	NaN	NaN	NaN	3.5592	0	4.9643	NaN	NaN	NaN	NaN	NaN	NaN	NaN	0	NaN	NaN	NaN	0	0	NaN	NaN	NaN	NaN
157	NaN	6.1504	NaN	NaN	0	NaN	NaN	NaN	NaN	1.0056	NaN	NaN	NaN	0	NaN	NaN	NaN	0	NaN	0	NaN	NaN	NaN	2.5974	NaN	NaN	NaN	NaN	NaN	2.8605	0.13937	2.5055	NaN	NaN	NaN	NaN	NaN	NaN	NaN	0	NaN	NaN	NaN	0	0	NaN	NaN	NaN	NaN
158	NaN	10.765	NaN	NaN	0	NaN	NaN	NaN	NaN	1.7917	NaN	NaN	NaN	0	NaN	NaN	NaN	0	NaN	0	NaN	NaN	NaN	2.6134	NaN	NaN	NaN	NaN	NaN	2.6457	0	4.1411	NaN	NaN	NaN	NaN	NaN	NaN	NaN	0	NaN	NaN	NaN	0	0	NaN	NaN	NaN	NaN
159	NaN	9.1645	NaN	NaN	0	NaN	NaN	NaN	NaN	1.3271	NaN	NaN	NaN	0	NaN	NaN	NaN	0	NaN	0	NaN	NaN	NaN	3.4045	NaN	NaN	NaN	NaN	NaN	2.9103	0	4.6429	NaN	NaN	NaN	NaN	NaN	NaN	NaN	0	NaN	NaN	NaN	0	0	NaN	NaN	NaN	NaN
160	NaN	9.2955	NaN	NaN	0	NaN	NaN	NaN	NaN	2.1805	NaN	NaN	NaN	0	NaN	NaN	NaN	0	NaN	0	NaN	NaN	NaN	2.3919	NaN	NaN	NaN	NaN	NaN	3.3548	0	5.2587	NaN	NaN	NaN	NaN	NaN	NaN	NaN	0	NaN	NaN	NaN	0	0	NaN	NaN	NaN	NaN
161	NaN	8.6913	NaN	NaN	0	NaN	NaN	NaN	NaN	1.36	NaN	NaN	NaN	0	NaN	NaN	NaN	0	NaN	0	NaN	NaN	NaN	2.3985	NaN	NaN	NaN	NaN	NaN	4.3986	0.17909	4.6717	NaN	NaN	NaN	NaN	NaN	NaN	NaN	0	NaN	NaN	NaN	0	0	NaN	NaN	NaN	NaN
162	NaN	11.537	NaN	NaN	0	NaN	NaN	NaN	NaN	1.209	NaN	NaN	NaN	0	NaN	NaN	NaN	0	NaN	0	NaN	NaN	NaN	3.9513	NaN	NaN	NaN	NaN	NaN	4.2879	0	5.2066	NaN	NaN	NaN	NaN	NaN	NaN	NaN	0	NaN	NaN	NaN	0	0	NaN	NaN	NaN	NaN
163	NaN	9.0464	NaN	NaN	0	NaN	NaN	NaN	NaN	2.5717	NaN	NaN	NaN	0	NaN	NaN	NaN	0	NaN	0	NaN	NaN	NaN	2.0377	NaN	NaN	NaN	NaN	NaN	3.7632	0	5.0172	NaN	NaN	NaN	NaN	NaN	NaN	NaN	0	NaN	NaN	NaN	0	0	NaN	NaN	NaN	NaN
164	NaN	8.7213	NaN	NaN	0	NaN	NaN	NaN	NaN	1.6361	NaN	NaN	NaN	0	NaN	NaN	NaN	0	NaN	0	NaN	NaN	NaN	4.2067	NaN	NaN	NaN	NaN	NaN	2.4515	0	3.5576	NaN	NaN	NaN	NaN	NaN	NaN	NaN	0	NaN	NaN	NaN	0	0	NaN	NaN	NaN	NaN
165	NaN	10.736	NaN	NaN	0	NaN	NaN	NaN	NaN	1.7974	NaN	NaN	NaN	0	NaN	NaN	NaN	0	NaN	0	NaN	NaN	NaN	5.7674	NaN	NaN	NaN	NaN	NaN	3.334	0	6.0171	NaN	NaN	NaN	NaN	NaN	NaN	NaN	0	NaN	NaN	NaN	0	0	NaN	NaN	NaN	NaN
166	NaN	8.1871	NaN	NaN	0	NaN	NaN	NaN	NaN	2.1271	NaN	NaN	NaN	0	NaN	NaN	NaN	0	NaN	0	NaN	NaN	NaN	5.3632	NaN	NaN	NaN	NaN	NaN	3.8545	0.34203	5.2299	NaN	NaN	NaN	NaN	NaN	NaN	NaN	0	NaN	NaN	NaN	0	0	NaN	NaN	NaN	NaN
167	NaN	10.534	NaN	NaN	0	NaN	NaN	NaN	NaN	1.7078	NaN	NaN	NaN	0	NaN	NaN	NaN	0	NaN	0	NaN	NaN	NaN	5.2622	NaN	NaN	NaN	NaN	NaN	4.1007	0	5.2817	NaN	NaN	NaN	NaN	NaN	NaN	NaN	0	NaN	NaN	NaN	0	0	NaN	NaN	NaN	NaN
168	NaN	11.556	NaN	NaN	0	NaN	NaN	NaN	NaN	2.6505	NaN	NaN	NaN	0	NaN	NaN	NaN	0	NaN	0	NaN	NaN	NaN	4.5911	NaN	NaN	NaN	NaN	NaN	4.1574	0	5.0433	NaN	NaN	NaN	NaN	NaN	NaN	NaN	0	NaN	NaN	NaN	0	0	NaN	NaN	NaN	NaN
169	NaN	10.3	NaN	NaN	0	NaN	NaN	NaN	NaN	1.9599	NaN	NaN	NaN	0	NaN	NaN	NaN	0	NaN	0	NaN	NaN	NaN	4.423	NaN	NaN	NaN	NaN	NaN	4.984	0	5.9419	NaN	NaN	NaN	NaN	NaN	NaN	NaN	0	NaN	NaN	NaN	0	0	NaN	NaN	NaN	NaN
170	NaN	11.277	NaN	NaN	0	NaN	NaN	NaN	NaN	2.3701	NaN	NaN	NaN	0	NaN	NaN	NaN	0	NaN	0	NaN	NaN	NaN	2.7675	NaN	NaN	NaN	NaN	NaN	5.0374	0	3.5032	NaN	NaN	NaN	NaN	NaN	NaN	NaN	0	NaN	NaN	NaN	0	0	NaN	NaN	NaN	NaN
171	NaN	10.283	NaN	NaN	0	NaN	NaN	NaN	NaN	2.1987	NaN	NaN	NaN	0	NaN	NaN	NaN	0	NaN	0	NaN	NaN	NaN	3.3774	NaN	NaN	NaN	NaN	NaN	4.0506	0	4.201	NaN	NaN	NaN	NaN	NaN	NaN	NaN	0	NaN	NaN	NaN	0	0	NaN	NaN	NaN	NaN
172	NaN	13.249	NaN	NaN	0	NaN	NaN	NaN	NaN	2.7632	NaN	NaN	NaN	0	NaN	NaN	NaN	0	NaN	0	NaN	NaN	NaN	5.1077	NaN	NaN	NaN	NaN	NaN	5.4934	0	5.226	NaN	NaN	NaN	NaN	NaN	NaN	NaN	0	NaN	NaN	NaN	0	0	NaN	NaN	NaN	NaN
173	NaN	8.7323	NaN	NaN	0	NaN	NaN	NaN	NaN	1.5022	NaN	NaN	NaN	0	NaN	NaN	NaN	0	NaN	0	NaN	NaN	NaN	6.2262	NaN	NaN	NaN	NaN	NaN	3.0867	0	4.6187	NaN	NaN	NaN	NaN	NaN	NaN	NaN	0	NaN	NaN	NaN	0	0	NaN	NaN	NaN	NaN
174	NaN	8.004	NaN	NaN	0	NaN	NaN	NaN	NaN	2.7513	NaN	NaN	NaN	0	NaN	NaN	NaN	0	NaN	0	NaN	NaN	NaN	5.8895	NaN	NaN	NaN	NaN	NaN	4.216	0	4.5059	NaN	NaN	NaN	NaN	NaN	NaN	NaN	0	NaN	NaN	NaN	0	0	NaN	NaN	NaN	NaN
175	NaN	8.7282	NaN	NaN	0	NaN	NaN	NaN	NaN	2.1067	NaN	NaN	NaN	0	NaN	NaN	NaN	0	NaN	0	NaN	NaN	NaN	2.4868	NaN	NaN	NaN	NaN	NaN	5.2263	0	3.4799	NaN	NaN	NaN	NaN	NaN	NaN	NaN	0	NaN	NaN	NaN	0	0	NaN	NaN	NaN	NaN
176	NaN	8.9605	NaN	NaN	0	NaN	NaN	NaN	NaN	2.6633	NaN	NaN	NaN	0	NaN	NaN	NaN	0	NaN	0	NaN	NaN	NaN	3.9493	NaN	NaN	NaN	NaN	NaN	4.4281	0	3.8835	NaN	NaN	NaN	NaN	NaN	NaN	NaN	0	NaN	NaN	NaN	0	0	NaN	NaN	NaN	NaN
177	NaN	9.0285	NaN	NaN	0	NaN	NaN	NaN	NaN	3.2038	NaN	NaN	NaN	0	NaN	NaN	NaN	0	NaN	0	NaN	NaN	NaN	2.2785	NaN	NaN	NaN	NaN	NaN	4.256	0	4.3289	NaN	NaN	NaN	NaN	NaN	NaN	NaN	0	NaN	NaN	NaN	0	0	NaN	NaN	NaN	NaN
178	NaN	10.054	NaN	NaN	0	NaN	NaN	NaN	NaN	2.789	NaN	NaN	NaN	0	NaN	NaN	NaN	0	NaN	0	NaN	NaN	NaN	3.5493	NaN	NaN	NaN	NaN	NaN	3.5197	0	4.0611	NaN	NaN	NaN	NaN	NaN	NaN	NaN	0	NaN	NaN	NaN	0	0	NaN	NaN	NaN	NaN
179	NaN	9.5452	NaN	NaN	0	NaN	NaN	NaN	NaN	2.8848	NaN	NaN	NaN	0	NaN	NaN	NaN	0	NaN	0	NaN	NaN	NaN	3.0704	NaN	NaN	NaN	NaN	NaN	4.1653	0	3.4205	NaN	NaN	NaN	NaN	NaN	NaN	NaN	0	NaN	NaN	NaN	0	0	NaN	NaN	NaN	NaN
180	NaN	9.4096	NaN	NaN	0	NaN	NaN	NaN	NaN	3.9572	NaN	NaN	NaN	0	NaN	NaN	NaN	0	NaN	0	NaN	NaN	NaN	3.813	NaN	NaN	NaN	NaN	NaN	4.6962	0	4.4234	NaN	NaN	NaN	NaN	NaN	NaN	NaN	0	NaN	NaN	NaN	0	0	NaN	NaN	NaN	NaN
181	NaN	10.497	NaN	NaN	0	NaN	NaN	NaN	NaN	2.0719	NaN	NaN	NaN	0	NaN	NaN	NaN	0	NaN	0	NaN	NaN	NaN	2.3561	NaN	NaN	NaN	NaN	NaN	4.379	0	3.1906	NaN	NaN	NaN	NaN	NaN	NaN	NaN	0	NaN	NaN	NaN	0	0	NaN	NaN	NaN	NaN
182	NaN	11.708	NaN	NaN	0	NaN	NaN	NaN	NaN	3.5417	NaN	NaN	NaN	0	NaN	NaN	NaN	0	NaN	0	NaN	NaN	NaN	3.6425	NaN	NaN	NaN	NaN	NaN	4.7531	0	4.6413	NaN	NaN	NaN	NaN	NaN	NaN	NaN	0	NaN	NaN	NaN	0	0	NaN	NaN	NaN	NaN
183	NaN	10.045	NaN	NaN	0	NaN	NaN	NaN	NaN	3.5396	NaN	NaN	NaN	0	NaN	NaN	NaN	0	NaN	0	NaN	NaN	NaN	3.463	NaN	NaN	NaN	NaN	NaN	5.8832	0	4.5378	NaN	NaN	NaN	NaN	NaN	NaN	NaN	0	NaN	NaN	NaN	0	0	NaN	NaN	NaN	NaN
184	NaN	10.873	NaN	NaN	0	NaN	NaN	NaN	NaN	2.7679	NaN	NaN	NaN	0	NaN	NaN	NaN	0	NaN	0	NaN	NaN	NaN	6.1961	NaN	NaN	NaN	NaN	NaN	4.6098	0	3.3259	NaN	NaN	NaN	NaN	NaN	NaN	NaN	0	NaN	NaN	NaN	0	0	NaN	NaN	NaN	NaN
185	NaN	10.893	NaN	NaN	0	NaN	NaN	NaN	NaN	3.276	NaN	NaN	NaN	0	NaN	NaN	NaN	0	NaN	0	NaN	NaN	NaN	5.8746	NaN	NaN	NaN	NaN	NaN	2.4646	0	4.118	NaN	NaN	NaN	NaN	NaN	NaN	NaN	0	NaN	NaN	NaN	0	0	NaN	NaN	NaN	NaN
186	NaN	10.824	NaN	NaN	0	NaN	NaN	NaN	NaN	1.9502	NaN	NaN	NaN	0	NaN	NaN	NaN	0	NaN	0	NaN	NaN	NaN	4.5305	NaN	NaN	NaN	NaN	NaN	5.2106	0	4.0427	NaN	NaN	NaN	NaN	NaN	NaN	NaN	0	NaN	NaN	NaN	0	0	NaN	NaN	NaN	NaN
187	NaN	10.382	NaN	NaN	0	NaN	NaN	NaN	NaN	3.3543	NaN	NaN	NaN	0	NaN	NaN	NaN	0	NaN	0	NaN	NaN	NaN	3.7821	NaN	NaN	NaN	NaN	NaN	5.1329	0	3.9315	NaN	NaN	NaN	NaN	NaN	NaN	NaN	0	NaN	NaN	NaN	0	0	NaN	NaN	NaN	NaN
188	NaN	11.97	NaN	NaN	0	NaN	NaN	NaN	NaN	3.3978	NaN	NaN	NaN	0	NaN	NaN	NaN	0	NaN	0	NaN	NaN	NaN	3.3385	NaN	NaN	NaN	NaN	NaN	5.565	0	3.7091	NaN	NaN	NaN	NaN	NaN	NaN	NaN	0	NaN	NaN	NaN	0	0	NaN	NaN	NaN	NaN
189	NaN	11.627	NaN	NaN	0	NaN	NaN	NaN	NaN	2.7807	NaN	NaN	NaN	0	NaN	NaN	NaN	0	NaN	0	NaN	NaN	NaN	4.4609	NaN	NaN	NaN	NaN	NaN	4.905	0	3.679	NaN	NaN	NaN	NaN	NaN	NaN	NaN	0	NaN	NaN	NaN	0	0	NaN	NaN	NaN	NaN
190	NaN	13.177	NaN	NaN	0	NaN	NaN	NaN	NaN	2.488	NaN	NaN	NaN	0	NaN	NaN	NaN	0	NaN	0	NaN	NaN	NaN	6.0485	NaN	NaN	NaN	NaN	NaN	5.9281	0	4.3954	NaN	NaN	NaN	NaN	NaN	NaN	NaN	0	NaN	NaN	NaN	0	0	NaN	NaN	NaN	NaN
191	NaN	11.02	NaN	NaN	0	NaN	NaN	NaN	NaN	4.4164	NaN	NaN	NaN	0	NaN	NaN	NaN	0	NaN	0	NaN	NaN	NaN	4.7896	NaN	NaN	NaN	NaN	NaN	5.2585	0	5.3018	NaN	NaN	NaN	NaN	NaN	NaN	NaN	0	NaN	NaN	NaN	0	0	NaN	NaN	NaN	NaN
192	NaN	11.627	NaN	NaN	0	NaN	NaN	NaN	NaN	1.9686	NaN	NaN	NaN	0	NaN	NaN	NaN	0	NaN	0	NaN	NaN	NaN	3.8661	NaN	NaN	NaN	NaN	NaN	5.4746	0	4.3651	NaN	NaN	NaN	NaN	NaN	NaN	NaN	0	NaN	NaN	NaN	0	0	NaN	NaN	NaN	NaN
193	NaN	13.788	NaN	NaN	0	NaN	NaN	NaN	NaN	1.6021	NaN	NaN	NaN	0	NaN	NaN	NaN	0	NaN	0	NaN	NaN	NaN	4.8396	NaN	NaN	NaN	NaN	NaN	4.9529	0	4.1568	NaN	NaN	NaN	NaN	NaN	NaN	NaN	0	NaN	NaN	NaN	0	0	NaN	NaN	NaN	NaN
194	NaN	11.91	NaN	NaN	0	NaN	NaN	NaN	NaN	2.771	NaN	NaN	NaN	0	NaN	NaN	NaN	0	NaN	0	NaN	NaN	NaN	3.4788	NaN	NaN	NaN	NaN	NaN	5.1225	0	3.1763	NaN	NaN	NaN	NaN	NaN	NaN	NaN	0	NaN	NaN	NaN	0	0	NaN	NaN	NaN	NaN
195	NaN	11.316	NaN	NaN	0	NaN	NaN	NaN	NaN	2.5417	NaN	NaN	NaN	0	NaN	NaN	NaN	0	NaN	0	NaN	NaN	NaN	5.4535	NaN	NaN	NaN	NaN	NaN	5.4106	0	3.0836	NaN	NaN	NaN	NaN	NaN	NaN	NaN	0	NaN	NaN	NaN	0	0	NaN	NaN	NaN	NaN
196	NaN	12.665	NaN	NaN	0	NaN	NaN	NaN	NaN	2.0566	NaN	NaN	NaN	0	NaN	NaN	NaN	0	NaN	0	NaN	NaN	NaN	3.9098	NaN	NaN	NaN	NaN	NaN	5.2029	0	2.9328	NaN	NaN	NaN	NaN	NaN	NaN	NaN	0	NaN	NaN	NaN	0	0	NaN	NaN	NaN	NaN
197	NaN	11.895	NaN	NaN	0	NaN	NaN	NaN	NaN	2.7827	NaN	NaN	NaN	0	NaN	NaN	NaN	0	NaN	0	NaN	NaN	NaN	3.9903	NaN	NaN	NaN	NaN	NaN	5.4793	0	3.1696	NaN	NaN	NaN	NaN	NaN	NaN	NaN	0	NaN	NaN	NaN	0	0	NaN	NaN	NaN	NaN
198	NaN	13.116	NaN	NaN	0	NaN	NaN	NaN	NaN	2.6618	NaN	NaN	NaN	0	NaN	NaN	NaN	0	NaN	0	NaN	NaN	NaN	2.931	NaN	NaN	NaN	NaN	NaN	5.1976	0	3.4012	NaN	NaN	NaN	NaN	NaN	NaN	NaN	0	NaN	NaN	NaN	0	0	NaN	NaN	NaN	NaN
199	NaN	12.008	NaN	NaN	0	NaN	NaN	NaN	NaN	2.8029	NaN	NaN	NaN	0	NaN	NaN	NaN	0	NaN	0	NaN	NaN	NaN	5.7357	NaN	NaN	NaN	NaN	NaN	4.8852	0	3.7162	NaN	NaN	NaN	NaN	NaN	NaN	NaN	0	NaN	NaN	NaN	0	0	NaN	NaN	NaN	NaN
200	NaN	12.698	NaN	NaN	0	NaN	NaN	NaN	NaN	2.4629	NaN	NaN	NaN	0	NaN	NaN	NaN	0	NaN	0	NaN	NaN	NaN	4.9862	NaN	NaN	NaN	NaN	NaN	5.2184	0	3.3449	NaN	NaN	NaN	NaN	NaN	NaN	NaN	0	NaN	NaN	NaN	0	0	NaN	NaN	NaN	NaN
201	NaN	10.126	NaN	NaN	0	NaN	NaN	NaN	NaN	2.3848	NaN	NaN	NaN	0	NaN	NaN	NaN	0	NaN	0	NaN	NaN	NaN	2.8006	NaN	NaN	NaN	NaN	NaN	6.6282	0	4.008	NaN	NaN	NaN	NaN	NaN	NaN	NaN	0	NaN	NaN	NaN	0	0	NaN	NaN	NaN	NaN
202	NaN	10.74	NaN	NaN	0	NaN	NaN	NaN	NaN	3.0689	NaN	NaN	NaN	0	NaN	NaN	NaN	0	NaN	0	NaN	NaN	NaN	7.0738	NaN	NaN	NaN	NaN	NaN	4.9346	0	2.4988	NaN	NaN	NaN	NaN	NaN	NaN	NaN	0	NaN	NaN	NaN	0	0	NaN	NaN	NaN	NaN
203	NaN	10.698	NaN	NaN	0	NaN	NaN	NaN	NaN	4.7862	NaN	NaN	NaN	0	NaN	NaN	NaN	0	NaN	0	NaN	NaN	NaN	5.2323	NaN	NaN	NaN	NaN	NaN	4.6371	0	3.0993	NaN	NaN	NaN	NaN	NaN	NaN	NaN	0	NaN	NaN	NaN	0	0	NaN	NaN	NaN	NaN
204	NaN	10.256	NaN	NaN	0	NaN	NaN	NaN	NaN	4.3986	NaN	NaN	NaN	0	NaN	NaN	NaN	0	NaN	0	NaN	NaN	NaN	3.7037	NaN	NaN	NaN	NaN	NaN	5.8814	0	4.2568	NaN	NaN	NaN	NaN	NaN	NaN	NaN	0	NaN	NaN	NaN	0	0	NaN	NaN	NaN	NaN
205	NaN	8.8192	NaN	NaN	0	NaN	NaN	NaN	NaN	2.7323	NaN	NaN	NaN	0	NaN	NaN	NaN	0	NaN	0	NaN	NaN	NaN	3.7712	NaN	NaN	NaN	NaN	NaN	4.6095	0	2.478	NaN	NaN	NaN	NaN	NaN	NaN	NaN	0	NaN	NaN	NaN	0	0	NaN	NaN	NaN	NaN
206	NaN	8.9276	NaN	NaN	0	NaN	NaN	NaN	NaN	2.5868	NaN	NaN	NaN	0	NaN	NaN	NaN	0	NaN	0	NaN	NaN	NaN	3.6926	NaN	NaN	NaN	NaN	NaN	5.2291	0	2.2384	NaN	NaN	NaN	NaN	NaN	NaN	NaN	0	NaN	NaN	NaN	0	0	NaN	NaN	NaN	NaN
207	NaN	11.629	NaN	NaN	0	NaN	NaN	NaN	NaN	1.6402	NaN	NaN	NaN	0	NaN	NaN	NaN	0	NaN	0	NaN	NaN	NaN	6.6285	NaN	NaN	NaN	NaN	NaN	5.7307	0	2.8971	NaN	NaN	NaN	NaN	NaN	NaN	NaN	0	NaN	NaN	NaN	0	0	NaN	NaN	NaN	NaN
208	NaN	11.058	NaN	NaN	0	NaN	NaN	NaN	NaN	3.0693	NaN	NaN	NaN	0	NaN	NaN	NaN	0	NaN	0	NaN	NaN	NaN	5.5543	NaN	NaN	NaN	NaN	NaN	6.1978	0	3.1094	NaN	NaN	NaN	NaN	NaN	NaN	NaN	0	NaN	NaN	NaN	0	0	NaN	NaN	NaN	NaN
209	NaN	12.022	NaN	NaN	0	NaN	NaN	NaN	NaN	1.7354	NaN	NaN	NaN	0	NaN	NaN	NaN	0	NaN	0	NaN	NaN	NaN	2.7249	NaN	NaN	NaN	NaN	NaN	5.0198	0	4.1158	NaN	NaN	NaN	NaN	NaN	NaN	NaN	0	NaN	NaN	NaN	0	0	NaN	NaN	NaN	NaN
210	NaN	11.958	NaN	NaN	0	NaN	NaN	NaN	NaN	3.0049	NaN	NaN	NaN	0	NaN	NaN	NaN	0	NaN	0	NaN	NaN	NaN	3.6879	NaN	NaN	NaN	NaN	NaN	5.3446	0	2.4172	NaN	NaN	NaN	NaN	NaN	NaN	NaN	0	NaN	NaN	NaN	0	0	NaN	NaN	NaN	NaN
211	NaN	13.131	NaN	NaN	0	NaN	NaN	NaN	NaN	3.8556	NaN	NaN	NaN	0	NaN	NaN	NaN	0	NaN	0	NaN	NaN	NaN	3.1295	NaN	NaN	NaN	NaN	NaN	4.96	0	2.4763	NaN	NaN	NaN	NaN	NaN	NaN	NaN	0	NaN	NaN	NaN	0	0	NaN	NaN	NaN	NaN
212	NaN	12.351	NaN	NaN	0	NaN	NaN	NaN	NaN	2.6051	NaN	NaN	NaN	0	NaN	NaN	NaN	0	NaN	0	NaN	NaN	NaN	2.5273	NaN	NaN	NaN	NaN	NaN	5.7717	0	2.9605	NaN	NaN	NaN	NaN	NaN	NaN	NaN	0	NaN	NaN	NaN	0	0	NaN	NaN	NaN	NaN
213	NaN	11.651	NaN	NaN	0	NaN	NaN	NaN	NaN	2.0521	NaN	NaN	NaN	0	NaN	NaN	NaN	0	NaN	0	NaN	NaN	NaN	4.5769	NaN	NaN	NaN	NaN	NaN	4.3705	0	3.3937	NaN	NaN	NaN	NaN	NaN	NaN	NaN	0	NaN	NaN	NaN	0	0	NaN	NaN	NaN	NaN
214	NaN	11.444	NaN	NaN	0	NaN	NaN	NaN	NaN	2.2177	NaN	NaN	NaN	0	NaN	NaN	NaN	0	NaN	0	NaN	NaN	NaN	4.3296	NaN	NaN	NaN	NaN	NaN	5.7681	0	2.6522	NaN	NaN	NaN	NaN	NaN	NaN	NaN	0	NaN	NaN	NaN	0	0	NaN	NaN	NaN	NaN
215	NaN	13.675	NaN	NaN	0	NaN	NaN	NaN	NaN	2.4927	NaN	NaN	NaN	0	NaN	NaN	NaN	0	NaN	0	NaN	NaN	NaN	4.353	NaN	NaN	NaN	NaN	NaN	4.9047	0	2.6486	NaN	NaN	NaN	NaN	NaN	NaN	NaN	0	NaN	NaN	NaN	0	0	NaN	NaN	NaN	NaN
216	NaN	11.573	NaN	NaN	0	NaN	NaN	NaN	NaN	4.5254	NaN	NaN	NaN	0	NaN	NaN	NaN	0	NaN	0	NaN	NaN	NaN	2.9271	NaN	NaN	NaN	NaN	NaN	5.4712	0	3.5323	NaN	NaN	NaN	NaN	NaN	NaN	NaN	0	NaN	NaN	NaN	0	0	NaN	NaN	NaN	NaN
217	NaN	11.766	NaN	NaN	0	NaN	NaN	NaN	NaN	3.8318	NaN	NaN	NaN	0	NaN	NaN	NaN	0	NaN	0	NaN	NaN	NaN	4.8553	NaN	NaN	NaN	NaN	NaN	5.6149	0	1.3897	NaN	NaN	NaN	NaN	NaN	NaN	NaN	0	NaN	NaN	NaN	0	0	NaN	NaN	NaN	NaN
218	NaN	12.911	NaN	NaN	0	NaN	NaN	NaN	NaN	4.851	NaN	NaN	NaN	0	NaN	NaN	NaN	0	NaN	0	NaN	NaN	NaN	5.0984	NaN	NaN	NaN	NaN	NaN	4.7888	0	3.7787	NaN	NaN	NaN	NaN	NaN	NaN	NaN	0	NaN	NaN	NaN	0	0	NaN	NaN	NaN	NaN
219	NaN	13.152	NaN	NaN	0	NaN	NaN	NaN	NaN	4.793	NaN	NaN	NaN	0	NaN	NaN	NaN	0	NaN	0	NaN	NaN	NaN	4.6894	NaN	NaN	NaN	NaN	NaN	4.8558	0	3.2642	NaN	NaN	NaN	NaN	NaN	NaN	NaN	0	NaN	NaN	NaN	0	0	NaN	NaN	NaN	NaN
220	NaN	12.04	NaN	NaN	0	NaN	NaN	NaN	NaN	4.4117	NaN	NaN	NaN	0	NaN	NaN	NaN	0	NaN	0	NaN	NaN	NaN	6.5531	NaN	NaN	NaN	NaN	NaN	6.2165	0	2.7671	NaN	NaN	NaN	NaN	NaN	NaN	NaN	0	NaN	NaN	NaN	0	0	NaN	NaN	NaN	NaN
221	NaN	9.1604	NaN	NaN	0	NaN	NaN	NaN	NaN	5.683	NaN	NaN	NaN	0	NaN	NaN	NaN	0	NaN	0	NaN	NaN	NaN	3.975	NaN	NaN	NaN	NaN	NaN	7.0406	0	2.1374	NaN	NaN	NaN	NaN	NaN	NaN	NaN	0	NaN	NaN	NaN	0	0	NaN	NaN	NaN	NaN
222	NaN	11.287	NaN	NaN	0	NaN	NaN	NaN	NaN	3.1629	NaN	NaN	NaN	0	NaN	NaN	NaN	0	NaN	0	NaN	NaN	NaN	4.4071	NaN	NaN	NaN	NaN	NaN	5.4576	0	2.752	NaN	NaN	NaN	NaN	NaN	NaN	NaN	0	NaN	NaN	NaN	0	0	NaN	NaN	NaN	NaN
223	NaN	9.6734	NaN	NaN	0	NaN	NaN	NaN	NaN	6.0328	NaN	NaN	NaN	0	NaN	NaN	NaN	0	NaN	0	NaN	NaN	NaN	2.0037	NaN	NaN	NaN	NaN	NaN	5.5435	0	3.3812	NaN	NaN	NaN	NaN	NaN	NaN	NaN	0	NaN	NaN	NaN	0	0	NaN	NaN	NaN	NaN
224	NaN	9.308	NaN	NaN	0	NaN	NaN	NaN	NaN	6.5717	NaN	NaN	NaN	0	NaN	NaN	NaN	0	NaN	0	NaN	NaN	NaN	3.1011	NaN	NaN	NaN	NaN	NaN	5.4216	0	2.15	NaN	NaN	NaN	NaN	NaN	NaN	NaN	0	NaN	NaN	NaN	0	0	NaN	NaN	NaN	NaN
225	NaN	8.3655	NaN	NaN	0	NaN	NaN	NaN	NaN	5.0717	NaN	NaN	NaN	0	NaN	NaN	NaN	0	NaN	0	NaN	NaN	NaN	5.6413	NaN	NaN	NaN	NaN	NaN	5.5025	0	2.8626	NaN	NaN	NaN	NaN	NaN	NaN	NaN	0	NaN	NaN	NaN	0	0	NaN	NaN	NaN	NaN
226	NaN	9.8809	NaN	NaN	0	NaN	NaN	NaN	NaN	5.2815	NaN	NaN	NaN	0	NaN	NaN	NaN	0	NaN	0	NaN	NaN	NaN	6.7075	NaN	NaN	NaN	NaN	NaN	6.2854	0	2.5631	NaN	NaN	NaN	NaN	NaN	NaN	NaN	0	NaN	NaN	NaN	0	0	NaN	NaN	NaN	NaN
227	NaN	14.062	NaN	NaN	0	NaN	NaN	NaN	NaN	5.5558	NaN	NaN	NaN	0	NaN	NaN	NaN	0	NaN	0	NaN	NaN	NaN	7.0241	NaN	NaN	NaN	NaN	NaN	5.8451	0	1.5359	NaN	NaN	NaN	NaN	NaN	NaN	NaN	0	NaN	NaN	NaN	0	0	NaN	NaN	NaN	NaN
228	NaN	10.832	NaN	NaN	0	NaN	NaN	NaN	NaN	4.4871	NaN	NaN	NaN	0	NaN	NaN	NaN	0	NaN	0	NaN	NaN	NaN	6.0065	NaN	NaN	NaN	NaN	NaN	5.1939	0	2.149	NaN	NaN	NaN	NaN	NaN	NaN	NaN	0	NaN	NaN	NaN	0	0	NaN	NaN	NaN	NaN
229	NaN	9.5617	NaN	NaN	0	NaN	NaN	NaN	NaN	4.8175	NaN	NaN	NaN	0	NaN	NaN	NaN	0	NaN	0	NaN	NaN	NaN	6.1344	NaN	NaN	NaN	NaN	NaN	4.9986	0	2.0728	NaN	NaN	NaN	NaN	NaN	NaN	NaN	0	NaN	NaN	NaN	0	0	NaN	NaN	NaN	NaN
230	NaN	11.289	NaN	NaN	0	NaN	NaN	NaN	NaN	5.595	NaN	NaN	NaN	0	NaN	NaN	NaN	0	NaN	0	NaN	NaN	NaN	2.9448	NaN	NaN	NaN	NaN	NaN	5.5166	0	2.1011	NaN	NaN	NaN	NaN	NaN	NaN	NaN	0	NaN	NaN	NaN	0	0	NaN	NaN	NaN	NaN
231	NaN	11.137	NaN	NaN	0	NaN	NaN	NaN	NaN	6.4807	NaN	NaN	NaN	0	NaN	NaN	NaN	0	NaN	0	NaN	NaN	NaN	6.2965	NaN	NaN	NaN	NaN	NaN	6.2506	0	3.0267	NaN	NaN	NaN	NaN	NaN	NaN	NaN	0	NaN	NaN	NaN	0	0	NaN	NaN	NaN	NaN
232	NaN	10.064	NaN	NaN	0	NaN	NaN	NaN	NaN	5.7928	NaN	NaN	NaN	0	NaN	NaN	NaN	0	NaN	0	NaN	NaN	NaN	4.839	NaN	NaN	NaN	NaN	NaN	7.2156	0	1.7905	NaN	NaN	NaN	NaN	NaN	NaN	NaN	0	NaN	NaN	NaN	0.815	0	NaN	NaN	NaN	NaN
233	NaN	11.633	NaN	NaN	0	NaN	NaN	NaN	NaN	5.9807	NaN	NaN	NaN	0	NaN	NaN	NaN	0	NaN	0	NaN	NaN	NaN	4.3628	NaN	NaN	NaN	NaN	NaN	5.7368	0	2.736	NaN	NaN	NaN	NaN	NaN	NaN	NaN	0	NaN	NaN	NaN	0	0	NaN	NaN	NaN	NaN
234	NaN	11.331	NaN	NaN	0	NaN	NaN	NaN	NaN	5.4756	NaN	NaN	NaN	0	NaN	NaN	NaN	0	NaN	0	NaN	NaN	NaN	6.1207	NaN	NaN	NaN	NaN	NaN	6.4208	0	2.7963	NaN	NaN	NaN	NaN	NaN	NaN	NaN	0	NaN	NaN	NaN	0	0	NaN	NaN	NaN	NaN
235	NaN	12.966	NaN	NaN	0	NaN	NaN	NaN	NaN	6.9523	NaN	NaN	NaN	0	NaN	NaN	NaN	0	NaN	0	NaN	NaN	NaN	3.1948	NaN	NaN	NaN	NaN	NaN	5.7676	0	2.2462	NaN	NaN	NaN	NaN	NaN	NaN	NaN	0	NaN	NaN	NaN	0	0	NaN	NaN	NaN	NaN
236	NaN	12.331	NaN	NaN	0	NaN	NaN	NaN	NaN	8.0959	NaN	NaN	NaN	0	NaN	NaN	NaN	0	NaN	0	NaN	NaN	NaN	4.2609	NaN	NaN	NaN	NaN	NaN	4.9891	0	2.4052	NaN	NaN	NaN	NaN	NaN	NaN	NaN	0	NaN	NaN	NaN	0	0	NaN	NaN	NaN	NaN
237	NaN	11.586	NaN	NaN	0	NaN	NaN	NaN	NaN	5.7773	NaN	NaN	NaN	0	NaN	NaN	NaN	0	NaN	0	NaN	NaN	NaN	5.8471	NaN	NaN	NaN	NaN	NaN	5.0046	0	2.144	NaN	NaN	NaN	NaN	NaN	NaN	NaN	0	NaN	NaN	NaN	0	0	NaN	NaN	NaN	NaN
238	NaN	10.92	NaN	NaN	0	NaN	NaN	NaN	NaN	7.8884	NaN	NaN	NaN	0	NaN	NaN	NaN	0	NaN	0	NaN	NaN	NaN	5.2311	NaN	NaN	NaN	NaN	NaN	5.4579	0	2.3562	NaN	NaN	NaN	NaN	NaN	NaN	NaN	0	NaN	NaN	NaN	0	0	NaN	NaN	NaN	NaN
239	NaN	10.292	NaN	NaN	0	NaN	NaN	NaN	NaN	5.8631	NaN	NaN	NaN	0	NaN	NaN	NaN	0	NaN	0	NaN	NaN	NaN	5.5625	NaN	NaN	NaN	NaN	NaN	7.818	0	2.5068	NaN	NaN	NaN	NaN	NaN	NaN	NaN	0	NaN	NaN	NaN	0	0	NaN	NaN	NaN	NaN
240	NaN	10.104	NaN	NaN	0	NaN	NaN	NaN	NaN	7.5317	NaN	NaN	NaN	0	NaN	NaN	NaN	0	NaN	0	NaN	NaN	NaN	4.6574	NaN	NaN	NaN	NaN	NaN	6.6478	0	2.678	NaN	NaN	NaN	NaN	NaN	NaN	NaN	0	NaN	NaN	NaN	0	0	NaN	NaN	NaN	NaN
241	NaN	10.813	NaN	NaN	0	NaN	NaN	NaN	NaN	7.3354	NaN	NaN	NaN	0	NaN	NaN	NaN	0	NaN	0	NaN	NaN	NaN	5.0833	NaN	NaN	NaN	NaN	NaN	6.4235	0	3.1861	NaN	NaN	NaN	NaN	NaN	NaN	NaN	0	NaN	NaN	NaN	0	0	NaN	NaN	NaN	NaN
242	NaN	10.823	NaN	NaN	0	NaN	NaN	NaN	NaN	7.6023	NaN	NaN	NaN	0	NaN	NaN	NaN	0	NaN	0	NaN	NaN	NaN	5.0927	NaN	NaN	NaN	NaN	NaN	6.3267	0	2.1968	NaN	NaN	NaN	NaN	NaN	NaN	NaN	0	NaN	NaN	NaN	0	0	NaN	NaN	NaN	NaN
243	NaN	10.462	NaN	NaN	0	NaN	NaN	NaN	NaN	7.899	NaN	NaN	NaN	0	NaN	NaN	NaN	0	NaN	0	NaN	NaN	NaN	2.9927	NaN	NaN	NaN	NaN	NaN	5.3377	0	2.2465	NaN	NaN	NaN	NaN	NaN	NaN	NaN	0	NaN	NaN	NaN	0	0	NaN	NaN	NaN	NaN
244	NaN	10.863	NaN	NaN	0	NaN	NaN	NaN	NaN	9.3163	NaN	NaN	NaN	0	NaN	NaN	NaN	0	NaN	0	NaN	NaN	NaN	8.0376	NaN	NaN	NaN	NaN	NaN	4.8641	0	1.7757	NaN	NaN	NaN	NaN	NaN	NaN	NaN	0	NaN	NaN	NaN	0	0	NaN	NaN	NaN	NaN
245	NaN	14.225	NaN	NaN	0	NaN	NaN	NaN	NaN	9.4653	NaN	NaN	NaN	0	NaN	NaN	NaN	0	NaN	0	NaN	NaN	NaN	4.9437	NaN	NaN	NaN	NaN	NaN	4.5247	0	2.5612	NaN	NaN	NaN	NaN	NaN	NaN	NaN	0	NaN	NaN	NaN	0	0	NaN	NaN	NaN	NaN
246	NaN	12.475	NaN	NaN	0	NaN	NaN	NaN	NaN	9.6164	NaN	NaN	NaN	0	NaN	NaN	NaN	0	NaN	0	NaN	NaN	NaN	5.4321	NaN	NaN	NaN	NaN	NaN	4.8266	0	1.9138	NaN	NaN	NaN	NaN	NaN	NaN	NaN	0	NaN	NaN	NaN	0.64063	0	NaN	NaN	NaN	NaN
247	NaN	11.143	NaN	NaN	0	NaN	NaN	NaN	NaN	9.0603	NaN	NaN	NaN	0	NaN	NaN	NaN	0	NaN	0	NaN	NaN	NaN	3.3837	NaN	NaN	NaN	NaN	NaN	5.4368	0	1.9793	NaN	NaN	NaN	NaN	NaN	NaN	NaN	0	NaN	NaN	NaN	0	0	NaN	NaN	NaN	NaN
248	NaN	14.4	NaN	NaN	0	NaN	NaN	NaN	NaN	8.1745	NaN	NaN	NaN	0	NaN	NaN	NaN	0	NaN	0	NaN	NaN	NaN	4.2733	NaN	NaN	NaN	NaN	NaN	4.879	0	2.6293	NaN	NaN	NaN	NaN	NaN	NaN	NaN	0	NaN	NaN	NaN	0	0	NaN	NaN	NaN	NaN
249	NaN	10.986	NaN	NaN	0	NaN	NaN	NaN	NaN	7.6946	NaN	NaN	NaN	0	NaN	NaN	NaN	0	NaN	0	NaN	NaN	NaN	6.5089	NaN	NaN	NaN	NaN	NaN	4.6431	0	2.276	NaN	NaN	NaN	NaN	NaN	NaN	NaN	0	NaN	NaN	NaN	0	0	NaN	NaN	NaN	NaN
250	NaN	12.878	NaN	NaN	0	NaN	NaN	NaN	NaN	5.9968	NaN	NaN	NaN	0	NaN	NaN	NaN	0	NaN	0	NaN	NaN	NaN	4.6798	NaN	NaN	NaN	NaN	NaN	5.884	0	1.2411	NaN	NaN	NaN	NaN	NaN	NaN	NaN	0	NaN	NaN	NaN	0	0	NaN	NaN	NaN	NaN
251	NaN	15.772	NaN	NaN	0	NaN	NaN	NaN	NaN	4.4327	NaN	NaN	NaN	0	NaN	NaN	NaN	0	NaN	0	NaN	NaN	NaN	6.5855	NaN	NaN	NaN	NaN	NaN	8.0348	0	1.9361	NaN	NaN	NaN	NaN	NaN	NaN	NaN	0	NaN	NaN	NaN	0	0	NaN	NaN	NaN	NaN
252	NaN	15.068	NaN	NaN	0	NaN	NaN	NaN	NaN	4.4094	NaN	NaN	NaN	0	NaN	NaN	NaN	0	NaN	0	NaN	NaN	NaN	3.3573	NaN	NaN	NaN	NaN	NaN	5.8005	0	2.4846	NaN	NaN	NaN	NaN	NaN	NaN	NaN	0	NaN	NaN	NaN	0	0	NaN	NaN	NaN	NaN
253	NaN	11.951	NaN	NaN	0	NaN	NaN	NaN	NaN	4.8358	NaN	NaN	NaN	0	NaN	NaN	NaN	0	NaN	0	NaN	NaN	NaN	2.6605	NaN	NaN	NaN	NaN	NaN	6.8998	0	2.104	NaN	NaN	NaN	NaN	NaN	NaN	NaN	0	NaN	NaN	NaN	0	0	NaN	NaN	NaN	NaN
254	NaN	8.9863	NaN	NaN	0	NaN	NaN	NaN	NaN	5.6299	NaN	NaN	NaN	0	NaN	NaN	NaN	0	NaN	0	NaN	NaN	NaN	6.1018	NaN	NaN	NaN	NaN	NaN	5.6637	0	2.3	NaN	NaN	NaN	NaN	NaN	NaN	NaN	0	NaN	NaN	NaN	0	0	NaN	NaN	NaN	NaN
255	NaN	11.147	NaN	NaN	0	NaN	NaN	NaN	NaN	4.8983	NaN	NaN	NaN	0	NaN	NaN	NaN	0	NaN	0	NaN	NaN	NaN	5.0642	NaN	NaN	NaN	NaN	NaN	5.4643	0	1.6519	NaN	NaN	NaN	NaN	NaN	NaN	NaN	0	NaN	NaN	NaN	0	0	NaN	NaN	NaN	NaN
256	NaN	10.375	NaN	NaN	0	NaN	NaN	NaN	NaN	6.1823	NaN	NaN	NaN	0	NaN	NaN	NaN	0	NaN	0	NaN	NaN	NaN	4.8889	NaN	NaN	NaN	NaN	NaN	5.3467	0	2.375	NaN	NaN	NaN	NaN	NaN	NaN	NaN	0	NaN	NaN	NaN	0	0	NaN	NaN	NaN	NaN
257	NaN	12.883	NaN	NaN	0	NaN	NaN	NaN	NaN	3.9873	NaN	NaN	NaN	0	NaN	NaN	NaN	0	NaN	0	NaN	NaN	NaN	3.5796	NaN	NaN	NaN	NaN	NaN	4.9865	0	2.4926	NaN	NaN	NaN	NaN	NaN	NaN	NaN	0	NaN	NaN	NaN	0	0	NaN	NaN	NaN	NaN
258	NaN	14.888	NaN	NaN	0	NaN	NaN	NaN	NaN	4.7258	NaN	NaN	NaN	0	NaN	NaN	NaN	0	NaN	0	NaN	NaN	NaN	5.2645	NaN	NaN	NaN	NaN	NaN	7.9952	0	2.0556	NaN	NaN	NaN	NaN	NaN	NaN	NaN	0	NaN	NaN	NaN	0	0	NaN	NaN	NaN	NaN
259	NaN	12.98	NaN	NaN	0	NaN	NaN	NaN	NaN	5.54	NaN	NaN	NaN	0	NaN	NaN	NaN	0	NaN	0	NaN	NaN	NaN	5.655	NaN	NaN	NaN	NaN	NaN	7.6763	0	1.3365	NaN	NaN	NaN	NaN	NaN	NaN	NaN	0	NaN	NaN	NaN	0	0	NaN	NaN	NaN	NaN
260	NaN	9.6637	NaN	NaN	0	NaN	NaN	NaN	NaN	5.4833	NaN	NaN	NaN	0	NaN	NaN	NaN	0	NaN	0	NaN	NaN	NaN	2.966	NaN	NaN	NaN	NaN	NaN	6.9047	0	2.1239	NaN	NaN	NaN	NaN	NaN	NaN	NaN	0	NaN	NaN	NaN	0	0	NaN	NaN	NaN	NaN
261	NaN	10.083	NaN	NaN	0	NaN	NaN	NaN	NaN	7.8237	NaN	NaN	NaN	0	NaN	NaN	NaN	0	NaN	0	NaN	NaN	NaN	3.7302	NaN	NaN	NaN	NaN	NaN	8.2254	0	2.2433	NaN	NaN	NaN	NaN	NaN	NaN	NaN	0	NaN	NaN	NaN	0	0	NaN	NaN	NaN	NaN
262	NaN	12.673	NaN	NaN	0	NaN	NaN	NaN	NaN	6.554	NaN	NaN	NaN	0	NaN	NaN	NaN	0	NaN	0	NaN	NaN	NaN	6.0229	NaN	NaN	NaN	NaN	NaN	7.4403	0	2.6689	NaN	NaN	NaN	NaN	NaN	NaN	NaN	0	NaN	NaN	NaN	1.0024	0	NaN	NaN	NaN	NaN
263	NaN	14.098	NaN	NaN	0	NaN	NaN	NaN	NaN	7.5639	NaN	NaN	NaN	0	NaN	NaN	NaN	0	NaN	0	NaN	NaN	NaN	6.0147	NaN	NaN	NaN	NaN	NaN	5.3936	0	2.6419	NaN	NaN	NaN	NaN	NaN	NaN	NaN	0	NaN	NaN	NaN	0	0	NaN	NaN	NaN	NaN
264	NaN	12.995	NaN	NaN	0	NaN	NaN	NaN	NaN	9.3753	NaN	NaN	NaN	0	NaN	NaN	NaN	0	NaN	0	NaN	NaN	NaN	4.8	NaN	NaN	NaN	NaN	NaN	5.7627	0	2.2736	NaN	NaN	NaN	NaN	NaN	NaN	NaN	0	NaN	NaN	NaN	0	0	NaN	NaN	NaN	NaN
265	NaN	12.894	NaN	NaN	0	NaN	NaN	NaN	NaN	8.1819	NaN	NaN	NaN	0	NaN	NaN	NaN	0	NaN	0	NaN	NaN	NaN	4.0716	NaN	NaN	NaN	NaN	NaN	4.3541	0	2.7943	NaN	NaN	NaN	NaN	NaN	NaN	NaN	0	NaN	NaN	NaN	0.66727	0	NaN	NaN	NaN	NaN
266	NaN	13.1	NaN	NaN	0	NaN	NaN	NaN	NaN	7.3904	NaN	NaN	NaN	0	NaN	NaN	NaN	0	NaN	0	NaN	NaN	NaN	4.0944	NaN	NaN	NaN	NaN	NaN	5.0218	0	1.1316	NaN	NaN	NaN	NaN	NaN	NaN	NaN	0	NaN	NaN	NaN	0	0	NaN	NaN	NaN	NaN
267	NaN	11.437	NaN	NaN	0	NaN	NaN	NaN	NaN	5.8391	NaN	NaN	NaN	0	NaN	NaN	NaN	0	NaN	0	NaN	NaN	NaN	3.2187	NaN	NaN	NaN	NaN	NaN	7.0779	0	2.4604	NaN	NaN	NaN	NaN	NaN	NaN	NaN	0	NaN	NaN	NaN	0	0	NaN	NaN	NaN	NaN
268	NaN	13.415	NaN	NaN	0	NaN	NaN	NaN	NaN	7.3865	NaN	NaN	NaN	0	NaN	NaN	NaN	0	NaN	0	NaN	NaN	NaN	6.9366	NaN	NaN	NaN	NaN	NaN	5.9612	0	2.3942	NaN	NaN	NaN	NaN	NaN	NaN	NaN	0	NaN	NaN	NaN	0	0	NaN	NaN	NaN	NaN
269	NaN	10.689	NaN	NaN	0	NaN	NaN	NaN	NaN	8.0006	NaN	NaN	NaN	0	NaN	NaN	NaN	0	NaN	0	NaN	NaN	NaN	4.5851	NaN	NaN	NaN	NaN	NaN	4.8708	0	2.5979	NaN	NaN	NaN	NaN	NaN	NaN	NaN	0	NaN	NaN	NaN	NaN	0	NaN	NaN	NaN	NaN
270	NaN	11.705	NaN	NaN	0	NaN	NaN	NaN	NaN	5.8769	NaN	NaN	NaN	0	NaN	NaN	NaN	0	NaN	0	NaN	NaN	NaN	4.8589	NaN	NaN	NaN	NaN	NaN	7.5389	0	1.5257	NaN	NaN	NaN	NaN	NaN	NaN	NaN	0	NaN	NaN	NaN	NaN	0	NaN	NaN	NaN	NaN
271	NaN	10.52	NaN	NaN	0	NaN	NaN	NaN	NaN	7.2106	NaN	NaN	NaN	0	NaN	NaN	NaN	0	NaN	0	NaN	NaN	NaN	5.498	NaN	NaN	NaN	NaN	NaN	6.6052	0	2.3524	NaN	NaN	NaN	NaN	NaN	NaN	NaN	0	NaN	NaN	NaN	NaN	0	NaN	NaN	NaN	NaN
272	NaN	11.346	NaN	NaN	0	NaN	NaN	NaN	NaN	5.856	NaN	NaN	NaN	0	NaN	NaN	NaN	0	NaN	0	NaN	NaN	NaN	5.6644	NaN	NaN	NaN	NaN	NaN	7.2431	0	2.4677	NaN	NaN	NaN	NaN	NaN	NaN	NaN	0	NaN	NaN	NaN	NaN	0	NaN	NaN	NaN	NaN
273	NaN	12.787	NaN	NaN	0	NaN	NaN	NaN	NaN	5.1194	NaN	NaN	NaN	0	NaN	NaN	NaN	0	NaN	0	NaN	NaN	NaN	5.1171	NaN	NaN	NaN	NaN	NaN	6.6901	0	1.6596	NaN	NaN	NaN	NaN	NaN	NaN	NaN	0	NaN	NaN	NaN	NaN	0	NaN	NaN	NaN	NaN
274	NaN	11.974	NaN	NaN	0	NaN	NaN	NaN	NaN	5.0208	NaN	NaN	NaN	0	NaN	NaN	NaN	0	NaN	0	NaN	NaN	NaN	5.8975	NaN	NaN	NaN	NaN	NaN	4.8435	0	1.5311	NaN	NaN	NaN	NaN	NaN	NaN	NaN	0	NaN	NaN	NaN	NaN	0	NaN	NaN	NaN	NaN
275	NaN	13.214	NaN	NaN	0	NaN	NaN	NaN	NaN	2.4859	NaN	NaN	NaN	0	NaN	NaN	NaN	0	NaN	0	NaN	NaN	NaN	6.5537	NaN	NaN	NaN	NaN	NaN	8.0385	0	1.4477	NaN	NaN	NaN	NaN	NaN	NaN	NaN	0	NaN	NaN	NaN	NaN	0	NaN	NaN	NaN	NaN
276	NaN	14.194	NaN	NaN	0	NaN	NaN	NaN	NaN	5.2212	NaN	NaN	NaN	0	NaN	NaN	NaN	0	NaN	0	NaN	NaN	NaN	5.9537	NaN	NaN	NaN	NaN	NaN	4.7387	0	1.8847	NaN	NaN	NaN	NaN	NaN	NaN	NaN	0	NaN	NaN	NaN	NaN	0	NaN	NaN	NaN	NaN
277	NaN	10.065	NaN	NaN	0	NaN	NaN	NaN	NaN	4.9722	NaN	NaN	NaN	0	NaN	NaN	NaN	0	NaN	0	NaN	NaN	NaN	4.8266	NaN	NaN	NaN	NaN	NaN	4.9895	0	2.3147	NaN	NaN	NaN	NaN	NaN	NaN	NaN	0	NaN	NaN	NaN	NaN	0	NaN	NaN	NaN	NaN
278	NaN	8.8983	NaN	NaN	0	NaN	NaN	NaN	NaN	6.4464	NaN	NaN	NaN	0	NaN	NaN	NaN	0	NaN	0	NaN	NaN	NaN	3.702	NaN	NaN	NaN	NaN	NaN	5.0684	0	1.7923	NaN	NaN	NaN	NaN	NaN	NaN	NaN	0	NaN	NaN	NaN	NaN	0	NaN	NaN	NaN	NaN
279	NaN	9.9417	NaN	NaN	0	NaN	NaN	NaN	NaN	7.3271	NaN	NaN	NaN	0	NaN	NaN	NaN	0	NaN	0	NaN	NaN	NaN	5.6638	NaN	NaN	NaN	NaN	NaN	5.6261	0	2.2635	NaN	NaN	NaN	NaN	NaN	NaN	NaN	0	NaN	NaN	NaN	NaN	0	NaN	NaN	NaN	NaN
280	NaN	11.574	NaN	NaN	0	NaN	NaN	NaN	NaN	5.8463	NaN	NaN	NaN	0	NaN	NaN	NaN	0	NaN	0	NaN	NaN	NaN	3.5672	NaN	NaN	NaN	NaN	NaN	5.2805	0	1.7307	NaN	NaN	NaN	NaN	NaN	NaN	NaN	0	NaN	NaN	NaN	NaN	0	NaN	NaN	NaN	NaN
281	NaN	11.741	NaN	NaN	0	NaN	NaN	NaN	NaN	6.6862	NaN	NaN	NaN	0	NaN	NaN	NaN	0	NaN	0	NaN	NaN	NaN	6.0203	NaN	NaN	NaN	NaN	NaN	5.4418	0	1.8735	NaN	NaN	NaN	NaN	NaN	NaN	NaN	0	NaN	NaN	NaN	NaN	0	NaN	NaN	NaN	NaN
282	NaN	14.097	NaN	NaN	0	NaN	NaN	NaN	NaN	6.5767	NaN	NaN	NaN	0	NaN	NaN	NaN	0	NaN	0	NaN	NaN	NaN	6.2341	NaN	NaN	NaN	NaN	NaN	5.4187	0	1.8558	NaN	NaN	NaN	NaN	NaN	NaN	NaN	0	NaN	NaN	NaN	NaN	0	NaN	NaN	NaN	NaN
283	NaN	15.749	NaN	NaN	0	NaN	NaN	NaN	NaN	9.6168	NaN	NaN	NaN	0	NaN	NaN	NaN	0	NaN	0	NaN	NaN	NaN	4.6082	NaN	NaN	NaN	NaN	NaN	5.4977	0	2.0488	NaN	NaN	NaN	NaN	NaN	NaN	NaN	0	NaN	NaN	NaN	NaN	0	NaN	NaN	NaN	NaN
284	NaN	13.185	NaN	NaN	0	NaN	NaN	NaN	NaN	5.6484	NaN	NaN	NaN	0	NaN	NaN	NaN	0	NaN	0	NaN	NaN	NaN	4.233	NaN	NaN	NaN	NaN	NaN	5.5488	0	1.7534	NaN	NaN	NaN	NaN	NaN	NaN	NaN	0	NaN	NaN	NaN	NaN	0	NaN	NaN	NaN	NaN
285	NaN	0	NaN	NaN	0	NaN	NaN	NaN	NaN	2.6793	NaN	NaN	NaN	0	NaN	NaN	NaN	0	NaN	0	NaN	NaN	NaN	6.1722	NaN	NaN	NaN	NaN	NaN	4.8922	0	0	NaN	NaN	NaN	NaN	NaN	NaN	NaN	0	NaN	NaN	NaN	NaN	0	NaN	NaN	NaN	NaN
286	NaN	14.366	NaN	NaN	0	NaN	NaN	NaN	NaN	9.4413	NaN	NaN	NaN	0	NaN	NaN	NaN	0	NaN	0	NaN	NaN	NaN	6.0066	NaN	NaN	NaN	NaN	NaN	5.4948	0	2.3528	NaN	NaN	NaN	NaN	NaN	NaN	NaN	0	NaN	NaN	NaN	NaN	0	NaN	NaN	NaN	NaN
287	NaN	15.686	NaN	NaN	0	NaN	NaN	NaN	NaN	6.2332	NaN	NaN	NaN	0	NaN	NaN	NaN	0	NaN	0	NaN	NaN	NaN	4.807	NaN	NaN	NaN	NaN	NaN	7.5084	0	2.5814	NaN	NaN	NaN	NaN	NaN	NaN	NaN	0	NaN	NaN	NaN	NaN	0	NaN	NaN	NaN	NaN
288	NaN	16.125	NaN	NaN	0	NaN	NaN	NaN	NaN	7.9433	NaN	NaN	NaN	0	NaN	NaN	NaN	0	NaN	0	NaN	NaN	NaN	4.1571	NaN	NaN	NaN	NaN	NaN	5.4947	0	2.9134	NaN	NaN	NaN	NaN	NaN	NaN	NaN	0	NaN	NaN	NaN	NaN	0	NaN	NaN	NaN	NaN
289	NaN	14.691	NaN	NaN	0	NaN	NaN	NaN	NaN	8.2639	NaN	NaN	NaN	0	NaN	NaN	NaN	0	NaN	0	NaN	NaN	NaN	5.1563	NaN	NaN	NaN	NaN	NaN	7.1005	0	2.2321	NaN	NaN	NaN	NaN	NaN	NaN	NaN	0	NaN	NaN	NaN	NaN	0	NaN	NaN	NaN	NaN
290	NaN	16.353	NaN	NaN	0	NaN	NaN	NaN	NaN	8.511	NaN	NaN	NaN	0	NaN	NaN	NaN	0	NaN	0	NaN	NaN	NaN	6.4322	NaN	NaN	NaN	NaN	NaN	6.0916	0	3.0223	NaN	NaN	NaN	NaN	NaN	NaN	NaN	0	NaN	NaN	NaN	NaN	0	NaN	NaN	NaN	NaN
291	NaN	16.125	NaN	NaN	0	NaN	NaN	NaN	NaN	8.9883	NaN	NaN	NaN	0	NaN	NaN	NaN	0	NaN	0	NaN	NaN	NaN	3.2475	NaN	NaN	NaN	NaN	NaN	5.4215	0	4.1257	NaN	NaN	NaN	NaN	NaN	NaN	NaN	0	NaN	NaN	NaN	NaN	0	NaN	NaN	NaN	NaN
292	NaN	14.129	NaN	NaN	0	NaN	NaN	NaN	NaN	7.8594	NaN	NaN	NaN	0	NaN	NaN	NaN	0	NaN	0	NaN	NaN	NaN	3.653	NaN	NaN	NaN	NaN	NaN	0	0	2.8023	NaN	NaN	NaN	NaN	NaN	NaN	NaN	0	NaN	NaN	NaN	NaN	0	NaN	NaN	NaN	NaN
293	NaN	15.753	NaN	NaN	0	NaN	NaN	NaN	NaN	5.789	NaN	NaN	NaN	0	NaN	NaN	NaN	0	NaN	0	NaN	NaN	NaN	4.9258	NaN	NaN	NaN	NaN	NaN	5.6381	0	2.1546	NaN	NaN	NaN	NaN	NaN	NaN	NaN	0	NaN	NaN	NaN	NaN	0	NaN	NaN	NaN	NaN
294	NaN	15.502	NaN	NaN	0	NaN	NaN	NaN	NaN	5.3655	NaN	NaN	NaN	0	NaN	NaN	NaN	0	NaN	0	NaN	NaN	NaN	6.1453	NaN	NaN	NaN	NaN	NaN	5.7952	0	2.4228	NaN	NaN	NaN	NaN	NaN	NaN	NaN	0	NaN	NaN	NaN	NaN	0	NaN	NaN	NaN	NaN
295	NaN	18.952	NaN	NaN	0	NaN	NaN	NaN	NaN	8.6647	NaN	NaN	NaN	0	NaN	NaN	NaN	0	NaN	0	NaN	NaN	NaN	3.465	NaN	NaN	NaN	NaN	NaN	6.3524	0	2.8465	NaN	NaN	NaN	NaN	NaN	NaN	NaN	0	NaN	NaN	NaN	NaN	0	NaN	NaN	NaN	NaN
296	NaN	25.188	NaN	NaN	0	NaN	NaN	NaN	NaN	9.5237	NaN	NaN	NaN	0	NaN	NaN	NaN	0	NaN	0	NaN	NaN	NaN	1.8903	NaN	NaN	NaN	NaN	NaN	0	0	5.8939	NaN	NaN	NaN	NaN	NaN	NaN	NaN	0	NaN	NaN	NaN	NaN	0	NaN	NaN	NaN	NaN
297	NaN	14.13	NaN	NaN	0	NaN	NaN	NaN	NaN	5.0328	NaN	NaN	NaN	0	NaN	NaN	NaN	0	NaN	0	NaN	NaN	NaN	2.5898	NaN	NaN	NaN	NaN	NaN	4.3779	0	1.8745	NaN	NaN	NaN	NaN	NaN	NaN	NaN	0	NaN	NaN	NaN	NaN	0	NaN	NaN	NaN	NaN
298	NaN	4.7792	NaN	NaN	0	NaN	NaN	NaN	NaN	6.7182	NaN	NaN	NaN	0	NaN	NaN	NaN	0	NaN	0	NaN	NaN	NaN	1.1051	NaN	NaN	NaN	NaN	NaN	7.0361	0	0.28211	NaN	NaN	NaN	NaN	NaN	NaN	NaN	0	NaN	NaN	NaN	NaN	0	NaN	NaN	NaN	NaN
299	NaN	13.913	NaN	NaN	0	NaN	NaN	NaN	NaN	6.1143	NaN	NaN	NaN	0	NaN	NaN	NaN	0	NaN	0	NaN	NaN	NaN	4.6776	NaN	NaN	NaN	NaN	NaN	6.5154	0	2.2029	NaN	NaN	NaN	NaN	NaN	NaN	NaN	0	NaN	NaN	NaN	NaN	0	NaN	NaN	NaN	NaN
300	NaN	4.6679	NaN	NaN	0	NaN	NaN	NaN	NaN	7.7622	NaN	NaN	NaN	0	NaN	NaN	NaN	0	NaN	0	NaN	NaN	NaN	1.1448	NaN	NaN	NaN	NaN	NaN	0	0	0.54807	NaN	NaN	NaN	NaN	NaN	NaN	NaN	0	NaN	NaN	NaN	NaN	0	NaN	NaN	NaN	NaN
301	NaN	11.852	NaN	NaN	0	NaN	NaN	NaN	NaN	5.1298	NaN	NaN	NaN	0	NaN	NaN	NaN	0	NaN	0	NaN	NaN	NaN	5.5248	NaN	NaN	NaN	NaN	NaN	0	0	1.2312	NaN	NaN	NaN	NaN	NaN	NaN	NaN	0	NaN	NaN	NaN	NaN	0	NaN	NaN	NaN	NaN
[truncated: 440 more columns]
