# Supplementary material for: In Vivo Transcription Kinetics of a Synthetic Gene Uninvolved in Stress-Response Pathways in Stressed Escherichia coli Cells
Source: PLoS One. 2014 Sep 30;9(9):e109005. doi: 10.1371/journal.pone.0109005 (PMC4182640; doi:10.1371/journal.pone.0109005)
Supplement: File S1 — Supporting information. (ZIP) [file pone.0109005.s002.zip › raw data for submission/acidic stress/ph_fit_intensity.csv]

1	0	0.30427	0.012667	0	0	4.8168e-17	0	0.017766	0.009638	0.052561	0.011514	0	0.025641	0	0	-8.3267e-17	0	0	0	0	0.031337	0	0.019584	0.12901	3.4694e-17	0	0	0	-3.8125e-18	0.026384	0.02815	0.043537	0	0	-1.3878e-17	-5.1393e-17	0	0	0	0	0.089642	0	0	8.4772e-19	0	0.085991	0	0	0
2	0	0.30427	0.012667	0	0	4.8168e-17	0	0.017766	0.009638	0.052561	0.011514	0	0.025641	0	0	-8.3267e-17	0	0	0	0	0.031337	0	0.019584	0.12901	3.4694e-17	0	0	0	-3.8125e-18	0.026384	0.02815	0.043537	0	0	-1.3878e-17	-5.1393e-17	0	0	0	0	0.089642	0	0	8.4772e-19	0	0.085991	0	0	0
3	0	0.30427	0.012667	0	0	4.8168e-17	0	0.017766	0.009638	0.052561	0.011514	0	0.025641	0	0	-8.3267e-17	0	0	0	0	0.031337	0	0.019584	0.12901	3.4694e-17	0	0	0	-3.8125e-18	0.026384	0.02815	0.043537	0	0	-1.3878e-17	-5.1393e-17	0	0	0	0	0.089642	0	0	8.4772e-19	0	0.085991	0	0	0
4	0	0.30427	0.012667	0	0	4.8168e-17	0	0.017766	0.009638	0.052561	0.011514	0	0.025641	0	0	-8.3267e-17	0	0	0	0	0.031337	0	0.019584	0.12901	3.4694e-17	0	0	0	-3.8125e-18	0.026384	0.02815	0.043537	0	0	-1.3878e-17	-5.1393e-17	0	0	0	0	0.089642	0	0	8.4772e-19	0	0.085991	0	0	0
5	0	0.30427	0.012667	0	0	4.8168e-17	0	0.017766	0.009638	0.052561	0.011514	0	0.025641	0	0	-8.3267e-17	0	0	0	0	0.031337	0	0.019584	0.12901	3.4694e-17	0	0	0	-3.8125e-18	0.026384	0.02815	0.043537	0	0	-1.3878e-17	-5.1393e-17	0	0	0	0	0.089642	0	0	8.4772e-19	0	0.085991	0	0	0
6	0	0.30427	0.012667	0	0	4.8168e-17	0	0.017766	0.009638	0.052561	0.011514	0	0.025641	0	0	-8.3267e-17	0	0	0	0	0.031337	0	0.019584	0.12901	3.4694e-17	0	0	0	-3.8125e-18	0.026384	0.02815	0.043537	0	0	-1.3878e-17	-5.1393e-17	0	0	0	0	0.089642	0	0	8.4772e-19	0	0.085991	0	0	0
7	0	0.30427	0.012667	0	0	4.8168e-17	0	0.017766	0.009638	0.052561	0.011514	0	0.025641	0	0	-8.3267e-17	0	0	0	0	0.031337	0	0.019584	0.12901	3.4694e-17	0	0	0	-3.8125e-18	0.026384	0.02815	0.043537	0	0	-1.3878e-17	-5.1393e-17	0	0	0	0	0.089642	0	0	8.4772e-19	0	0.085991	0	0	0
8	0	0.30427	0.012667	0	0	4.8168e-17	0	0.017766	0.009638	0.052561	0.011514	0	0.025641	0	0	-8.3267e-17	0	0	0	0	0.031337	0	0.019584	0.12901	3.4694e-17	0	0	0	-3.8125e-18	0.026384	0.02815	0.043537	0	0	-1.3878e-17	-5.1393e-17	0	0	0	0	0.089642	0	0	8.4772e-19	0	0.085991	0	0	0
9	0	0.30427	0.012667	0	0	4.8168e-17	0	0.017766	0.009638	0.052561	0.011514	0	0.025641	0	0	-8.3267e-17	0	0	0	0	0.031337	0	0.019584	0.12901	3.4694e-17	0	0	0	-3.8125e-18	0.026384	0.02815	0.043537	0	0	-1.3878e-17	-5.1393e-17	0	0	0	0	0.089642	0	0	8.4772e-19	0	0.085991	0	0	0
10	0	0.30427	0.012667	0	0	4.8168e-17	0	0.017766	0.009638	0.052561	0.011514	0	0.025641	0	0	-8.3267e-17	0	0	0	0	0.031337	0	0.019584	0.12901	3.4694e-17	0	0	0	-3.8125e-18	0.026384	0.02815	0.043537	0	0	-1.3878e-17	-5.1393e-17	0	0	0	0	0.089642	0	0	8.4772e-19	0	0.085991	0	0	0
11	0	0.30427	0.012667	0	0	4.8168e-17	0	0.017766	0.009638	0.052561	0.011514	NaN	0.025641	0	0	-8.3267e-17	0	0	0	0	0.031337	NaN	0.019584	0.12901	3.4694e-17	NaN	0	0	-3.8125e-18	0.026384	0.02815	0.043537	0	0	-1.3878e-17	-5.1393e-17	0	0	0	0	0.089642	0	0	8.4772e-19	0	0.085991	0	0	0
12	0	0.30427	0.012667	0	0	4.8168e-17	0	0.017766	0.009638	0.052561	0.011514	NaN	0.025641	0	0	-8.3267e-17	0	0	0	0	0.031337	NaN	0.019584	0.12901	3.4694e-17	NaN	0	0	-3.8125e-18	0.026384	0.02815	0.043537	0	0	-1.3878e-17	-5.1393e-17	0	0	0	0	0.089642	0	0	8.4772e-19	0	0.085991	0	0	0
13	0	0.30427	0.012667	0	0	4.8168e-17	0	0.017766	0.009638	0.052561	0.011514	NaN	0.025641	0	0	-8.3267e-17	0	0	0	0	0.031337	NaN	0.019584	0.12901	3.4694e-17	NaN	0	0	-3.8125e-18	0.026384	0.02815	0.043537	0	0	-1.3878e-17	-5.1393e-17	0	0	0	0	0.089642	0	0	8.4772e-19	0	0.085991	0	0	0
14	0	0.30427	0.012667	0	0	4.8168e-17	0	0.017766	0.009638	0.052561	0.011514	NaN	0.025641	0	0	-8.3267e-17	0	0	0	0	0.031337	NaN	0.019584	0.12901	3.4694e-17	NaN	0	0	-3.8125e-18	0.026384	0.02815	0.043537	0	0	-1.3878e-17	-5.1393e-17	0	0	0	0	0.089642	0	0	8.4772e-19	0	0.085991	0	0	0
15	0	0.30427	0.012667	0	0	4.8168e-17	0	0.017766	0.009638	0.052561	0.011514	NaN	0.025641	0	0	-8.3267e-17	0	0	0	0	0.031337	NaN	0.019584	0.12901	3.4694e-17	NaN	0	0	-3.8125e-18	0.026384	0.02815	0.043537	0	0	-1.3878e-17	-5.1393e-17	0	0	0	0	0.089642	0	0	8.4772e-19	0	0.085991	0	0	0
16	0	0.30427	0.012667	0	0	4.8168e-17	0	0.017766	0.009638	0.052561	0.011514	NaN	0.025641	0	0	-8.3267e-17	0	0	0	0	0.031337	NaN	0.019584	0.12901	3.4694e-17	NaN	0	0	-3.8125e-18	0.026384	0.02815	0.043537	0	0	-1.3878e-17	-5.1393e-17	0	0	0	0	0.089642	0	0	8.4772e-19	0	0.085991	0	0	0
17	0	0.30427	0.012667	0	0	4.8168e-17	0	0.017766	0.009638	0.052561	0.011514	NaN	0.025641	0	0	-8.3267e-17	0	0	0	0	0.031337	NaN	0.019584	0.12901	3.4694e-17	NaN	0	0	-3.8125e-18	0.026384	0.02815	0.043537	0	0	-1.3878e-17	-5.1393e-17	0	0	0	0	0.089642	0	0	8.4772e-19	0	0.085991	0	0	0
18	0	0.30427	0.012667	0	0	4.8168e-17	0	0.017766	0.009638	0.052561	0.011514	NaN	0.025641	0	0	-8.3267e-17	0	0	0	0	0.031337	NaN	0.019584	0.12901	3.4694e-17	NaN	0	0	-3.8125e-18	0.026384	0.02815	0.043537	0	0	-1.3878e-17	0.25584	0	0	0	0	0.089642	0	0	8.4772e-19	0	0.085991	0	0	0
19	0	0.30427	0.012667	0	0	4.8168e-17	0	0.017766	0.009638	0.052561	0.011514	NaN	0.025641	0	0	-8.3267e-17	0	0	0	0	0.031337	NaN	0.019584	0.12901	3.4694e-17	NaN	0	0	-3.8125e-18	0.026384	0.02815	0.043537	0	0	-1.3878e-17	0.25584	0	0	0	0	0.089642	0	0	8.4772e-19	0	0.085991	0	0	0
20	0	0.30427	0.012667	0	0	4.8168e-17	0	0.017766	0.009638	0.052561	0.011514	NaN	0.025641	0	0	-8.3267e-17	0	0	0	0	0.031337	NaN	0.019584	0.12901	3.4694e-17	NaN	0	0	-3.8125e-18	0.026384	0.02815	0.043537	0	0	-1.3878e-17	0.25584	0	0	0	0	0.089642	0	0	8.4772e-19	0	0.085991	0	0	0
21	0	0.30427	0.012667	0	0	4.8168e-17	0	0.017766	0.009638	0.052561	0.011514	NaN	0.025641	0	0	-8.3267e-17	0	0	0	0	0.031337	NaN	0.019584	0.12901	3.4694e-17	NaN	0	0	-3.8125e-18	0.026384	0.02815	0.043537	0	0	-1.3878e-17	0.25584	0	0	0	0	0.089642	0	0	8.4772e-19	0	0.085991	0	0	0
22	0	0.30427	0.012667	0	0	4.8168e-17	0	0.017766	0.009638	0.052561	0.011514	NaN	0.025641	0	NaN	-8.3267e-17	0	0	0	0	0.031337	NaN	0.019584	0.12901	3.4694e-17	NaN	0	0	-3.8125e-18	0.026384	0.02815	0.043537	0	0	-1.3878e-17	0.25584	0	0	NaN	0	0.089642	NaN	NaN	8.4772e-19	0	0.085991	0	NaN	NaN
23	0	0.30427	0.012667	0	0	4.8168e-17	0	0.017766	0.009638	0.052561	0.011514	NaN	0.025641	0	NaN	-8.3267e-17	0	0	0	0	0.031337	NaN	0.019584	0.12901	3.4694e-17	NaN	0	0	-3.8125e-18	0.026384	0.02815	0.043537	0	0	-1.3878e-17	0.25584	0	0	NaN	0	0.089642	NaN	NaN	8.4772e-19	0	0.085991	0	NaN	NaN
24	0	0.30427	0.012667	0	0	4.8168e-17	0	0.017766	0.009638	0.052561	0.011514	NaN	0.025641	0	NaN	0.3465	0	0	0	0	0.031337	NaN	0.019584	0.12901	3.4694e-17	NaN	0	0	-3.8125e-18	0.026384	0.02815	0.043537	0	0	-1.3878e-17	0.25584	0	0	NaN	0	0.089642	NaN	NaN	8.4772e-19	0	0.085991	0	NaN	NaN
25	0	0.30427	0.012667	0	0	4.8168e-17	0	0.017766	0.009638	0.052561	0.011514	NaN	0.025641	0	NaN	0.3465	0	0	0	0	0.031337	NaN	0.019584	0.12901	3.4694e-17	NaN	0	0	-3.8125e-18	0.026384	0.02815	0.043537	0	0	-1.3878e-17	0.25584	0	0	NaN	0	0.089642	NaN	NaN	8.4772e-19	0	0.085991	0	NaN	NaN
26	0	0.30427	0.012667	0	0	4.8168e-17	0	0.017766	0.009638	0.052561	0.011514	NaN	0.025641	0	NaN	0.3465	0	0	0	0	0.031337	NaN	0.019584	0.12901	3.4694e-17	NaN	0	0	-3.8125e-18	0.026384	0.02815	0.043537	0	0	-1.3878e-17	0.25584	0	0	NaN	0	0.089642	NaN	NaN	8.4772e-19	0	0.085991	0	NaN	NaN
27	0	0.30427	0.012667	0	0	4.8168e-17	0	0.017766	0.009638	0.052561	0.011514	NaN	0.025641	0	NaN	0.3465	0	0	0	0	0.031337	NaN	0.019584	0.12901	3.4694e-17	NaN	0	0	-3.8125e-18	0.026384	0.02815	0.043537	0	0	-1.3878e-17	0.25584	0	0	NaN	0	0.089642	NaN	NaN	8.4772e-19	0	0.085991	0	NaN	NaN
28	0	0.30427	0.012667	0	0	4.8168e-17	0	0.017766	0.009638	0.052561	0.011514	NaN	0.025641	0	NaN	0.3465	0	0	0	0	0.031337	NaN	0.019584	0.12901	3.4694e-17	NaN	0	0	-3.8125e-18	0.026384	0.02815	0.043537	0	0	-1.3878e-17	0.25584	0	0	NaN	0	0.089642	NaN	NaN	8.4772e-19	0	0.085991	0	NaN	NaN
29	0	0.30427	0.012667	0	0	4.8168e-17	0	0.017766	0.009638	0.052561	0.011514	NaN	0.025641	0	NaN	0.3465	0	0	0	0	0.031337	NaN	0.019584	0.12901	3.4694e-17	NaN	0	0	-3.8125e-18	0.026384	0.02815	0.043537	0	0	-1.3878e-17	0.25584	0	0	NaN	0	0.089642	NaN	NaN	8.4772e-19	0	0.085991	0	NaN	NaN
30	0	0.30427	0.012667	0	0	4.8168e-17	0	0.017766	0.009638	0.052561	0.011514	NaN	0.025641	0	NaN	0.3465	0	0	0	0	0.031337	NaN	0.019584	0.12901	3.4694e-17	NaN	0	0	-3.8125e-18	0.026384	0.02815	0.043537	0	0	-1.3878e-17	0.25584	0	0	NaN	0	0.089642	NaN	NaN	8.4772e-19	0	0.085991	0	NaN	NaN
31	0	0.30427	0.012667	0	0	4.8168e-17	0	0.017766	0.009638	0.052561	0.011514	NaN	0.025641	0	NaN	0.3465	0	0	0	0	0.70813	NaN	0.019584	0.12901	3.4694e-17	NaN	0	0	-3.8125e-18	0.026384	0.02815	0.043537	0	0	-1.3878e-17	0.25584	0	0	NaN	0	0.089642	NaN	NaN	8.4772e-19	0	0.085991	0	NaN	NaN
32	0	0.30427	0.012667	0	0	4.8168e-17	0	0.017766	0.009638	0.052561	0.011514	NaN	0.025641	0	NaN	0.3465	0	0	0	0	0.70813	NaN	0.019584	0.12901	3.4694e-17	NaN	0	0	-3.8125e-18	0.026384	0.02815	0.043537	0	0	-1.3878e-17	0.25584	0	0	NaN	0	0.089642	NaN	NaN	8.4772e-19	0	0.085991	0	NaN	NaN
33	NaN	0.30427	0.012667	0	0	4.8168e-17	NaN	0.017766	0.009638	0.052561	0.011514	NaN	0.025641	0	NaN	0.3465	0	0	0	0	0.70813	NaN	0.019584	0.12901	3.4694e-17	NaN	0	0	-3.8125e-18	0.026384	0.02815	0.043537	0	0	-1.3878e-17	0.25584	0	0	NaN	0	0.089642	NaN	NaN	8.4772e-19	0	0.085991	0	NaN	NaN
34	NaN	0.30427	0.012667	0	0	4.8168e-17	NaN	0.017766	0.009638	0.052561	0.011514	NaN	0.87998	0	NaN	0.7547	0	0	0	0	0.70813	NaN	0.019584	0.12901	3.4694e-17	NaN	0	0	-3.8125e-18	0.026384	0.02815	0.043537	0	0	-1.3878e-17	0.25584	0	0	NaN	0	0.089642	NaN	NaN	8.4772e-19	0	0.085991	0	NaN	NaN
35	NaN	0.30427	0.012667	0	0	4.8168e-17	NaN	0.017766	0.009638	0.052561	0.011514	NaN	0.87998	0	NaN	0.7547	0	0	0	0	0.70813	NaN	0.019584	0.12901	3.4694e-17	NaN	0	0	-3.8125e-18	0.026384	0.02815	0.043537	0	0	-1.3878e-17	0.25584	0	0	NaN	0	0.089642	NaN	NaN	8.4772e-19	0	0.085991	0	NaN	NaN
36	NaN	0.30427	0.012667	0	0	4.8168e-17	NaN	0.017766	0.009638	0.052561	0.011514	NaN	0.87998	0	NaN	0.7547	0	0	0	0	0.70813	NaN	0.019584	0.12901	3.4694e-17	NaN	0	0	-3.8125e-18	0.026384	0.02815	0.043537	0	0.56576	-1.3878e-17	0.25584	0	0	NaN	0	0.089642	NaN	NaN	8.4772e-19	0	0.085991	0	NaN	NaN
37	NaN	0.30427	0.012667	0	0	4.8168e-17	NaN	0.017766	0.009638	0.052561	0.011514	NaN	0.87998	0	NaN	0.7547	0	0	0	0	0.70813	NaN	0.019584	0.12901	3.4694e-17	NaN	0	0.32828	-3.8125e-18	0.026384	0.02815	0.043537	0	0.56576	-1.3878e-17	0.25584	0	0	NaN	0	0.089642	NaN	NaN	8.4772e-19	0	0.085991	0	NaN	NaN
38	NaN	0.30427	0.012667	0	0	4.8168e-17	NaN	0.017766	0.009638	0.052561	0.011514	NaN	0.87998	0	NaN	0.7547	0	0	0	0	0.70813	NaN	0.019584	0.12901	3.4694e-17	NaN	0	0.32828	-3.8125e-18	0.026384	0.02815	0.043537	0	0.56576	-1.3878e-17	0.25584	0	0	NaN	0	0.089642	NaN	NaN	8.4772e-19	0	0.085991	0	NaN	NaN
39	NaN	0.30427	0.012667	0	0	4.8168e-17	NaN	0.017766	0.009638	0.052561	0.011514	NaN	0.87998	0	NaN	0.7547	0	0	0	0	0.70813	NaN	0.019584	0.12901	3.4694e-17	NaN	0	0.32828	-3.8125e-18	0.026384	0.02815	0.043537	0	0.56576	-1.3878e-17	0.25584	0	0	NaN	0	0.089642	NaN	NaN	8.4772e-19	0	0.085991	0	NaN	NaN
40	NaN	0.30427	0.012667	0	0	4.8168e-17	NaN	0.017766	0.009638	0.052561	0.55035	NaN	1.4409	0	NaN	0.7547	0	0	0	0	1.4751	NaN	0.5191	0.12901	3.4694e-17	NaN	0	0.32828	-3.8125e-18	0.026384	0.02815	0.043537	0	0.56576	-1.3878e-17	0.25584	0	0	NaN	0	0.089642	NaN	NaN	8.4772e-19	0	0.085991	0	NaN	NaN
41	NaN	0.30427	0.012667	0	0	4.8168e-17	NaN	0.017766	0.009638	0.052561	0.55035	NaN	1.4409	0	NaN	0.7547	0	0	0	0	1.4751	NaN	0.5191	0.12901	0.31301	NaN	0	0.32828	-3.8125e-18	0.026384	0.22926	0.043537	0	0.56576	-1.3878e-17	0.25584	0	0	NaN	0	0.089642	NaN	NaN	8.4772e-19	0	0.085991	0	NaN	NaN
42	NaN	0.30427	0.012667	0	0	4.8168e-17	NaN	0.017766	0.009638	0.052561	0.55035	NaN	1.4409	0	NaN	0.7547	0	0	0	0	1.4751	NaN	0.5191	0.12901	0.31301	NaN	0	0.32828	-3.8125e-18	0.026384	0.22926	0.043537	0	0.56576	-1.3878e-17	0.25584	0	0	NaN	0	0.089642	NaN	NaN	8.4772e-19	0	0.085991	0	NaN	NaN
43	NaN	0.30427	0.012667	0	0	4.8168e-17	NaN	0.017766	0.009638	0.052561	0.55035	NaN	1.4409	0	NaN	0.7547	0	0	0	0	NaN	NaN	0.5191	0.12901	0.31301	NaN	0	NaN	-3.8125e-18	0.026384	0.22926	0.043537	0	NaN	-1.3878e-17	NaN	NaN	0	NaN	0	NaN	NaN	NaN	8.4772e-19	0	0.085991	NaN	NaN	NaN
44	NaN	0.30427	0.012667	0	0	4.8168e-17	NaN	0.017766	0.009638	0.052561	0.55035	NaN	1.4409	0	NaN	0.7547	0	0	0	0	NaN	NaN	0.5191	0.12901	0.31301	NaN	0	NaN	-3.8125e-18	0.026384	0.22926	0.043537	0	NaN	-1.3878e-17	NaN	NaN	0	NaN	0	NaN	NaN	NaN	8.4772e-19	0	0.085991	NaN	NaN	NaN
45	NaN	0.30427	0.012667	0	0	4.8168e-17	NaN	0.017766	0.009638	0.052561	0.55035	NaN	1.4409	0	NaN	0.7547	0	0	0	0	NaN	NaN	0.5191	0.12901	0.31301	NaN	0	NaN	-3.8125e-18	0.026384	0.22926	1.4005	0	NaN	-1.3878e-17	NaN	NaN	0	NaN	0	NaN	NaN	NaN	8.4772e-19	0	0.085991	NaN	NaN	NaN
46	NaN	0.30427	0.012667	0	0	4.8168e-17	NaN	0.017766	0.009638	0.052561	0.55035	NaN	1.4409	0	NaN	0.7547	0	0	0	0	NaN	NaN	0.5191	0.12901	0.31301	NaN	0	NaN	-3.8125e-18	0.026384	0.22926	1.4005	0	NaN	-1.3878e-17	NaN	NaN	0	NaN	0	NaN	NaN	NaN	8.4772e-19	0	0.085991	NaN	NaN	NaN
47	NaN	0.30427	0.012667	0	0	4.8168e-17	NaN	0.017766	0.009638	0.052561	0.55035	NaN	1.4409	0	NaN	0.7547	0	0	0	0	NaN	NaN	0.5191	0.12901	0.31301	NaN	0	NaN	-3.8125e-18	0.026384	0.22926	1.4005	0	NaN	-1.3878e-17	NaN	NaN	0	NaN	0	NaN	NaN	NaN	8.4772e-19	0	0.085991	NaN	NaN	NaN
48	NaN	0.30427	0.012667	0	0	4.8168e-17	NaN	0.017766	0.009638	0.052561	0.55035	NaN	1.4409	0	NaN	0.7547	0	0	0	0	NaN	NaN	0.5191	0.12901	0.31301	NaN	0	NaN	-3.8125e-18	0.026384	0.22926	1.4005	0	NaN	-1.3878e-17	NaN	NaN	0	NaN	0	NaN	NaN	NaN	8.4772e-19	0	0.085991	NaN	NaN	NaN
49	NaN	0.30427	0.012667	0	0	4.8168e-17	NaN	0.017766	0.009638	0.052561	0.55035	NaN	1.4409	0	NaN	0.7547	0	0	0	0	NaN	NaN	0.5191	0.12901	0.31301	NaN	0	NaN	0.34299	0.026384	0.22926	1.4005	0	NaN	-1.3878e-17	NaN	NaN	0	NaN	0	NaN	NaN	NaN	8.4772e-19	0	0.085991	NaN	NaN	NaN
50	NaN	0.30427	0.012667	0	0	4.8168e-17	NaN	0.017766	0.009638	0.052561	0.55035	NaN	1.4409	0	NaN	0.7547	0	0	0	0	NaN	NaN	0.5191	0.12901	0.31301	NaN	0	NaN	0.34299	0.026384	0.22926	1.4005	0	NaN	-1.3878e-17	NaN	NaN	0	NaN	0	NaN	NaN	NaN	8.4772e-19	0	0.085991	NaN	NaN	NaN
51	NaN	0.30427	0.012667	0	0	4.8168e-17	NaN	0.017766	0.009638	0.052561	0.55035	NaN	1.4409	0	NaN	0.7547	0.19872	0	0	0	NaN	NaN	0.5191	0.12901	0.99486	NaN	0	NaN	0.34299	0.026384	0.22926	1.4005	0	NaN	0.19221	NaN	NaN	0	NaN	0	NaN	NaN	NaN	8.4772e-19	0	0.085991	NaN	NaN	NaN
52	NaN	0.30427	0.012667	0	0	4.8168e-17	NaN	0.017766	0.009638	0.052561	0.55035	NaN	1.4409	0	NaN	0.7547	0.19872	0	0	0	NaN	NaN	0.5191	1.5486	0.99486	NaN	0	NaN	0.34299	0.026384	0.22926	1.4005	0	NaN	0.19221	NaN	NaN	0	NaN	0	NaN	NaN	NaN	8.4772e-19	0	0.085991	NaN	NaN	NaN
53	NaN	0.30427	0.012667	0	0	4.8168e-17	NaN	0.017766	0.009638	0.052561	0.55035	NaN	1.4409	0	NaN	0.7547	0.19872	0	0	0	NaN	NaN	1.2172	1.5486	0.99486	NaN	0.61647	NaN	0.34299	0.026384	0.22926	1.4005	0	NaN	0.19221	NaN	NaN	0	NaN	0	NaN	NaN	NaN	8.4772e-19	0	0.085991	NaN	NaN	NaN
54	NaN	0.30427	0.012667	0	0	0.43735	NaN	0.017766	0.009638	0.052561	NaN	NaN	NaN	0	NaN	0.7547	NaN	0	NaN	0	NaN	NaN	NaN	1.5486	0.99486	NaN	NaN	NaN	NaN	0.026384	0.22926	1.4005	0	NaN	0.58223	NaN	NaN	0	NaN	0	NaN	NaN	NaN	8.4772e-19	0	0.085991	NaN	NaN	NaN
55	NaN	0.30427	0.012667	0	0	0.43735	NaN	0.017766	0.009638	0.052561	NaN	NaN	NaN	0	NaN	0.7547	NaN	0	NaN	0	NaN	NaN	NaN	1.5486	0.99486	NaN	NaN	NaN	NaN	0.026384	0.22926	1.4005	0	NaN	0.88295	NaN	NaN	0	NaN	0	NaN	NaN	NaN	8.4772e-19	0	0.085991	NaN	NaN	NaN
56	NaN	0.30427	0.012667	0	0	0.43735	NaN	0.017766	0.009638	0.052561	NaN	NaN	NaN	0	NaN	0.7547	NaN	0	NaN	0	NaN	NaN	NaN	1.5486	0.99486	NaN	NaN	NaN	NaN	0.026384	0.22926	1.4005	0	NaN	0.88295	NaN	NaN	0	NaN	0	NaN	NaN	NaN	8.4772e-19	0	0.085991	NaN	NaN	NaN
57	NaN	0.30427	0.012667	0	0	0.43735	NaN	0.017766	0.65941	0.052561	NaN	NaN	NaN	0	NaN	0.7547	NaN	0	NaN	0	NaN	NaN	NaN	1.5486	0.99486	NaN	NaN	NaN	NaN	0.026384	0.22926	1.4005	0	NaN	1.3775	NaN	NaN	0	NaN	0	NaN	NaN	NaN	8.4772e-19	0	0.085991	NaN	NaN	NaN
58	NaN	0.30427	0.012667	0	0	0.43735	NaN	0.017766	0.65941	0.052561	NaN	NaN	NaN	0	NaN	1.4242	NaN	0	NaN	0	NaN	NaN	NaN	1.5486	0.99486	NaN	NaN	NaN	NaN	0.026384	0.22926	1.4005	0	NaN	1.3775	NaN	NaN	0	NaN	0	NaN	NaN	NaN	8.4772e-19	0	0.085991	NaN	NaN	NaN
59	NaN	0.30427	0.012667	0	0	0.43735	NaN	0.017766	0.65941	0.052561	NaN	NaN	NaN	0	NaN	1.4242	NaN	0	NaN	0	NaN	NaN	NaN	1.5486	1.3876	NaN	NaN	NaN	NaN	0.026384	0.22926	1.4005	0	NaN	1.3775	NaN	NaN	0	NaN	0	NaN	NaN	NaN	8.4772e-19	0	0.085991	NaN	NaN	NaN
60	NaN	0.30427	0.012667	0	0	0.43735	NaN	0.017766	0.65941	0.052561	NaN	NaN	NaN	0	NaN	1.4242	NaN	0	NaN	0	NaN	NaN	NaN	1.5486	1.3876	NaN	NaN	NaN	NaN	0.026384	0.22926	1.4005	0	NaN	1.3775	NaN	NaN	0	NaN	0	NaN	NaN	NaN	8.4772e-19	0	0.085991	NaN	NaN	NaN
61	NaN	0.30427	0.012667	0	0	0.43735	NaN	0.017766	0.65941	0.052561	NaN	NaN	NaN	0	NaN	1.4242	NaN	0	NaN	0	NaN	NaN	NaN	1.5486	1.3876	NaN	NaN	NaN	NaN	0.026384	0.22926	1.4005	0	NaN	1.3775	NaN	NaN	0	NaN	0	NaN	NaN	NaN	8.4772e-19	0	1.5188	NaN	NaN	NaN
62	NaN	0.30427	0.012667	0	0	0.43735	NaN	0.017766	0.65941	0.052561	NaN	NaN	NaN	0	NaN	1.4242	NaN	0	NaN	0	NaN	NaN	NaN	1.5486	1.3876	NaN	NaN	NaN	NaN	0.026384	0.22926	1.4005	0	NaN	1.3775	NaN	NaN	0	NaN	0	NaN	NaN	NaN	8.4772e-19	0	1.5188	NaN	NaN	NaN
63	NaN	0.30427	0.012667	0	0	0.43735	NaN	0.017766	0.65941	0.052561	NaN	NaN	NaN	0	NaN	1.4242	NaN	0	NaN	0	NaN	NaN	NaN	1.5486	1.3876	NaN	NaN	NaN	NaN	0.026384	0.22926	1.4005	0	NaN	2.0027	NaN	NaN	0	NaN	0	NaN	NaN	NaN	8.4772e-19	0	1.5188	NaN	NaN	NaN
64	NaN	2.8312	0.012667	0	0	0.43735	NaN	0.017766	0.65941	0.052561	NaN	NaN	NaN	0	NaN	1.4242	NaN	0	NaN	0	NaN	NaN	NaN	1.5486	2.0789	NaN	NaN	NaN	NaN	0.026384	0.22926	1.4005	0	NaN	2.0027	NaN	NaN	0	NaN	0	NaN	NaN	NaN	8.4772e-19	0	1.5188	NaN	NaN	NaN
65	NaN	2.8312	0.012667	0	0	0.43735	NaN	0.017766	0.65941	0.052561	NaN	NaN	NaN	0	NaN	NaN	NaN	0	NaN	0	NaN	NaN	NaN	1.5486	NaN	NaN	NaN	NaN	NaN	0.026384	0.22926	1.4005	0	NaN	NaN	NaN	NaN	0	NaN	0	NaN	NaN	NaN	8.4772e-19	0	1.5188	NaN	NaN	NaN
66	NaN	2.8312	0.012667	0	0	0.43735	NaN	0.017766	0.65941	0.052561	NaN	NaN	NaN	0	NaN	NaN	NaN	0	NaN	0	NaN	NaN	NaN	1.5486	NaN	NaN	NaN	NaN	NaN	0.026384	0.22926	1.4005	0	NaN	NaN	NaN	NaN	0	NaN	0	NaN	NaN	NaN	8.4772e-19	0	1.5188	NaN	NaN	NaN
67	NaN	2.8312	0.012667	0	0	0.43735	NaN	0.017766	0.65941	0.052561	NaN	NaN	NaN	0	NaN	NaN	NaN	0	NaN	0	NaN	NaN	NaN	1.5486	NaN	NaN	NaN	NaN	NaN	0.026384	0.22926	1.4005	0	NaN	NaN	NaN	NaN	0	NaN	0	NaN	NaN	NaN	8.4772e-19	0	1.5188	NaN	NaN	NaN
68	NaN	2.8312	0.012667	0	0	0.43735	NaN	0.017766	0.65941	0.052561	NaN	NaN	NaN	0	NaN	NaN	NaN	0	NaN	0	NaN	NaN	NaN	1.5486	NaN	NaN	NaN	NaN	NaN	0.026384	0.22926	1.4005	0	NaN	NaN	NaN	NaN	0	NaN	0	NaN	NaN	NaN	8.4772e-19	0	1.5188	NaN	NaN	NaN
69	NaN	2.8312	0.012667	0	0	0.66239	NaN	0.017766	0.65941	0.052561	NaN	NaN	NaN	0	NaN	NaN	NaN	0	NaN	0	NaN	NaN	NaN	1.5486	NaN	NaN	NaN	NaN	NaN	0.95579	0.22926	1.4005	0	NaN	NaN	NaN	NaN	0	NaN	0	NaN	NaN	NaN	8.4772e-19	0	1.5188	NaN	NaN	NaN
70	NaN	2.8312	0.52957	0	0	0.66239	NaN	0.017766	0.65941	0.052561	NaN	NaN	NaN	0	NaN	NaN	NaN	0	NaN	0	NaN	NaN	NaN	1.5486	NaN	NaN	NaN	NaN	NaN	0.95579	0.22926	1.4005	0	NaN	NaN	NaN	NaN	0	NaN	0	NaN	NaN	NaN	8.4772e-19	0	1.5188	NaN	NaN	NaN
71	NaN	2.8312	0.52957	0	0	0.66239	NaN	0.017766	0.65941	0.052561	NaN	NaN	NaN	0	NaN	NaN	NaN	0	NaN	0	NaN	NaN	NaN	1.5486	NaN	NaN	NaN	NaN	NaN	0.95579	0.22926	1.4005	0	NaN	NaN	NaN	NaN	0	NaN	0	NaN	NaN	NaN	8.4772e-19	0	1.5188	NaN	NaN	NaN
72	NaN	2.8312	0.52957	0	0	0.66239	NaN	0.017766	0.65941	0.052561	NaN	NaN	NaN	0	NaN	NaN	NaN	0	NaN	0	NaN	NaN	NaN	3.192	NaN	NaN	NaN	NaN	NaN	0.95579	0.22926	3.72	0	NaN	NaN	NaN	NaN	0	NaN	0	NaN	NaN	NaN	8.4772e-19	0	1.5188	NaN	NaN	NaN
73	NaN	2.8312	0.52957	0	0	1.1837	NaN	0.017766	1.1791	0.052561	NaN	NaN	NaN	0	NaN	NaN	NaN	0	NaN	0	NaN	NaN	NaN	3.192	NaN	NaN	NaN	NaN	NaN	0.95579	0.22926	3.72	0	NaN	NaN	NaN	NaN	0	NaN	0	NaN	NaN	NaN	8.4772e-19	0	1.5188	NaN	NaN	NaN
74	NaN	2.8312	0.52957	0	0	1.1837	NaN	0.017766	1.1791	0.052561	NaN	NaN	NaN	0	NaN	NaN	NaN	0	NaN	0	NaN	NaN	NaN	3.192	NaN	NaN	NaN	NaN	NaN	0.95579	0.22926	3.72	0	NaN	NaN	NaN	NaN	0	NaN	0	NaN	NaN	NaN	8.4772e-19	0	1.5188	NaN	NaN	NaN
75	NaN	2.8312	0.52957	0	0	1.1837	NaN	0.017766	1.1791	0.052561	NaN	NaN	NaN	0	NaN	NaN	NaN	0	NaN	0	NaN	NaN	NaN	3.192	NaN	NaN	NaN	NaN	NaN	0.95579	0.22926	3.72	0	NaN	NaN	NaN	NaN	0	NaN	0	NaN	NaN	NaN	8.4772e-19	0	1.5188	NaN	NaN	NaN
76	NaN	2.8312	0.52957	0	0	1.5938	NaN	0.017766	1.1791	0.052561	NaN	NaN	NaN	0	NaN	NaN	NaN	0	NaN	0	NaN	NaN	NaN	3.192	NaN	NaN	NaN	NaN	NaN	0.95579	0.22926	3.72	0	NaN	NaN	NaN	NaN	0	NaN	0	NaN	NaN	NaN	8.4772e-19	0	1.5188	NaN	NaN	NaN
77	NaN	2.8312	0.52957	0	0	1.5938	NaN	0.017766	1.1791	0.052561	NaN	NaN	NaN	0	NaN	NaN	NaN	0	NaN	0	NaN	NaN	NaN	3.192	NaN	NaN	NaN	NaN	NaN	0.95579	0.22926	3.72	0	NaN	NaN	NaN	NaN	0	NaN	0	NaN	NaN	NaN	8.4772e-19	0	1.5188	NaN	NaN	NaN
78	NaN	2.8312	0.52957	0	0	2.112	NaN	0.017766	1.1791	0.052561	NaN	NaN	NaN	0	NaN	NaN	NaN	0	NaN	0	NaN	NaN	NaN	3.192	NaN	NaN	NaN	NaN	NaN	0.95579	0.22926	3.72	0	NaN	NaN	NaN	NaN	0	NaN	0	NaN	NaN	NaN	8.4772e-19	0	1.5188	NaN	NaN	NaN
79	NaN	2.8312	0.52957	0	0	2.112	NaN	0.017766	1.1791	0.052561	NaN	NaN	NaN	0	NaN	NaN	NaN	0	NaN	0	NaN	NaN	NaN	3.192	NaN	NaN	NaN	NaN	NaN	0.95579	0.22926	3.72	0	NaN	NaN	NaN	NaN	0	NaN	0	NaN	NaN	NaN	8.4772e-19	0	1.5188	NaN	NaN	NaN
80	NaN	2.8312	0.52957	0	0	2.112	NaN	0.017766	1.1791	0.052561	NaN	NaN	NaN	0	NaN	NaN	NaN	0	NaN	0	NaN	NaN	NaN	3.192	NaN	NaN	NaN	NaN	NaN	0.95579	0.22926	3.72	0	NaN	NaN	NaN	NaN	0	NaN	0	NaN	NaN	NaN	8.4772e-19	0	1.5188	NaN	NaN	NaN
81	NaN	2.8312	0.52957	0	0	2.112	NaN	0.017766	1.1791	0.052561	NaN	NaN	NaN	0	NaN	NaN	NaN	0	NaN	0	NaN	NaN	NaN	3.192	NaN	NaN	NaN	NaN	NaN	0.95579	0.22926	3.72	0	NaN	NaN	NaN	NaN	0	NaN	0	NaN	NaN	NaN	8.4772e-19	0	1.5188	NaN	NaN	NaN
82	NaN	2.8312	0.52957	0	0	2.9179	NaN	0.017766	1.1791	0.052561	NaN	NaN	NaN	0	NaN	NaN	NaN	0	NaN	0	NaN	NaN	NaN	3.192	NaN	NaN	NaN	NaN	NaN	0.95579	0.22926	3.72	0	NaN	NaN	NaN	NaN	0	NaN	0	NaN	NaN	NaN	8.4772e-19	0	1.5188	NaN	NaN	NaN
83	NaN	2.8312	0.52957	0	0	2.9179	NaN	0.017766	1.1791	0.052561	NaN	NaN	NaN	0	NaN	NaN	NaN	0	NaN	0	NaN	NaN	NaN	3.192	NaN	NaN	NaN	NaN	NaN	0.95579	0.22926	3.72	0	NaN	NaN	NaN	NaN	0	NaN	0	NaN	NaN	NaN	8.4772e-19	0	1.5188	NaN	NaN	NaN
84	NaN	2.8312	0.52957	0	0	2.9179	NaN	0.017766	1.1791	0.052561	NaN	NaN	NaN	0	NaN	NaN	NaN	0	NaN	0	NaN	NaN	NaN	3.192	NaN	NaN	NaN	NaN	NaN	0.95579	0.22926	3.72	0	NaN	NaN	NaN	NaN	0	NaN	0	NaN	NaN	NaN	8.4772e-19	0	1.5188	NaN	NaN	NaN
85	NaN	2.8312	0.52957	0	0	2.9179	NaN	0.017766	1.1791	0.052561	NaN	NaN	NaN	0	NaN	NaN	NaN	0	NaN	0	NaN	NaN	NaN	3.192	NaN	NaN	NaN	NaN	NaN	0.95579	0.22926	3.72	0	NaN	NaN	NaN	NaN	0	NaN	0	NaN	NaN	NaN	8.4772e-19	0	1.5188	NaN	NaN	NaN
86	NaN	2.8312	1.5315	NaN	0	NaN	NaN	0.017766	1.1791	0.052561	NaN	NaN	NaN	0	NaN	NaN	NaN	0	NaN	0	NaN	NaN	NaN	3.192	NaN	NaN	NaN	NaN	NaN	0.95579	0.22926	3.72	0	NaN	NaN	NaN	NaN	0	NaN	0	NaN	NaN	NaN	8.4772e-19	0	1.5188	NaN	NaN	NaN
87	NaN	2.8312	1.5315	NaN	0	NaN	NaN	0.017766	1.1791	0.052561	NaN	NaN	NaN	0	NaN	NaN	NaN	0	NaN	0	NaN	NaN	NaN	3.192	NaN	NaN	NaN	NaN	NaN	0.95579	0.22926	3.72	0	NaN	NaN	NaN	NaN	0	NaN	0	NaN	NaN	NaN	8.4772e-19	0	1.5188	NaN	NaN	NaN
88	NaN	4.5797	1.5315	NaN	0	NaN	NaN	0.017766	1.1791	0.052561	NaN	NaN	NaN	0	NaN	NaN	NaN	0	NaN	0	NaN	NaN	NaN	3.192	NaN	NaN	NaN	NaN	NaN	0.95579	0.22926	3.72	0	NaN	NaN	NaN	NaN	0	NaN	0	NaN	NaN	NaN	8.4772e-19	0	1.5188	NaN	NaN	NaN
89	NaN	4.5797	1.5315	NaN	0	NaN	NaN	0.55773	1.1791	0.052561	NaN	NaN	NaN	0	NaN	NaN	NaN	0	NaN	0	NaN	NaN	NaN	3.192	NaN	NaN	NaN	NaN	NaN	0.95579	0.22926	3.72	0	NaN	NaN	NaN	NaN	0	NaN	0	NaN	NaN	NaN	8.4772e-19	0	1.5188	NaN	NaN	NaN
90	NaN	4.5797	1.5315	NaN	0	NaN	NaN	0.55773	1.1791	0.052561	NaN	NaN	NaN	0	NaN	NaN	NaN	0	NaN	0	NaN	NaN	NaN	3.192	NaN	NaN	NaN	NaN	NaN	0.95579	0.22926	3.72	0	NaN	NaN	NaN	NaN	0	NaN	0	NaN	NaN	NaN	8.4772e-19	0	1.5188	NaN	NaN	NaN
91	NaN	4.5797	1.5315	NaN	0	NaN	NaN	0.55773	1.1791	0.052561	NaN	NaN	NaN	0	NaN	NaN	NaN	0	NaN	0	NaN	NaN	NaN	3.192	NaN	NaN	NaN	NaN	NaN	0.95579	0.22926	3.72	0	NaN	NaN	NaN	NaN	0	NaN	0	NaN	NaN	NaN	8.4772e-19	0	1.5188	NaN	NaN	NaN
92	NaN	4.5797	1.5315	NaN	0	NaN	NaN	0.55773	1.1791	0.052561	NaN	NaN	NaN	0	NaN	NaN	NaN	0	NaN	0	NaN	NaN	NaN	3.192	NaN	NaN	NaN	NaN	NaN	2.2892	0.22926	3.72	0	NaN	NaN	NaN	NaN	0	NaN	0	NaN	NaN	NaN	8.4772e-19	0	1.5188	NaN	NaN	NaN
93	NaN	4.5797	1.5315	NaN	0	NaN	NaN	0.55773	1.1791	0.90079	NaN	NaN	NaN	0	NaN	NaN	NaN	0	NaN	0	NaN	NaN	NaN	3.192	NaN	NaN	NaN	NaN	NaN	2.2892	0.22926	3.72	0	NaN	NaN	NaN	NaN	0	NaN	0	NaN	NaN	NaN	8.4772e-19	0	1.5188	NaN	NaN	NaN
94	NaN	4.5797	1.5315	NaN	0	NaN	NaN	0.55773	1.1791	0.90079	NaN	NaN	NaN	0	NaN	NaN	NaN	0	NaN	0	NaN	NaN	NaN	3.192	NaN	NaN	NaN	NaN	NaN	2.2892	0.22926	3.72	0	NaN	NaN	NaN	NaN	0	NaN	0	NaN	NaN	NaN	8.4772e-19	0	1.5188	NaN	NaN	NaN
95	NaN	4.5797	1.5315	NaN	0	NaN	NaN	0.55773	1.1791	0.90079	NaN	NaN	NaN	0	NaN	NaN	NaN	0	NaN	0	NaN	NaN	NaN	3.192	NaN	NaN	NaN	NaN	NaN	2.2892	0.22926	3.72	0	NaN	NaN	NaN	NaN	0	NaN	0	NaN	NaN	NaN	8.4772e-19	0	1.5188	NaN	NaN	NaN
96	NaN	4.5797	1.5315	NaN	0	NaN	NaN	0.55773	1.1791	0.90079	NaN	NaN	NaN	0	NaN	NaN	NaN	0	NaN	0	NaN	NaN	NaN	3.192	NaN	NaN	NaN	NaN	NaN	2.2892	0.22926	3.72	0	NaN	NaN	NaN	NaN	0	NaN	0	NaN	NaN	NaN	8.4772e-19	0	1.5188	NaN	NaN	NaN
97	NaN	4.5797	1.5315	NaN	0	NaN	NaN	0.55773	1.1791	0.90079	NaN	NaN	NaN	0	NaN	NaN	NaN	0	NaN	0	NaN	NaN	NaN	3.192	NaN	NaN	NaN	NaN	NaN	2.2892	0.22926	3.72	0	NaN	NaN	NaN	NaN	NaN	NaN	0	NaN	NaN	NaN	8.4772e-19	0	1.5188	NaN	NaN	NaN
98	NaN	4.5797	1.5315	NaN	0	NaN	NaN	0.55773	1.1791	0.90079	NaN	NaN	NaN	0	NaN	NaN	NaN	0	NaN	0	NaN	NaN	NaN	3.192	NaN	NaN	NaN	NaN	NaN	2.2892	0.22926	3.72	0	NaN	NaN	NaN	NaN	NaN	NaN	0	NaN	NaN	NaN	8.4772e-19	0	1.5188	NaN	NaN	NaN
99	NaN	4.5797	1.5315	NaN	0	NaN	NaN	0.55773	1.1791	0.90079	NaN	NaN	NaN	0	NaN	NaN	NaN	0	NaN	0	NaN	NaN	NaN	3.192	NaN	NaN	NaN	NaN	NaN	2.2892	0.22926	3.72	0	NaN	NaN	NaN	NaN	NaN	NaN	0	NaN	NaN	NaN	8.4772e-19	0	1.5188	NaN	NaN	NaN
100	NaN	4.5797	1.5315	NaN	0	NaN	NaN	0.55773	1.1791	0.90079	NaN	NaN	NaN	0	NaN	NaN	NaN	0	NaN	0	NaN	NaN	NaN	3.192	NaN	NaN	NaN	NaN	NaN	2.2892	0.22926	3.72	0	NaN	NaN	NaN	NaN	NaN	NaN	0	NaN	NaN	NaN	8.4772e-19	0	1.5188	NaN	NaN	NaN
101	NaN	4.5797	1.5315	NaN	0	NaN	NaN	0.55773	1.1791	0.90079	NaN	NaN	NaN	0	NaN	NaN	NaN	0	NaN	0	NaN	NaN	NaN	3.192	NaN	NaN	NaN	NaN	NaN	2.2892	0.22926	3.72	0	NaN	NaN	NaN	NaN	NaN	NaN	0	NaN	NaN	NaN	8.4772e-19	0	1.5188	NaN	NaN	NaN
102	NaN	4.5797	1.5315	NaN	0	NaN	NaN	0.55773	1.1791	0.90079	NaN	NaN	NaN	0	NaN	NaN	NaN	0	NaN	0	NaN	NaN	NaN	3.192	NaN	NaN	NaN	NaN	NaN	2.2892	0.22926	3.72	0	NaN	NaN	NaN	NaN	NaN	NaN	0	NaN	NaN	NaN	8.4772e-19	0	1.5188	NaN	NaN	NaN
103	NaN	4.5797	1.5315	NaN	0	NaN	NaN	0.55773	1.1791	0.90079	NaN	NaN	NaN	0	NaN	NaN	NaN	0	NaN	0	NaN	NaN	NaN	3.192	NaN	NaN	NaN	NaN	NaN	2.2892	0.22926	3.72	0	NaN	NaN	NaN	NaN	NaN	NaN	0	NaN	NaN	NaN	8.4772e-19	0	1.5188	NaN	NaN	NaN
104	NaN	4.5797	1.5315	NaN	0	NaN	NaN	0.55773	1.1791	0.90079	NaN	NaN	NaN	0	NaN	NaN	NaN	0	NaN	0	NaN	NaN	NaN	3.192	NaN	NaN	NaN	NaN	NaN	2.2892	0.22926	3.72	0	NaN	NaN	NaN	NaN	NaN	NaN	0	NaN	NaN	NaN	8.4772e-19	0	1.5188	NaN	NaN	NaN
105	NaN	7.023	1.5315	NaN	0	NaN	NaN	0.55773	1.1791	0.90079	NaN	NaN	NaN	0	NaN	NaN	NaN	0	NaN	0	NaN	NaN	NaN	3.192	NaN	NaN	NaN	NaN	NaN	2.2892	0.22926	3.72	0	NaN	NaN	NaN	NaN	NaN	NaN	0	NaN	NaN	NaN	8.4772e-19	0	1.5188	NaN	NaN	NaN
106	NaN	7.023	1.5315	NaN	0	NaN	NaN	1.0858	1.1791	0.90079	NaN	NaN	NaN	0	NaN	NaN	NaN	0	NaN	0	NaN	NaN	NaN	3.192	NaN	NaN	NaN	NaN	NaN	2.2892	0.22926	3.72	0	NaN	NaN	NaN	NaN	NaN	NaN	0	NaN	NaN	NaN	8.4772e-19	0	1.5188	NaN	NaN	NaN
107	NaN	7.023	1.5315	NaN	0	NaN	NaN	1.0858	1.1791	0.90079	NaN	NaN	NaN	0	NaN	NaN	NaN	0	NaN	0	NaN	NaN	NaN	3.192	NaN	NaN	NaN	NaN	NaN	2.2892	0.22926	3.72	0	NaN	NaN	NaN	NaN	NaN	NaN	0	NaN	NaN	NaN	8.4772e-19	0	1.5188	NaN	NaN	NaN
108	NaN	7.023	1.5315	NaN	0	NaN	NaN	1.0858	1.1791	0.90079	NaN	NaN	NaN	0	NaN	NaN	NaN	0	NaN	0	NaN	NaN	NaN	3.192	NaN	NaN	NaN	NaN	NaN	2.2892	0.22926	3.72	0	NaN	NaN	NaN	NaN	NaN	NaN	0	NaN	NaN	NaN	8.4772e-19	0	1.5188	NaN	NaN	NaN
109	NaN	7.023	2.2201	NaN	0	NaN	NaN	1.0858	1.1791	0.90079	NaN	NaN	NaN	0	NaN	NaN	NaN	0	NaN	0	NaN	NaN	NaN	3.192	NaN	NaN	NaN	NaN	NaN	2.2892	0.22926	3.72	0	NaN	NaN	NaN	NaN	NaN	NaN	0	NaN	NaN	NaN	8.4772e-19	0	1.5188	NaN	NaN	NaN
110	NaN	7.023	2.2201	NaN	0	NaN	NaN	1.0858	1.1791	0.90079	NaN	NaN	NaN	0	NaN	NaN	NaN	0	NaN	0	NaN	NaN	NaN	3.192	NaN	NaN	NaN	NaN	NaN	2.2892	0.22926	3.72	0	NaN	NaN	NaN	NaN	NaN	NaN	0	NaN	NaN	NaN	8.4772e-19	0	1.5188	NaN	NaN	NaN
111	NaN	7.023	2.2201	NaN	0	NaN	NaN	1.0858	1.1791	0.90079	NaN	NaN	NaN	0	NaN	NaN	NaN	0	NaN	0	NaN	NaN	NaN	3.192	NaN	NaN	NaN	NaN	NaN	2.2892	0.22926	3.72	0	NaN	NaN	NaN	NaN	NaN	NaN	0	NaN	NaN	NaN	8.4772e-19	0	1.5188	NaN	NaN	NaN
112	NaN	7.023	2.2201	NaN	0	NaN	NaN	1.0858	1.1791	0.90079	NaN	NaN	NaN	0	NaN	NaN	NaN	0	NaN	0	NaN	NaN	NaN	3.192	NaN	NaN	NaN	NaN	NaN	2.2892	0.22926	3.72	0	NaN	NaN	NaN	NaN	NaN	NaN	0	NaN	NaN	NaN	8.4772e-19	0	1.5188	NaN	NaN	NaN
113	NaN	7.023	2.2201	NaN	0	NaN	NaN	1.7962	1.1791	0.90079	NaN	NaN	NaN	0	NaN	NaN	NaN	0	NaN	0	NaN	NaN	NaN	3.192	NaN	NaN	NaN	NaN	NaN	2.2892	0.22926	3.72	0	NaN	NaN	NaN	NaN	NaN	NaN	0	NaN	NaN	NaN	8.4772e-19	0	1.5188	NaN	NaN	NaN
114	NaN	7.023	2.2201	NaN	0	NaN	NaN	1.7962	1.1791	0.90079	NaN	NaN	NaN	0	NaN	NaN	NaN	0	NaN	0	NaN	NaN	NaN	3.192	NaN	NaN	NaN	NaN	NaN	2.2892	0.22926	3.72	0	NaN	NaN	NaN	NaN	NaN	NaN	0	NaN	NaN	NaN	8.4772e-19	0	1.5188	NaN	NaN	NaN
115	NaN	7.023	2.2201	NaN	0	NaN	NaN	1.7962	1.1791	0.90079	NaN	NaN	NaN	0	NaN	NaN	NaN	0	NaN	0	NaN	NaN	NaN	3.192	NaN	NaN	NaN	NaN	NaN	2.2892	0.22926	3.72	0	NaN	NaN	NaN	NaN	NaN	NaN	0	NaN	NaN	NaN	8.4772e-19	0	2.8374	NaN	NaN	NaN
116	NaN	7.023	2.2201	NaN	0	NaN	NaN	1.7962	1.1791	0.90079	NaN	NaN	NaN	0	NaN	NaN	NaN	0	NaN	0	NaN	NaN	NaN	3.192	NaN	NaN	NaN	NaN	NaN	2.2892	0.22926	3.72	0	NaN	NaN	NaN	NaN	NaN	NaN	0	NaN	NaN	NaN	8.4772e-19	0	2.8374	NaN	NaN	NaN
117	NaN	7.023	2.2201	NaN	0	NaN	NaN	1.7962	1.1791	0.90079	NaN	NaN	NaN	0	NaN	NaN	NaN	0	NaN	0	NaN	NaN	NaN	3.192	NaN	NaN	NaN	NaN	NaN	2.2892	0.22926	3.72	0	NaN	NaN	NaN	NaN	NaN	NaN	0	NaN	NaN	NaN	8.4772e-19	0	2.8374	NaN	NaN	NaN
118	NaN	7.023	2.2201	NaN	0	NaN	NaN	1.7962	1.1791	0.90079	NaN	NaN	NaN	0	NaN	NaN	NaN	0	NaN	0	NaN	NaN	NaN	3.192	NaN	NaN	NaN	NaN	NaN	2.2892	0.22926	3.72	0	NaN	NaN	NaN	NaN	NaN	NaN	0	NaN	NaN	NaN	8.4772e-19	0	2.8374	NaN	NaN	NaN
119	NaN	7.023	2.2201	NaN	0	NaN	NaN	NaN	1.1791	0.90079	NaN	NaN	NaN	0	NaN	NaN	NaN	0	NaN	0	NaN	NaN	NaN	3.192	NaN	NaN	NaN	NaN	NaN	2.2892	0.22926	3.72	NaN	NaN	NaN	NaN	NaN	NaN	NaN	0	NaN	NaN	NaN	8.4772e-19	0	2.8374	NaN	NaN	NaN
120	NaN	7.023	2.2201	NaN	0	NaN	NaN	NaN	1.1791	0.90079	NaN	NaN	NaN	0	NaN	NaN	NaN	0	NaN	0	NaN	NaN	NaN	3.192	NaN	NaN	NaN	NaN	NaN	2.2892	0.22926	3.72	NaN	NaN	NaN	NaN	NaN	NaN	NaN	0	NaN	NaN	NaN	8.4772e-19	0	2.8374	NaN	NaN	NaN
121	NaN	7.023	2.2201	NaN	0	NaN	NaN	NaN	1.1791	0.90079	NaN	NaN	NaN	0	NaN	NaN	NaN	0	NaN	0	NaN	NaN	NaN	3.192	NaN	NaN	NaN	NaN	NaN	2.9185	0.22926	3.72	NaN	NaN	NaN	NaN	NaN	NaN	NaN	0	NaN	NaN	NaN	8.4772e-19	0	2.8374	NaN	NaN	NaN
122	NaN	7.023	2.2201	NaN	0	NaN	NaN	NaN	1.1791	0.90079	NaN	NaN	NaN	0	NaN	NaN	NaN	0	NaN	0	NaN	NaN	NaN	3.192	NaN	NaN	NaN	NaN	NaN	2.9185	0.22926	3.72	NaN	NaN	NaN	NaN	NaN	NaN	NaN	0	NaN	NaN	NaN	8.4772e-19	0	2.8374	NaN	NaN	NaN
123	NaN	7.023	2.2201	NaN	0	NaN	NaN	NaN	1.1791	0.90079	NaN	NaN	NaN	0	NaN	NaN	NaN	0	NaN	0	NaN	NaN	NaN	3.192	NaN	NaN	NaN	NaN	NaN	2.9185	0.22926	3.72	NaN	NaN	NaN	NaN	NaN	NaN	NaN	0	NaN	NaN	NaN	8.4772e-19	0	2.8374	NaN	NaN	NaN
124	NaN	7.023	2.2201	NaN	0	NaN	NaN	NaN	1.1791	0.90079	NaN	NaN	NaN	0	NaN	NaN	NaN	0	NaN	0	NaN	NaN	NaN	3.192	NaN	NaN	NaN	NaN	NaN	2.9185	0.22926	3.72	NaN	NaN	NaN	NaN	NaN	NaN	NaN	0	NaN	NaN	NaN	8.4772e-19	0	2.8374	NaN	NaN	NaN
125	NaN	7.023	2.2201	NaN	0	NaN	NaN	NaN	1.1791	0.90079	NaN	NaN	NaN	0	NaN	NaN	NaN	0	NaN	0	NaN	NaN	NaN	3.192	NaN	NaN	NaN	NaN	NaN	2.9185	0.22926	3.72	NaN	NaN	NaN	NaN	NaN	NaN	NaN	0	NaN	NaN	NaN	8.4772e-19	0	2.8374	NaN	NaN	NaN
126	NaN	7.023	2.2201	NaN	0	NaN	NaN	NaN	1.1791	0.90079	NaN	NaN	NaN	0	NaN	NaN	NaN	0	NaN	0	NaN	NaN	NaN	3.192	NaN	NaN	NaN	NaN	NaN	2.9185	0.22926	3.72	NaN	NaN	NaN	NaN	NaN	NaN	NaN	0	NaN	NaN	NaN	8.4772e-19	0	2.8374	NaN	NaN	NaN
127	NaN	7.023	2.2201	NaN	0	NaN	NaN	NaN	1.1791	0.90079	NaN	NaN	NaN	0	NaN	NaN	NaN	0	NaN	0	NaN	NaN	NaN	3.192	NaN	NaN	NaN	NaN	NaN	2.9185	0.22926	3.72	NaN	NaN	NaN	NaN	NaN	NaN	NaN	0	NaN	NaN	NaN	8.4772e-19	0	2.8374	NaN	NaN	NaN
128	NaN	7.023	2.2201	NaN	0	NaN	NaN	NaN	1.1791	0.90079	NaN	NaN	NaN	0	NaN	NaN	NaN	0	NaN	0	NaN	NaN	NaN	3.192	NaN	NaN	NaN	NaN	NaN	2.9185	0.22926	3.72	NaN	NaN	NaN	NaN	NaN	NaN	NaN	0	NaN	NaN	NaN	8.4772e-19	0	2.8374	NaN	NaN	NaN
129	NaN	7.023	2.2201	NaN	0	NaN	NaN	NaN	1.1791	0.90079	NaN	NaN	NaN	0	NaN	NaN	NaN	0	NaN	0	NaN	NaN	NaN	3.192	NaN	NaN	NaN	NaN	NaN	2.9185	0.22926	3.72	NaN	NaN	NaN	NaN	NaN	NaN	NaN	0	NaN	NaN	NaN	8.4772e-19	0	2.8374	NaN	NaN	NaN
130	NaN	7.023	2.2201	NaN	0	NaN	NaN	NaN	1.1791	0.90079	NaN	NaN	NaN	0	NaN	NaN	NaN	0	NaN	0	NaN	NaN	NaN	3.192	NaN	NaN	NaN	NaN	NaN	2.9185	0.22926	3.72	NaN	NaN	NaN	NaN	NaN	NaN	NaN	0	NaN	NaN	NaN	8.4772e-19	0	2.8374	NaN	NaN	NaN
131	NaN	7.023	2.2201	NaN	0	NaN	NaN	NaN	1.1791	0.90079	NaN	NaN	NaN	0	NaN	NaN	NaN	0	NaN	0	NaN	NaN	NaN	3.192	NaN	NaN	NaN	NaN	NaN	2.9185	0.22926	3.72	NaN	NaN	NaN	NaN	NaN	NaN	NaN	0	NaN	NaN	NaN	8.4772e-19	0	2.8374	NaN	NaN	NaN
132	NaN	7.023	3.1189	NaN	0	NaN	NaN	NaN	1.1791	1.6094	NaN	NaN	NaN	0	NaN	NaN	NaN	0	NaN	0	NaN	NaN	NaN	3.192	NaN	NaN	NaN	NaN	NaN	2.9185	0.22926	3.72	NaN	NaN	NaN	NaN	NaN	NaN	NaN	0	NaN	NaN	NaN	8.4772e-19	0	2.8374	NaN	NaN	NaN
133	NaN	7.023	3.1189	NaN	0	NaN	NaN	NaN	1.1791	1.6094	NaN	NaN	NaN	0	NaN	NaN	NaN	0	NaN	0	NaN	NaN	NaN	3.192	NaN	NaN	NaN	NaN	NaN	2.9185	0.22926	3.72	NaN	NaN	NaN	NaN	NaN	NaN	NaN	0	NaN	NaN	NaN	8.4772e-19	0	2.8374	NaN	NaN	NaN
134	NaN	7.023	3.1189	NaN	0	NaN	NaN	NaN	1.1791	1.6094	NaN	NaN	NaN	0	NaN	NaN	NaN	0	NaN	0	NaN	NaN	NaN	3.192	NaN	NaN	NaN	NaN	NaN	2.9185	0.22926	3.72	NaN	NaN	NaN	NaN	NaN	NaN	NaN	0	NaN	NaN	NaN	8.4772e-19	0	2.8374	NaN	NaN	NaN
135	NaN	7.023	3.1189	NaN	0	NaN	NaN	NaN	1.1791	1.6094	NaN	NaN	NaN	0	NaN	NaN	NaN	0	NaN	0	NaN	NaN	NaN	3.192	NaN	NaN	NaN	NaN	NaN	2.9185	0.22926	3.72	NaN	NaN	NaN	NaN	NaN	NaN	NaN	0	NaN	NaN	NaN	8.4772e-19	0	2.8374	NaN	NaN	NaN
136	NaN	7.023	3.1189	NaN	0	NaN	NaN	NaN	1.1791	1.6094	NaN	NaN	NaN	0	NaN	NaN	NaN	0	NaN	0	NaN	NaN	NaN	3.192	NaN	NaN	NaN	NaN	NaN	2.9185	0.22926	3.72	NaN	NaN	NaN	NaN	NaN	NaN	NaN	0	NaN	NaN	NaN	8.4772e-19	0	2.8374	NaN	NaN	NaN
137	NaN	7.023	3.1189	NaN	0	NaN	NaN	NaN	1.1791	1.6094	NaN	NaN	NaN	0	NaN	NaN	NaN	0	NaN	0	NaN	NaN	NaN	3.192	NaN	NaN	NaN	NaN	NaN	2.9185	0.22926	3.72	NaN	NaN	NaN	NaN	NaN	NaN	NaN	0	NaN	NaN	NaN	8.4772e-19	0	2.8374	NaN	NaN	NaN
138	NaN	7.023	3.1189	NaN	0	NaN	NaN	NaN	1.1791	1.6094	NaN	NaN	NaN	0	NaN	NaN	NaN	0	NaN	0	NaN	NaN	NaN	3.192	NaN	NaN	NaN	NaN	NaN	2.9185	0.22926	3.72	NaN	NaN	NaN	NaN	NaN	NaN	NaN	0	NaN	NaN	NaN	8.4772e-19	0	2.8374	NaN	NaN	NaN
139	NaN	8.9301	3.1189	NaN	0	NaN	NaN	NaN	1.1791	1.6094	NaN	NaN	NaN	0	NaN	NaN	NaN	0	NaN	0	NaN	NaN	NaN	3.192	NaN	NaN	NaN	NaN	NaN	2.9185	0.22926	3.72	NaN	NaN	NaN	NaN	NaN	NaN	NaN	0	NaN	NaN	NaN	8.4772e-19	0	5.5504	NaN	NaN	NaN
140	NaN	8.9301	NaN	NaN	0	NaN	NaN	NaN	NaN	1.6094	NaN	NaN	NaN	0	NaN	NaN	NaN	0	NaN	0	NaN	NaN	NaN	3.192	NaN	NaN	NaN	NaN	NaN	2.9185	0.22926	3.72	NaN	NaN	NaN	NaN	NaN	NaN	NaN	0	NaN	NaN	NaN	8.4772e-19	0	NaN	NaN	NaN	NaN
141	NaN	8.9301	NaN	NaN	0	NaN	NaN	NaN	NaN	1.6094	NaN	NaN	NaN	0	NaN	NaN	NaN	0	NaN	0	NaN	NaN	NaN	3.192	NaN	NaN	NaN	NaN	NaN	2.9185	0.22926	3.72	NaN	NaN	NaN	NaN	NaN	NaN	NaN	0	NaN	NaN	NaN	8.4772e-19	0	NaN	NaN	NaN	NaN
142	NaN	8.9301	NaN	NaN	0	NaN	NaN	NaN	NaN	1.6094	NaN	NaN	NaN	0	NaN	NaN	NaN	0	NaN	0	NaN	NaN	NaN	3.192	NaN	NaN	NaN	NaN	NaN	2.9185	0.22926	3.72	NaN	NaN	NaN	NaN	NaN	NaN	NaN	0	NaN	NaN	NaN	8.4772e-19	0	NaN	NaN	NaN	NaN
143	NaN	8.9301	NaN	NaN	0	NaN	NaN	NaN	NaN	1.6094	NaN	NaN	NaN	0	NaN	NaN	NaN	0	NaN	0	NaN	NaN	NaN	3.192	NaN	NaN	NaN	NaN	NaN	2.9185	0.22926	3.72	NaN	NaN	NaN	NaN	NaN	NaN	NaN	0	NaN	NaN	NaN	8.4772e-19	0	NaN	NaN	NaN	NaN
144	NaN	8.9301	NaN	NaN	0	NaN	NaN	NaN	NaN	1.6094	NaN	NaN	NaN	0	NaN	NaN	NaN	0	NaN	0	NaN	NaN	NaN	3.192	NaN	NaN	NaN	NaN	NaN	2.9185	0.22926	3.72	NaN	NaN	NaN	NaN	NaN	NaN	NaN	0	NaN	NaN	NaN	8.4772e-19	0	NaN	NaN	NaN	NaN
145	NaN	8.9301	NaN	NaN	0	NaN	NaN	NaN	NaN	1.6094	NaN	NaN	NaN	0	NaN	NaN	NaN	0	NaN	0	NaN	NaN	NaN	3.192	NaN	NaN	NaN	NaN	NaN	2.9185	0.22926	3.72	NaN	NaN	NaN	NaN	NaN	NaN	NaN	0	NaN	NaN	NaN	8.4772e-19	0	NaN	NaN	NaN	NaN
146	NaN	8.9301	NaN	NaN	0	NaN	NaN	NaN	NaN	1.6094	NaN	NaN	NaN	0	NaN	NaN	NaN	0	NaN	0	NaN	NaN	NaN	3.192	NaN	NaN	NaN	NaN	NaN	2.9185	0.22926	3.72	NaN	NaN	NaN	NaN	NaN	NaN	NaN	0	NaN	NaN	NaN	8.4772e-19	0	NaN	NaN	NaN	NaN
147	NaN	8.9301	NaN	NaN	0	NaN	NaN	NaN	NaN	1.6094	NaN	NaN	NaN	0	NaN	NaN	NaN	0	NaN	0	NaN	NaN	NaN	3.192	NaN	NaN	NaN	NaN	NaN	2.9185	0.22926	3.72	NaN	NaN	NaN	NaN	NaN	NaN	NaN	0	NaN	NaN	NaN	8.4772e-19	0	NaN	NaN	NaN	NaN
148	NaN	8.9301	NaN	NaN	0	NaN	NaN	NaN	NaN	1.6094	NaN	NaN	NaN	0	NaN	NaN	NaN	0	NaN	0	NaN	NaN	NaN	3.192	NaN	NaN	NaN	NaN	NaN	2.9185	0.22926	3.72	NaN	NaN	NaN	NaN	NaN	NaN	NaN	0	NaN	NaN	NaN	8.4772e-19	0	NaN	NaN	NaN	NaN
149	NaN	8.9301	NaN	NaN	0	NaN	NaN	NaN	NaN	1.6094	NaN	NaN	NaN	0	NaN	NaN	NaN	0	NaN	0	NaN	NaN	NaN	3.192	NaN	NaN	NaN	NaN	NaN	2.9185	0.22926	3.72	NaN	NaN	NaN	NaN	NaN	NaN	NaN	0	NaN	NaN	NaN	8.4772e-19	0	NaN	NaN	NaN	NaN
150	NaN	8.9301	NaN	NaN	0	NaN	NaN	NaN	NaN	1.6094	NaN	NaN	NaN	0	NaN	NaN	NaN	0	NaN	0	NaN	NaN	NaN	3.192	NaN	NaN	NaN	NaN	NaN	2.9185	0.22926	3.72	NaN	NaN	NaN	NaN	NaN	NaN	NaN	0	NaN	NaN	NaN	8.4772e-19	0	NaN	NaN	NaN	NaN
151	NaN	8.9301	NaN	NaN	0	NaN	NaN	NaN	NaN	1.6094	NaN	NaN	NaN	0	NaN	NaN	NaN	0	NaN	0	NaN	NaN	NaN	3.192	NaN	NaN	NaN	NaN	NaN	2.9185	0.22926	3.72	NaN	NaN	NaN	NaN	NaN	NaN	NaN	0	NaN	NaN	NaN	8.4772e-19	0	NaN	NaN	NaN	NaN
152	NaN	8.9301	NaN	NaN	0	NaN	NaN	NaN	NaN	1.6094	NaN	NaN	NaN	0	NaN	NaN	NaN	0	NaN	0	NaN	NaN	NaN	3.192	NaN	NaN	NaN	NaN	NaN	2.9185	0.22926	3.72	NaN	NaN	NaN	NaN	NaN	NaN	NaN	0	NaN	NaN	NaN	8.4772e-19	0	NaN	NaN	NaN	NaN
153	NaN	8.9301	NaN	NaN	0	NaN	NaN	NaN	NaN	1.6094	NaN	NaN	NaN	0	NaN	NaN	NaN	0	NaN	0	NaN	NaN	NaN	3.192	NaN	NaN	NaN	NaN	NaN	2.9185	0.22926	3.72	NaN	NaN	NaN	NaN	NaN	NaN	NaN	0	NaN	NaN	NaN	8.4772e-19	0	NaN	NaN	NaN	NaN
154	NaN	8.9301	NaN	NaN	0	NaN	NaN	NaN	NaN	1.6094	NaN	NaN	NaN	0	NaN	NaN	NaN	0	NaN	0	NaN	NaN	NaN	3.192	NaN	NaN	NaN	NaN	NaN	2.9185	0.22926	3.72	NaN	NaN	NaN	NaN	NaN	NaN	NaN	0	NaN	NaN	NaN	8.4772e-19	0	NaN	NaN	NaN	NaN
155	NaN	8.9301	NaN	NaN	0	NaN	NaN	NaN	NaN	1.6094	NaN	NaN	NaN	0	NaN	NaN	NaN	0	NaN	0	NaN	NaN	NaN	3.192	NaN	NaN	NaN	NaN	NaN	2.9185	0.22926	3.72	NaN	NaN	NaN	NaN	NaN	NaN	NaN	0	NaN	NaN	NaN	8.4772e-19	0	NaN	NaN	NaN	NaN
156	NaN	8.9301	NaN	NaN	0	NaN	NaN	NaN	NaN	1.6094	NaN	NaN	NaN	0	NaN	NaN	NaN	0	NaN	0	NaN	NaN	NaN	3.192	NaN	NaN	NaN	NaN	NaN	2.9185	0.22926	3.72	NaN	NaN	NaN	NaN	NaN	NaN	NaN	0	NaN	NaN	NaN	8.4772e-19	0	NaN	NaN	NaN	NaN
157	NaN	8.9301	NaN	NaN	0	NaN	NaN	NaN	NaN	1.6094	NaN	NaN	NaN	0	NaN	NaN	NaN	0	NaN	0	NaN	NaN	NaN	3.192	NaN	NaN	NaN	NaN	NaN	2.9185	0.22926	3.72	NaN	NaN	NaN	NaN	NaN	NaN	NaN	0	NaN	NaN	NaN	8.4772e-19	0	NaN	NaN	NaN	NaN
158	NaN	8.9301	NaN	NaN	0	NaN	NaN	NaN	NaN	1.6094	NaN	NaN	NaN	0	NaN	NaN	NaN	0	NaN	0	NaN	NaN	NaN	3.192	NaN	NaN	NaN	NaN	NaN	2.9185	0.22926	3.72	NaN	NaN	NaN	NaN	NaN	NaN	NaN	0	NaN	NaN	NaN	8.4772e-19	0	NaN	NaN	NaN	NaN
159	NaN	8.9301	NaN	NaN	0	NaN	NaN	NaN	NaN	1.6094	NaN	NaN	NaN	0	NaN	NaN	NaN	0	NaN	0	NaN	NaN	NaN	3.192	NaN	NaN	NaN	NaN	NaN	2.9185	0.22926	3.72	NaN	NaN	NaN	NaN	NaN	NaN	NaN	0	NaN	NaN	NaN	8.4772e-19	0	NaN	NaN	NaN	NaN
160	NaN	8.9301	NaN	NaN	0	NaN	NaN	NaN	NaN	1.6094	NaN	NaN	NaN	0	NaN	NaN	NaN	0	NaN	0	NaN	NaN	NaN	3.192	NaN	NaN	NaN	NaN	NaN	4.1905	0.22926	3.72	NaN	NaN	NaN	NaN	NaN	NaN	NaN	0	NaN	NaN	NaN	8.4772e-19	0	NaN	NaN	NaN	NaN
161	NaN	8.9301	NaN	NaN	0	NaN	NaN	NaN	NaN	1.6094	NaN	NaN	NaN	0	NaN	NaN	NaN	0	NaN	0	NaN	NaN	NaN	3.192	NaN	NaN	NaN	NaN	NaN	4.1905	0.22926	3.72	NaN	NaN	NaN	NaN	NaN	NaN	NaN	0	NaN	NaN	NaN	8.4772e-19	0	NaN	NaN	NaN	NaN
162	NaN	8.9301	NaN	NaN	0	NaN	NaN	NaN	NaN	1.6094	NaN	NaN	NaN	0	NaN	NaN	NaN	0	NaN	0	NaN	NaN	NaN	3.192	NaN	NaN	NaN	NaN	NaN	4.1905	0.22926	3.72	NaN	NaN	NaN	NaN	NaN	NaN	NaN	0	NaN	NaN	NaN	8.4772e-19	0	NaN	NaN	NaN	NaN
163	NaN	8.9301	NaN	NaN	0	NaN	NaN	NaN	NaN	1.6094	NaN	NaN	NaN	0	NaN	NaN	NaN	0	NaN	0	NaN	NaN	NaN	3.192	NaN	NaN	NaN	NaN	NaN	4.1905	0.22926	3.72	NaN	NaN	NaN	NaN	NaN	NaN	NaN	0	NaN	NaN	NaN	8.4772e-19	0	NaN	NaN	NaN	NaN
164	NaN	8.9301	NaN	NaN	0	NaN	NaN	NaN	NaN	1.6094	NaN	NaN	NaN	0	NaN	NaN	NaN	0	NaN	0	NaN	NaN	NaN	4.2819	NaN	NaN	NaN	NaN	NaN	4.1905	0.22926	3.72	NaN	NaN	NaN	NaN	NaN	NaN	NaN	0	NaN	NaN	NaN	8.4772e-19	0	NaN	NaN	NaN	NaN
165	NaN	8.9301	NaN	NaN	0	NaN	NaN	NaN	NaN	1.6094	NaN	NaN	NaN	0	NaN	NaN	NaN	0	NaN	0	NaN	NaN	NaN	4.2819	NaN	NaN	NaN	NaN	NaN	4.1905	0.22926	3.72	NaN	NaN	NaN	NaN	NaN	NaN	NaN	0	NaN	NaN	NaN	8.4772e-19	0	NaN	NaN	NaN	NaN
166	NaN	8.9301	NaN	NaN	0	NaN	NaN	NaN	NaN	1.6094	NaN	NaN	NaN	0	NaN	NaN	NaN	0	NaN	0	NaN	NaN	NaN	4.2819	NaN	NaN	NaN	NaN	NaN	4.1905	0.22926	3.72	NaN	NaN	NaN	NaN	NaN	NaN	NaN	0	NaN	NaN	NaN	8.4772e-19	0	NaN	NaN	NaN	NaN
167	NaN	10.233	NaN	NaN	0	NaN	NaN	NaN	NaN	1.6094	NaN	NaN	NaN	0	NaN	NaN	NaN	0	NaN	0	NaN	NaN	NaN	4.2819	NaN	NaN	NaN	NaN	NaN	4.1905	0.22926	3.72	NaN	NaN	NaN	NaN	NaN	NaN	NaN	0	NaN	NaN	NaN	8.4772e-19	0	NaN	NaN	NaN	NaN
168	NaN	10.233	NaN	NaN	0	NaN	NaN	NaN	NaN	2.743	NaN	NaN	NaN	0	NaN	NaN	NaN	0	NaN	0	NaN	NaN	NaN	4.2819	NaN	NaN	NaN	NaN	NaN	4.1905	0.22926	3.72	NaN	NaN	NaN	NaN	NaN	NaN	NaN	0	NaN	NaN	NaN	8.4772e-19	0	NaN	NaN	NaN	NaN
169	NaN	10.233	NaN	NaN	0	NaN	NaN	NaN	NaN	2.743	NaN	NaN	NaN	0	NaN	NaN	NaN	0	NaN	0	NaN	NaN	NaN	4.2819	NaN	NaN	NaN	NaN	NaN	4.1905	0.22926	3.72	NaN	NaN	NaN	NaN	NaN	NaN	NaN	0	NaN	NaN	NaN	8.4772e-19	0	NaN	NaN	NaN	NaN
170	NaN	10.233	NaN	NaN	0	NaN	NaN	NaN	NaN	2.743	NaN	NaN	NaN	0	NaN	NaN	NaN	0	NaN	0	NaN	NaN	NaN	4.2819	NaN	NaN	NaN	NaN	NaN	4.1905	0.22926	3.72	NaN	NaN	NaN	NaN	NaN	NaN	NaN	0	NaN	NaN	NaN	8.4772e-19	0	NaN	NaN	NaN	NaN
171	NaN	10.233	NaN	NaN	0	NaN	NaN	NaN	NaN	2.743	NaN	NaN	NaN	0	NaN	NaN	NaN	0	NaN	0	NaN	NaN	NaN	4.2819	NaN	NaN	NaN	NaN	NaN	4.1905	0.22926	3.72	NaN	NaN	NaN	NaN	NaN	NaN	NaN	0	NaN	NaN	NaN	8.4772e-19	0	NaN	NaN	NaN	NaN
172	NaN	10.233	NaN	NaN	0	NaN	NaN	NaN	NaN	2.743	NaN	NaN	NaN	0	NaN	NaN	NaN	0	NaN	0	NaN	NaN	NaN	4.2819	NaN	NaN	NaN	NaN	NaN	4.1905	0.22926	3.72	NaN	NaN	NaN	NaN	NaN	NaN	NaN	0	NaN	NaN	NaN	8.4772e-19	0	NaN	NaN	NaN	NaN
173	NaN	10.233	NaN	NaN	0	NaN	NaN	NaN	NaN	2.743	NaN	NaN	NaN	0	NaN	NaN	NaN	0	NaN	0	NaN	NaN	NaN	4.2819	NaN	NaN	NaN	NaN	NaN	4.1905	0.22926	3.72	NaN	NaN	NaN	NaN	NaN	NaN	NaN	0	NaN	NaN	NaN	8.4772e-19	0	NaN	NaN	NaN	NaN
174	NaN	10.233	NaN	NaN	0	NaN	NaN	NaN	NaN	2.743	NaN	NaN	NaN	0	NaN	NaN	NaN	0	NaN	0	NaN	NaN	NaN	4.2819	NaN	NaN	NaN	NaN	NaN	4.1905	0.22926	3.72	NaN	NaN	NaN	NaN	NaN	NaN	NaN	0	NaN	NaN	NaN	8.4772e-19	0	NaN	NaN	NaN	NaN
175	NaN	10.233	NaN	NaN	0	NaN	NaN	NaN	NaN	2.743	NaN	NaN	NaN	0	NaN	NaN	NaN	0	NaN	0	NaN	NaN	NaN	4.2819	NaN	NaN	NaN	NaN	NaN	4.1905	0.22926	3.72	NaN	NaN	NaN	NaN	NaN	NaN	NaN	0	NaN	NaN	NaN	8.4772e-19	0	NaN	NaN	NaN	NaN
176	NaN	10.233	NaN	NaN	0	NaN	NaN	NaN	NaN	2.743	NaN	NaN	NaN	0	NaN	NaN	NaN	0	NaN	0	NaN	NaN	NaN	4.2819	NaN	NaN	NaN	NaN	NaN	4.1905	0.22926	3.72	NaN	NaN	NaN	NaN	NaN	NaN	NaN	0	NaN	NaN	NaN	8.4772e-19	0	NaN	NaN	NaN	NaN
177	NaN	10.233	NaN	NaN	0	NaN	NaN	NaN	NaN	2.743	NaN	NaN	NaN	0	NaN	NaN	NaN	0	NaN	0	NaN	NaN	NaN	4.2819	NaN	NaN	NaN	NaN	NaN	4.1905	0.22926	3.72	NaN	NaN	NaN	NaN	NaN	NaN	NaN	0	NaN	NaN	NaN	8.4772e-19	0	NaN	NaN	NaN	NaN
178	NaN	10.233	NaN	NaN	0	NaN	NaN	NaN	NaN	2.743	NaN	NaN	NaN	0	NaN	NaN	NaN	0	NaN	0	NaN	NaN	NaN	4.2819	NaN	NaN	NaN	NaN	NaN	4.1905	0.22926	3.72	NaN	NaN	NaN	NaN	NaN	NaN	NaN	0	NaN	NaN	NaN	8.4772e-19	0	NaN	NaN	NaN	NaN
179	NaN	10.233	NaN	NaN	0	NaN	NaN	NaN	NaN	2.743	NaN	NaN	NaN	0	NaN	NaN	NaN	0	NaN	0	NaN	NaN	NaN	4.2819	NaN	NaN	NaN	NaN	NaN	4.1905	0.22926	3.72	NaN	NaN	NaN	NaN	NaN	NaN	NaN	0	NaN	NaN	NaN	8.4772e-19	0	NaN	NaN	NaN	NaN
180	NaN	10.233	NaN	NaN	0	NaN	NaN	NaN	NaN	2.743	NaN	NaN	NaN	0	NaN	NaN	NaN	0	NaN	0	NaN	NaN	NaN	4.2819	NaN	NaN	NaN	NaN	NaN	4.1905	0.22926	3.72	NaN	NaN	NaN	NaN	NaN	NaN	NaN	0	NaN	NaN	NaN	8.4772e-19	0	NaN	NaN	NaN	NaN
181	NaN	10.233	NaN	NaN	0	NaN	NaN	NaN	NaN	2.743	NaN	NaN	NaN	0	NaN	NaN	NaN	0	NaN	0	NaN	NaN	NaN	4.2819	NaN	NaN	NaN	NaN	NaN	4.1905	0.22926	3.72	NaN	NaN	NaN	NaN	NaN	NaN	NaN	0	NaN	NaN	NaN	8.4772e-19	0	NaN	NaN	NaN	NaN
182	NaN	10.233	NaN	NaN	0	NaN	NaN	NaN	NaN	2.743	NaN	NaN	NaN	0	NaN	NaN	NaN	0	NaN	0	NaN	NaN	NaN	4.2819	NaN	NaN	NaN	NaN	NaN	4.1905	0.22926	3.72	NaN	NaN	NaN	NaN	NaN	NaN	NaN	0	NaN	NaN	NaN	8.4772e-19	0	NaN	NaN	NaN	NaN
183	NaN	10.233	NaN	NaN	0	NaN	NaN	NaN	NaN	2.743	NaN	NaN	NaN	0	NaN	NaN	NaN	0	NaN	0	NaN	NaN	NaN	4.2819	NaN	NaN	NaN	NaN	NaN	4.1905	0.22926	3.72	NaN	NaN	NaN	NaN	NaN	NaN	NaN	0	NaN	NaN	NaN	8.4772e-19	0	NaN	NaN	NaN	NaN
184	NaN	10.233	NaN	NaN	0	NaN	NaN	NaN	NaN	2.743	NaN	NaN	NaN	0	NaN	NaN	NaN	0	NaN	0	NaN	NaN	NaN	4.2819	NaN	NaN	NaN	NaN	NaN	4.1905	0.22926	3.72	NaN	NaN	NaN	NaN	NaN	NaN	NaN	0	NaN	NaN	NaN	8.4772e-19	0	NaN	NaN	NaN	NaN
185	NaN	10.233	NaN	NaN	0	NaN	NaN	NaN	NaN	2.743	NaN	NaN	NaN	0	NaN	NaN	NaN	0	NaN	0	NaN	NaN	NaN	4.2819	NaN	NaN	NaN	NaN	NaN	4.1905	0.22926	3.72	NaN	NaN	NaN	NaN	NaN	NaN	NaN	0	NaN	NaN	NaN	8.4772e-19	0	NaN	NaN	NaN	NaN
186	NaN	10.233	NaN	NaN	0	NaN	NaN	NaN	NaN	2.743	NaN	NaN	NaN	0	NaN	NaN	NaN	0	NaN	0	NaN	NaN	NaN	4.2819	NaN	NaN	NaN	NaN	NaN	5.5371	0.22926	3.72	NaN	NaN	NaN	NaN	NaN	NaN	NaN	0	NaN	NaN	NaN	8.4772e-19	0	NaN	NaN	NaN	NaN
187	NaN	10.233	NaN	NaN	0	NaN	NaN	NaN	NaN	2.743	NaN	NaN	NaN	0	NaN	NaN	NaN	0	NaN	0	NaN	NaN	NaN	4.2819	NaN	NaN	NaN	NaN	NaN	5.5371	0.22926	3.72	NaN	NaN	NaN	NaN	NaN	NaN	NaN	0	NaN	NaN	NaN	8.4772e-19	0	NaN	NaN	NaN	NaN
188	NaN	11.629	NaN	NaN	0	NaN	NaN	NaN	NaN	2.743	NaN	NaN	NaN	0	NaN	NaN	NaN	0	NaN	0	NaN	NaN	NaN	4.2819	NaN	NaN	NaN	NaN	NaN	5.5371	0.22926	3.72	NaN	NaN	NaN	NaN	NaN	NaN	NaN	0	NaN	NaN	NaN	8.4772e-19	0	NaN	NaN	NaN	NaN
189	NaN	11.629	NaN	NaN	0	NaN	NaN	NaN	NaN	2.743	NaN	NaN	NaN	0	NaN	NaN	NaN	0	NaN	0	NaN	NaN	NaN	4.2819	NaN	NaN	NaN	NaN	NaN	5.5371	0.22926	3.72	NaN	NaN	NaN	NaN	NaN	NaN	NaN	0	NaN	NaN	NaN	8.4772e-19	0	NaN	NaN	NaN	NaN
190	NaN	11.629	NaN	NaN	0	NaN	NaN	NaN	NaN	2.743	NaN	NaN	NaN	0	NaN	NaN	NaN	0	NaN	0	NaN	NaN	NaN	4.2819	NaN	NaN	NaN	NaN	NaN	5.5371	0.22926	3.72	NaN	NaN	NaN	NaN	NaN	NaN	NaN	0	NaN	NaN	NaN	8.4772e-19	0	NaN	NaN	NaN	NaN
191	NaN	11.629	NaN	NaN	0	NaN	NaN	NaN	NaN	2.743	NaN	NaN	NaN	0	NaN	NaN	NaN	0	NaN	0	NaN	NaN	NaN	4.2819	NaN	NaN	NaN	NaN	NaN	5.5371	0.22926	3.72	NaN	NaN	NaN	NaN	NaN	NaN	NaN	0	NaN	NaN	NaN	8.4772e-19	0	NaN	NaN	NaN	NaN
192	NaN	11.629	NaN	NaN	0	NaN	NaN	NaN	NaN	2.743	NaN	NaN	NaN	0	NaN	NaN	NaN	0	NaN	0	NaN	NaN	NaN	4.2819	NaN	NaN	NaN	NaN	NaN	5.5371	0.22926	3.72	NaN	NaN	NaN	NaN	NaN	NaN	NaN	0	NaN	NaN	NaN	8.4772e-19	0	NaN	NaN	NaN	NaN
193	NaN	11.629	NaN	NaN	0	NaN	NaN	NaN	NaN	2.743	NaN	NaN	NaN	0	NaN	NaN	NaN	0	NaN	0	NaN	NaN	NaN	4.2819	NaN	NaN	NaN	NaN	NaN	5.5371	0.22926	3.72	NaN	NaN	NaN	NaN	NaN	NaN	NaN	0	NaN	NaN	NaN	8.4772e-19	0	NaN	NaN	NaN	NaN
194	NaN	11.629	NaN	NaN	0	NaN	NaN	NaN	NaN	2.743	NaN	NaN	NaN	0	NaN	NaN	NaN	0	NaN	0	NaN	NaN	NaN	4.2819	NaN	NaN	NaN	NaN	NaN	5.5371	0.22926	3.72	NaN	NaN	NaN	NaN	NaN	NaN	NaN	0	NaN	NaN	NaN	8.4772e-19	0	NaN	NaN	NaN	NaN
195	NaN	11.629	NaN	NaN	0	NaN	NaN	NaN	NaN	2.743	NaN	NaN	NaN	0	NaN	NaN	NaN	0	NaN	0	NaN	NaN	NaN	4.2819	NaN	NaN	NaN	NaN	NaN	5.5371	0.22926	3.72	NaN	NaN	NaN	NaN	NaN	NaN	NaN	0	NaN	NaN	NaN	8.4772e-19	0	NaN	NaN	NaN	NaN
196	NaN	11.629	NaN	NaN	0	NaN	NaN	NaN	NaN	2.743	NaN	NaN	NaN	0	NaN	NaN	NaN	0	NaN	0	NaN	NaN	NaN	4.2819	NaN	NaN	NaN	NaN	NaN	5.5371	0.22926	3.72	NaN	NaN	NaN	NaN	NaN	NaN	NaN	0	NaN	NaN	NaN	8.4772e-19	0	NaN	NaN	NaN	NaN
197	NaN	11.629	NaN	NaN	0	NaN	NaN	NaN	NaN	2.743	NaN	NaN	NaN	0	NaN	NaN	NaN	0	NaN	0	NaN	NaN	NaN	4.2819	NaN	NaN	NaN	NaN	NaN	5.5371	0.22926	3.72	NaN	NaN	NaN	NaN	NaN	NaN	NaN	0	NaN	NaN	NaN	8.4772e-19	0	NaN	NaN	NaN	NaN
198	NaN	11.629	NaN	NaN	0	NaN	NaN	NaN	NaN	2.743	NaN	NaN	NaN	0	NaN	NaN	NaN	0	NaN	0	NaN	NaN	NaN	4.2819	NaN	NaN	NaN	NaN	NaN	5.5371	0.22926	3.72	NaN	NaN	NaN	NaN	NaN	NaN	NaN	0	NaN	NaN	NaN	8.4772e-19	0	NaN	NaN	NaN	NaN
199	NaN	11.629	NaN	NaN	0	NaN	NaN	NaN	NaN	2.743	NaN	NaN	NaN	0	NaN	NaN	NaN	0	NaN	0	NaN	NaN	NaN	4.2819	NaN	NaN	NaN	NaN	NaN	5.5371	0.22926	3.72	NaN	NaN	NaN	NaN	NaN	NaN	NaN	0	NaN	NaN	NaN	8.4772e-19	0	NaN	NaN	NaN	NaN
200	NaN	11.629	NaN	NaN	0	NaN	NaN	NaN	NaN	2.743	NaN	NaN	NaN	0	NaN	NaN	NaN	0	NaN	0	NaN	NaN	NaN	4.2819	NaN	NaN	NaN	NaN	NaN	5.5371	0.22926	3.72	NaN	NaN	NaN	NaN	NaN	NaN	NaN	0	NaN	NaN	NaN	8.4772e-19	0	NaN	NaN	NaN	NaN
201	NaN	11.629	NaN	NaN	0	NaN	NaN	NaN	NaN	2.743	NaN	NaN	NaN	0	NaN	NaN	NaN	0	NaN	0	NaN	NaN	NaN	4.2819	NaN	NaN	NaN	NaN	NaN	5.5371	0.22926	3.72	NaN	NaN	NaN	NaN	NaN	NaN	NaN	0	NaN	NaN	NaN	8.4772e-19	0	NaN	NaN	NaN	NaN
202	NaN	11.629	NaN	NaN	0	NaN	NaN	NaN	NaN	2.743	NaN	NaN	NaN	0	NaN	NaN	NaN	0	NaN	0	NaN	NaN	NaN	4.2819	NaN	NaN	NaN	NaN	NaN	5.5371	0.22926	3.72	NaN	NaN	NaN	NaN	NaN	NaN	NaN	0	NaN	NaN	NaN	8.4772e-19	0	NaN	NaN	NaN	NaN
203	NaN	11.629	NaN	NaN	0	NaN	NaN	NaN	NaN	2.743	NaN	NaN	NaN	0	NaN	NaN	NaN	0	NaN	0	NaN	NaN	NaN	4.2819	NaN	NaN	NaN	NaN	NaN	5.5371	0.22926	3.72	NaN	NaN	NaN	NaN	NaN	NaN	NaN	0	NaN	NaN	NaN	8.4772e-19	0	NaN	NaN	NaN	NaN
204	NaN	11.629	NaN	NaN	0	NaN	NaN	NaN	NaN	2.743	NaN	NaN	NaN	0	NaN	NaN	NaN	0	NaN	0	NaN	NaN	NaN	4.2819	NaN	NaN	NaN	NaN	NaN	5.5371	0.22926	3.72	NaN	NaN	NaN	NaN	NaN	NaN	NaN	0	NaN	NaN	NaN	8.4772e-19	0	NaN	NaN	NaN	NaN
205	NaN	11.629	NaN	NaN	0	NaN	NaN	NaN	NaN	2.743	NaN	NaN	NaN	0	NaN	NaN	NaN	0	NaN	0	NaN	NaN	NaN	4.2819	NaN	NaN	NaN	NaN	NaN	5.5371	0.22926	3.72	NaN	NaN	NaN	NaN	NaN	NaN	NaN	0	NaN	NaN	NaN	8.4772e-19	0	NaN	NaN	NaN	NaN
206	NaN	11.629	NaN	NaN	0	NaN	NaN	NaN	NaN	2.743	NaN	NaN	NaN	0	NaN	NaN	NaN	0	NaN	0	NaN	NaN	NaN	4.2819	NaN	NaN	NaN	NaN	NaN	5.5371	0.22926	3.72	NaN	NaN	NaN	NaN	NaN	NaN	NaN	0	NaN	NaN	NaN	8.4772e-19	0	NaN	NaN	NaN	NaN
207	NaN	11.629	NaN	NaN	0	NaN	NaN	NaN	NaN	2.743	NaN	NaN	NaN	0	NaN	NaN	NaN	0	NaN	0	NaN	NaN	NaN	4.2819	NaN	NaN	NaN	NaN	NaN	5.5371	0.22926	3.72	NaN	NaN	NaN	NaN	NaN	NaN	NaN	0	NaN	NaN	NaN	8.4772e-19	0	NaN	NaN	NaN	NaN
208	NaN	11.629	NaN	NaN	0	NaN	NaN	NaN	NaN	2.743	NaN	NaN	NaN	0	NaN	NaN	NaN	0	NaN	0	NaN	NaN	NaN	4.2819	NaN	NaN	NaN	NaN	NaN	5.5371	0.22926	3.72	NaN	NaN	NaN	NaN	NaN	NaN	NaN	0	NaN	NaN	NaN	8.4772e-19	0	NaN	NaN	NaN	NaN
209	NaN	11.629	NaN	NaN	0	NaN	NaN	NaN	NaN	2.743	NaN	NaN	NaN	0	NaN	NaN	NaN	0	NaN	0	NaN	NaN	NaN	4.2819	NaN	NaN	NaN	NaN	NaN	5.5371	0.22926	3.72	NaN	NaN	NaN	NaN	NaN	NaN	NaN	0	NaN	NaN	NaN	8.4772e-19	0	NaN	NaN	NaN	NaN
210	NaN	11.629	NaN	NaN	0	NaN	NaN	NaN	NaN	2.743	NaN	NaN	NaN	0	NaN	NaN	NaN	0	NaN	0	NaN	NaN	NaN	4.2819	NaN	NaN	NaN	NaN	NaN	5.5371	0.22926	3.72	NaN	NaN	NaN	NaN	NaN	NaN	NaN	0	NaN	NaN	NaN	8.4772e-19	0	NaN	NaN	NaN	NaN
211	NaN	11.629	NaN	NaN	0	NaN	NaN	NaN	NaN	2.743	NaN	NaN	NaN	0	NaN	NaN	NaN	0	NaN	0	NaN	NaN	NaN	4.2819	NaN	NaN	NaN	NaN	NaN	5.5371	0.22926	3.72	NaN	NaN	NaN	NaN	NaN	NaN	NaN	0	NaN	NaN	NaN	8.4772e-19	0	NaN	NaN	NaN	NaN
212	NaN	11.629	NaN	NaN	0	NaN	NaN	NaN	NaN	2.743	NaN	NaN	NaN	0	NaN	NaN	NaN	0	NaN	0	NaN	NaN	NaN	4.2819	NaN	NaN	NaN	NaN	NaN	5.5371	0.22926	3.72	NaN	NaN	NaN	NaN	NaN	NaN	NaN	0	NaN	NaN	NaN	8.4772e-19	0	NaN	NaN	NaN	NaN
213	NaN	11.629	NaN	NaN	0	NaN	NaN	NaN	NaN	2.743	NaN	NaN	NaN	0	NaN	NaN	NaN	0	NaN	0	NaN	NaN	NaN	4.2819	NaN	NaN	NaN	NaN	NaN	5.5371	0.22926	3.72	NaN	NaN	NaN	NaN	NaN	NaN	NaN	0	NaN	NaN	NaN	8.4772e-19	0	NaN	NaN	NaN	NaN
214	NaN	11.629	NaN	NaN	0	NaN	NaN	NaN	NaN	2.743	NaN	NaN	NaN	0	NaN	NaN	NaN	0	NaN	0	NaN	NaN	NaN	4.2819	NaN	NaN	NaN	NaN	NaN	5.5371	0.22926	3.72	NaN	NaN	NaN	NaN	NaN	NaN	NaN	0	NaN	NaN	NaN	8.4772e-19	0	NaN	NaN	NaN	NaN
215	NaN	11.629	NaN	NaN	0	NaN	NaN	NaN	NaN	2.743	NaN	NaN	NaN	0	NaN	NaN	NaN	0	NaN	0	NaN	NaN	NaN	4.2819	NaN	NaN	NaN	NaN	NaN	5.5371	0.22926	3.72	NaN	NaN	NaN	NaN	NaN	NaN	NaN	0	NaN	NaN	NaN	8.4772e-19	0	NaN	NaN	NaN	NaN
216	NaN	11.629	NaN	NaN	0	NaN	NaN	NaN	NaN	4.9781	NaN	NaN	NaN	0	NaN	NaN	NaN	0	NaN	0	NaN	NaN	NaN	4.2819	NaN	NaN	NaN	NaN	NaN	5.5371	0.22926	3.72	NaN	NaN	NaN	NaN	NaN	NaN	NaN	0	NaN	NaN	NaN	8.4772e-19	0	NaN	NaN	NaN	NaN
217	NaN	11.629	NaN	NaN	0	NaN	NaN	NaN	NaN	4.9781	NaN	NaN	NaN	0	NaN	NaN	NaN	0	NaN	0	NaN	NaN	NaN	4.2819	NaN	NaN	NaN	NaN	NaN	5.5371	0.22926	3.72	NaN	NaN	NaN	NaN	NaN	NaN	NaN	0	NaN	NaN	NaN	8.4772e-19	0	NaN	NaN	NaN	NaN
218	NaN	11.629	NaN	NaN	0	NaN	NaN	NaN	NaN	4.9781	NaN	NaN	NaN	0	NaN	NaN	NaN	0	NaN	0	NaN	NaN	NaN	4.2819	NaN	NaN	NaN	NaN	NaN	5.5371	0.22926	3.72	NaN	NaN	NaN	NaN	NaN	NaN	NaN	0	NaN	NaN	NaN	8.4772e-19	0	NaN	NaN	NaN	NaN
219	NaN	11.629	NaN	NaN	0	NaN	NaN	NaN	NaN	4.9781	NaN	NaN	NaN	0	NaN	NaN	NaN	0	NaN	0	NaN	NaN	NaN	4.2819	NaN	NaN	NaN	NaN	NaN	5.5371	0.22926	3.72	NaN	NaN	NaN	NaN	NaN	NaN	NaN	0	NaN	NaN	NaN	8.4772e-19	0	NaN	NaN	NaN	NaN
220	NaN	11.629	NaN	NaN	0	NaN	NaN	NaN	NaN	4.9781	NaN	NaN	NaN	0	NaN	NaN	NaN	0	NaN	0	NaN	NaN	NaN	4.2819	NaN	NaN	NaN	NaN	NaN	5.5371	0.22926	3.72	NaN	NaN	NaN	NaN	NaN	NaN	NaN	0	NaN	NaN	NaN	8.4772e-19	0	NaN	NaN	NaN	NaN
221	NaN	11.629	NaN	NaN	0	NaN	NaN	NaN	NaN	4.9781	NaN	NaN	NaN	0	NaN	NaN	NaN	0	NaN	0	NaN	NaN	NaN	4.2819	NaN	NaN	NaN	NaN	NaN	5.5371	0.22926	3.72	NaN	NaN	NaN	NaN	NaN	NaN	NaN	0	NaN	NaN	NaN	8.4772e-19	0	NaN	NaN	NaN	NaN
222	NaN	11.629	NaN	NaN	0	NaN	NaN	NaN	NaN	4.9781	NaN	NaN	NaN	0	NaN	NaN	NaN	0	NaN	0	NaN	NaN	NaN	4.2819	NaN	NaN	NaN	NaN	NaN	5.5371	0.22926	3.72	NaN	NaN	NaN	NaN	NaN	NaN	NaN	0	NaN	NaN	NaN	8.4772e-19	0	NaN	NaN	NaN	NaN
223	NaN	11.629	NaN	NaN	0	NaN	NaN	NaN	NaN	4.9781	NaN	NaN	NaN	0	NaN	NaN	NaN	0	NaN	0	NaN	NaN	NaN	4.2819	NaN	NaN	NaN	NaN	NaN	5.5371	0.22926	3.72	NaN	NaN	NaN	NaN	NaN	NaN	NaN	0	NaN	NaN	NaN	8.4772e-19	0	NaN	NaN	NaN	NaN
224	NaN	11.629	NaN	NaN	0	NaN	NaN	NaN	NaN	4.9781	NaN	NaN	NaN	0	NaN	NaN	NaN	0	NaN	0	NaN	NaN	NaN	4.2819	NaN	NaN	NaN	NaN	NaN	5.5371	0.22926	3.72	NaN	NaN	NaN	NaN	NaN	NaN	NaN	0	NaN	NaN	NaN	8.4772e-19	0	NaN	NaN	NaN	NaN
225	NaN	11.629	NaN	NaN	0	NaN	NaN	NaN	NaN	4.9781	NaN	NaN	NaN	0	NaN	NaN	NaN	0	NaN	0	NaN	NaN	NaN	4.8618	NaN	NaN	NaN	NaN	NaN	5.5371	0.22926	3.72	NaN	NaN	NaN	NaN	NaN	NaN	NaN	0	NaN	NaN	NaN	8.4772e-19	0	NaN	NaN	NaN	NaN
226	NaN	11.629	NaN	NaN	0	NaN	NaN	NaN	NaN	4.9781	NaN	NaN	NaN	0	NaN	NaN	NaN	0	NaN	0	NaN	NaN	NaN	4.8618	NaN	NaN	NaN	NaN	NaN	5.5371	0.22926	3.72	NaN	NaN	NaN	NaN	NaN	NaN	NaN	0	NaN	NaN	NaN	8.4772e-19	0	NaN	NaN	NaN	NaN
227	NaN	11.629	NaN	NaN	0	NaN	NaN	NaN	NaN	4.9781	NaN	NaN	NaN	0	NaN	NaN	NaN	0	NaN	0	NaN	NaN	NaN	4.8618	NaN	NaN	NaN	NaN	NaN	5.5371	0.22926	3.72	NaN	NaN	NaN	NaN	NaN	NaN	NaN	0	NaN	NaN	NaN	8.4772e-19	0	NaN	NaN	NaN	NaN
228	NaN	11.629	NaN	NaN	0	NaN	NaN	NaN	NaN	4.9781	NaN	NaN	NaN	0	NaN	NaN	NaN	0	NaN	0	NaN	NaN	NaN	4.8618	NaN	NaN	NaN	NaN	NaN	5.5371	0.22926	3.72	NaN	NaN	NaN	NaN	NaN	NaN	NaN	0	NaN	NaN	NaN	8.4772e-19	0	NaN	NaN	NaN	NaN
229	NaN	11.629	NaN	NaN	0	NaN	NaN	NaN	NaN	4.9781	NaN	NaN	NaN	0	NaN	NaN	NaN	0	NaN	0	NaN	NaN	NaN	4.8618	NaN	NaN	NaN	NaN	NaN	5.5371	0.22926	3.72	NaN	NaN	NaN	NaN	NaN	NaN	NaN	0	NaN	NaN	NaN	8.4772e-19	0	NaN	NaN	NaN	NaN
230	NaN	11.629	NaN	NaN	0	NaN	NaN	NaN	NaN	4.9781	NaN	NaN	NaN	0	NaN	NaN	NaN	0	NaN	0	NaN	NaN	NaN	4.8618	NaN	NaN	NaN	NaN	NaN	5.5371	0.22926	3.72	NaN	NaN	NaN	NaN	NaN	NaN	NaN	0	NaN	NaN	NaN	8.4772e-19	0	NaN	NaN	NaN	NaN
231	NaN	11.629	NaN	NaN	0	NaN	NaN	NaN	NaN	6.5242	NaN	NaN	NaN	0	NaN	NaN	NaN	0	NaN	0	NaN	NaN	NaN	4.8618	NaN	NaN	NaN	NaN	NaN	5.5371	0.22926	3.72	NaN	NaN	NaN	NaN	NaN	NaN	NaN	0	NaN	NaN	NaN	8.4772e-19	0	NaN	NaN	NaN	NaN
232	NaN	11.629	NaN	NaN	0	NaN	NaN	NaN	NaN	6.5242	NaN	NaN	NaN	0	NaN	NaN	NaN	0	NaN	0	NaN	NaN	NaN	4.8618	NaN	NaN	NaN	NaN	NaN	5.5371	0.22926	3.72	NaN	NaN	NaN	NaN	NaN	NaN	NaN	0	NaN	NaN	NaN	0.048521	0	NaN	NaN	NaN	NaN
233	NaN	11.629	NaN	NaN	0	NaN	NaN	NaN	NaN	6.5242	NaN	NaN	NaN	0	NaN	NaN	NaN	0	NaN	0	NaN	NaN	NaN	4.8618	NaN	NaN	NaN	NaN	NaN	5.5371	0.22926	3.72	NaN	NaN	NaN	NaN	NaN	NaN	NaN	0	NaN	NaN	NaN	0.048521	0	NaN	NaN	NaN	NaN
234	NaN	11.629	NaN	NaN	0	NaN	NaN	NaN	NaN	6.5242	NaN	NaN	NaN	0	NaN	NaN	NaN	0	NaN	0	NaN	NaN	NaN	4.8618	NaN	NaN	NaN	NaN	NaN	5.5371	0.22926	3.72	NaN	NaN	NaN	NaN	NaN	NaN	NaN	0	NaN	NaN	NaN	0.048521	0	NaN	NaN	NaN	NaN
235	NaN	11.629	NaN	NaN	0	NaN	NaN	NaN	NaN	6.5242	NaN	NaN	NaN	0	NaN	NaN	NaN	0	NaN	0	NaN	NaN	NaN	4.8618	NaN	NaN	NaN	NaN	NaN	5.5371	0.22926	3.72	NaN	NaN	NaN	NaN	NaN	NaN	NaN	0	NaN	NaN	NaN	0.048521	0	NaN	NaN	NaN	NaN
236	NaN	11.629	NaN	NaN	0	NaN	NaN	NaN	NaN	6.5242	NaN	NaN	NaN	0	NaN	NaN	NaN	0	NaN	0	NaN	NaN	NaN	4.8618	NaN	NaN	NaN	NaN	NaN	5.5371	0.22926	3.72	NaN	NaN	NaN	NaN	NaN	NaN	NaN	0	NaN	NaN	NaN	0.048521	0	NaN	NaN	NaN	NaN
237	NaN	11.629	NaN	NaN	0	NaN	NaN	NaN	NaN	6.5242	NaN	NaN	NaN	0	NaN	NaN	NaN	0	NaN	0	NaN	NaN	NaN	4.8618	NaN	NaN	NaN	NaN	NaN	5.5371	0.22926	3.72	NaN	NaN	NaN	NaN	NaN	NaN	NaN	0	NaN	NaN	NaN	0.048521	0	NaN	NaN	NaN	NaN
238	NaN	11.629	NaN	NaN	0	NaN	NaN	NaN	NaN	6.5242	NaN	NaN	NaN	0	NaN	NaN	NaN	0	NaN	0	NaN	NaN	NaN	4.8618	NaN	NaN	NaN	NaN	NaN	5.5371	0.22926	3.72	NaN	NaN	NaN	NaN	NaN	NaN	NaN	0	NaN	NaN	NaN	0.048521	0	NaN	NaN	NaN	NaN
239	NaN	11.629	NaN	NaN	0	NaN	NaN	NaN	NaN	6.5242	NaN	NaN	NaN	0	NaN	NaN	NaN	0	NaN	0	NaN	NaN	NaN	4.8618	NaN	NaN	NaN	NaN	NaN	5.5371	0.22926	3.72	NaN	NaN	NaN	NaN	NaN	NaN	NaN	0	NaN	NaN	NaN	0.048521	0	NaN	NaN	NaN	NaN
240	NaN	11.629	NaN	NaN	0	NaN	NaN	NaN	NaN	6.5242	NaN	NaN	NaN	0	NaN	NaN	NaN	0	NaN	0	NaN	NaN	NaN	4.8618	NaN	NaN	NaN	NaN	NaN	5.5371	0.22926	3.72	NaN	NaN	NaN	NaN	NaN	NaN	NaN	0	NaN	NaN	NaN	0.048521	0	NaN	NaN	NaN	NaN
241	NaN	11.629	NaN	NaN	0	NaN	NaN	NaN	NaN	6.5242	NaN	NaN	NaN	0	NaN	NaN	NaN	0	NaN	0	NaN	NaN	NaN	4.8618	NaN	NaN	NaN	NaN	NaN	5.5371	0.22926	3.72	NaN	NaN	NaN	NaN	NaN	NaN	NaN	0	NaN	NaN	NaN	0.048521	0	NaN	NaN	NaN	NaN
242	NaN	11.629	NaN	NaN	0	NaN	NaN	NaN	NaN	6.5242	NaN	NaN	NaN	0	NaN	NaN	NaN	0	NaN	0	NaN	NaN	NaN	4.8618	NaN	NaN	NaN	NaN	NaN	5.5371	0.22926	3.72	NaN	NaN	NaN	NaN	NaN	NaN	NaN	0	NaN	NaN	NaN	0.048521	0	NaN	NaN	NaN	NaN
243	NaN	11.629	NaN	NaN	0	NaN	NaN	NaN	NaN	6.5242	NaN	NaN	NaN	0	NaN	NaN	NaN	0	NaN	0	NaN	NaN	NaN	4.8618	NaN	NaN	NaN	NaN	NaN	5.5371	0.22926	3.72	NaN	NaN	NaN	NaN	NaN	NaN	NaN	0	NaN	NaN	NaN	0.048521	0	NaN	NaN	NaN	NaN
244	NaN	11.629	NaN	NaN	0	NaN	NaN	NaN	NaN	6.5242	NaN	NaN	NaN	0	NaN	NaN	NaN	0	NaN	0	NaN	NaN	NaN	4.8618	NaN	NaN	NaN	NaN	NaN	5.5371	0.22926	3.72	NaN	NaN	NaN	NaN	NaN	NaN	NaN	0	NaN	NaN	NaN	0.048521	0	NaN	NaN	NaN	NaN
245	NaN	11.629	NaN	NaN	0	NaN	NaN	NaN	NaN	6.5242	NaN	NaN	NaN	0	NaN	NaN	NaN	0	NaN	0	NaN	NaN	NaN	4.8618	NaN	NaN	NaN	NaN	NaN	5.5371	0.22926	3.72	NaN	NaN	NaN	NaN	NaN	NaN	NaN	0	NaN	NaN	NaN	0.048521	0	NaN	NaN	NaN	NaN
246	NaN	11.629	NaN	NaN	0	NaN	NaN	NaN	NaN	6.5242	NaN	NaN	NaN	0	NaN	NaN	NaN	0	NaN	0	NaN	NaN	NaN	4.8618	NaN	NaN	NaN	NaN	NaN	5.5371	0.22926	3.72	NaN	NaN	NaN	NaN	NaN	NaN	NaN	0	NaN	NaN	NaN	0.048521	0	NaN	NaN	NaN	NaN
247	NaN	11.629	NaN	NaN	0	NaN	NaN	NaN	NaN	6.5242	NaN	NaN	NaN	0	NaN	NaN	NaN	0	NaN	0	NaN	NaN	NaN	4.8618	NaN	NaN	NaN	NaN	NaN	5.5371	0.22926	3.72	NaN	NaN	NaN	NaN	NaN	NaN	NaN	0	NaN	NaN	NaN	0.048521	0	NaN	NaN	NaN	NaN
248	NaN	11.629	NaN	NaN	0	NaN	NaN	NaN	NaN	6.5242	NaN	NaN	NaN	0	NaN	NaN	NaN	0	NaN	0	NaN	NaN	NaN	4.8618	NaN	NaN	NaN	NaN	NaN	5.5371	0.22926	3.72	NaN	NaN	NaN	NaN	NaN	NaN	NaN	0	NaN	NaN	NaN	0.048521	0	NaN	NaN	NaN	NaN
249	NaN	11.629	NaN	NaN	0	NaN	NaN	NaN	NaN	6.5242	NaN	NaN	NaN	0	NaN	NaN	NaN	0	NaN	0	NaN	NaN	NaN	4.8618	NaN	NaN	NaN	NaN	NaN	5.5371	0.22926	3.72	NaN	NaN	NaN	NaN	NaN	NaN	NaN	0	NaN	NaN	NaN	0.048521	0	NaN	NaN	NaN	NaN
250	NaN	11.629	NaN	NaN	0	NaN	NaN	NaN	NaN	6.5242	NaN	NaN	NaN	0	NaN	NaN	NaN	0	NaN	0	NaN	NaN	NaN	4.8618	NaN	NaN	NaN	NaN	NaN	5.5371	0.22926	3.72	NaN	NaN	NaN	NaN	NaN	NaN	NaN	0	NaN	NaN	NaN	0.048521	0	NaN	NaN	NaN	NaN
251	NaN	11.629	NaN	NaN	0	NaN	NaN	NaN	NaN	6.5242	NaN	NaN	NaN	0	NaN	NaN	NaN	0	NaN	0	NaN	NaN	NaN	4.8618	NaN	NaN	NaN	NaN	NaN	5.5371	0.22926	3.72	NaN	NaN	NaN	NaN	NaN	NaN	NaN	0	NaN	NaN	NaN	0.048521	0	NaN	NaN	NaN	NaN
252	NaN	11.629	NaN	NaN	0	NaN	NaN	NaN	NaN	6.5242	NaN	NaN	NaN	0	NaN	NaN	NaN	0	NaN	0	NaN	NaN	NaN	4.8618	NaN	NaN	NaN	NaN	NaN	5.5371	0.22926	3.72	NaN	NaN	NaN	NaN	NaN	NaN	NaN	0	NaN	NaN	NaN	0.048521	0	NaN	NaN	NaN	NaN
253	NaN	11.629	NaN	NaN	0	NaN	NaN	NaN	NaN	6.5242	NaN	NaN	NaN	0	NaN	NaN	NaN	0	NaN	0	NaN	NaN	NaN	4.8618	NaN	NaN	NaN	NaN	NaN	5.5371	0.22926	3.72	NaN	NaN	NaN	NaN	NaN	NaN	NaN	0	NaN	NaN	NaN	0.048521	0	NaN	NaN	NaN	NaN
254	NaN	11.629	NaN	NaN	0	NaN	NaN	NaN	NaN	6.5242	NaN	NaN	NaN	0	NaN	NaN	NaN	0	NaN	0	NaN	NaN	NaN	4.8618	NaN	NaN	NaN	NaN	NaN	5.5371	0.22926	3.72	NaN	NaN	NaN	NaN	NaN	NaN	NaN	0	NaN	NaN	NaN	0.048521	0	NaN	NaN	NaN	NaN
255	NaN	11.629	NaN	NaN	0	NaN	NaN	NaN	NaN	6.5242	NaN	NaN	NaN	0	NaN	NaN	NaN	0	NaN	0	NaN	NaN	NaN	4.8618	NaN	NaN	NaN	NaN	NaN	5.5371	0.22926	3.72	NaN	NaN	NaN	NaN	NaN	NaN	NaN	0	NaN	NaN	NaN	0.048521	0	NaN	NaN	NaN	NaN
256	NaN	11.629	NaN	NaN	0	NaN	NaN	NaN	NaN	6.5242	NaN	NaN	NaN	0	NaN	NaN	NaN	0	NaN	0	NaN	NaN	NaN	4.8618	NaN	NaN	NaN	NaN	NaN	5.5371	0.22926	3.72	NaN	NaN	NaN	NaN	NaN	NaN	NaN	0	NaN	NaN	NaN	0.048521	0	NaN	NaN	NaN	NaN
257	NaN	11.629	NaN	NaN	0	NaN	NaN	NaN	NaN	6.5242	NaN	NaN	NaN	0	NaN	NaN	NaN	0	NaN	0	NaN	NaN	NaN	4.8618	NaN	NaN	NaN	NaN	NaN	5.5371	0.22926	3.72	NaN	NaN	NaN	NaN	NaN	NaN	NaN	0	NaN	NaN	NaN	0.048521	0	NaN	NaN	NaN	NaN
258	NaN	11.629	NaN	NaN	0	NaN	NaN	NaN	NaN	6.5242	NaN	NaN	NaN	0	NaN	NaN	NaN	0	NaN	0	NaN	NaN	NaN	4.8618	NaN	NaN	NaN	NaN	NaN	5.5371	0.22926	3.72	NaN	NaN	NaN	NaN	NaN	NaN	NaN	0	NaN	NaN	NaN	0.048521	0	NaN	NaN	NaN	NaN
259	NaN	11.629	NaN	NaN	0	NaN	NaN	NaN	NaN	6.5242	NaN	NaN	NaN	0	NaN	NaN	NaN	0	NaN	0	NaN	NaN	NaN	4.8618	NaN	NaN	NaN	NaN	NaN	5.5371	0.22926	3.72	NaN	NaN	NaN	NaN	NaN	NaN	NaN	0	NaN	NaN	NaN	0.048521	0	NaN	NaN	NaN	NaN
260	NaN	11.629	NaN	NaN	0	NaN	NaN	NaN	NaN	6.5242	NaN	NaN	NaN	0	NaN	NaN	NaN	0	NaN	0	NaN	NaN	NaN	4.8618	NaN	NaN	NaN	NaN	NaN	5.5371	0.22926	3.72	NaN	NaN	NaN	NaN	NaN	NaN	NaN	0	NaN	NaN	NaN	0.048521	0	NaN	NaN	NaN	NaN
261	NaN	11.629	NaN	NaN	0	NaN	NaN	NaN	NaN	6.5242	NaN	NaN	NaN	0	NaN	NaN	NaN	0	NaN	0	NaN	NaN	NaN	4.8618	NaN	NaN	NaN	NaN	NaN	5.5371	0.22926	3.72	NaN	NaN	NaN	NaN	NaN	NaN	NaN	0	NaN	NaN	NaN	0.048521	0	NaN	NaN	NaN	NaN
262	NaN	11.629	NaN	NaN	0	NaN	NaN	NaN	NaN	6.5242	NaN	NaN	NaN	0	NaN	NaN	NaN	0	NaN	0	NaN	NaN	NaN	4.8618	NaN	NaN	NaN	NaN	NaN	5.5371	0.22926	3.72	NaN	NaN	NaN	NaN	NaN	NaN	NaN	0	NaN	NaN	NaN	0.23852	0	NaN	NaN	NaN	NaN
263	NaN	11.629	NaN	NaN	0	NaN	NaN	NaN	NaN	6.5242	NaN	NaN	NaN	0	NaN	NaN	NaN	0	NaN	0	NaN	NaN	NaN	4.8618	NaN	NaN	NaN	NaN	NaN	5.5371	0.22926	3.72	NaN	NaN	NaN	NaN	NaN	NaN	NaN	0	NaN	NaN	NaN	0.23852	0	NaN	NaN	NaN	NaN
264	NaN	11.629	NaN	NaN	0	NaN	NaN	NaN	NaN	6.5242	NaN	NaN	NaN	0	NaN	NaN	NaN	0	NaN	0	NaN	NaN	NaN	4.8618	NaN	NaN	NaN	NaN	NaN	5.5371	0.22926	3.72	NaN	NaN	NaN	NaN	NaN	NaN	NaN	0	NaN	NaN	NaN	0.23852	0	NaN	NaN	NaN	NaN
265	NaN	11.629	NaN	NaN	0	NaN	NaN	NaN	NaN	6.5242	NaN	NaN	NaN	0	NaN	NaN	NaN	0	NaN	0	NaN	NaN	NaN	4.8618	NaN	NaN	NaN	NaN	NaN	5.5371	0.22926	3.72	NaN	NaN	NaN	NaN	NaN	NaN	NaN	0	NaN	NaN	NaN	0.23852	0	NaN	NaN	NaN	NaN
266	NaN	11.629	NaN	NaN	0	NaN	NaN	NaN	NaN	6.5242	NaN	NaN	NaN	0	NaN	NaN	NaN	0	NaN	0	NaN	NaN	NaN	4.8618	NaN	NaN	NaN	NaN	NaN	5.5371	0.22926	3.72	NaN	NaN	NaN	NaN	NaN	NaN	NaN	0	NaN	NaN	NaN	0.23852	0	NaN	NaN	NaN	NaN
267	NaN	11.629	NaN	NaN	0	NaN	NaN	NaN	NaN	6.5242	NaN	NaN	NaN	0	NaN	NaN	NaN	0	NaN	0	NaN	NaN	NaN	4.8618	NaN	NaN	NaN	NaN	NaN	5.5371	0.22926	3.72	NaN	NaN	NaN	NaN	NaN	NaN	NaN	0	NaN	NaN	NaN	0.23852	0	NaN	NaN	NaN	NaN
268	NaN	11.629	NaN	NaN	0	NaN	NaN	NaN	NaN	6.5242	NaN	NaN	NaN	0	NaN	NaN	NaN	0	NaN	0	NaN	NaN	NaN	4.8618	NaN	NaN	NaN	NaN	NaN	5.5371	0.22926	3.72	NaN	NaN	NaN	NaN	NaN	NaN	NaN	0	NaN	NaN	NaN	0.23852	0	NaN	NaN	NaN	NaN
269	NaN	11.629	NaN	NaN	0	NaN	NaN	NaN	NaN	6.5242	NaN	NaN	NaN	0	NaN	NaN	NaN	0	NaN	0	NaN	NaN	NaN	4.8618	NaN	NaN	NaN	NaN	NaN	5.5371	0.22926	3.72	NaN	NaN	NaN	NaN	NaN	NaN	NaN	0	NaN	NaN	NaN	NaN	0	NaN	NaN	NaN	NaN
270	NaN	11.629	NaN	NaN	0	NaN	NaN	NaN	NaN	6.5242	NaN	NaN	NaN	0	NaN	NaN	NaN	0	NaN	0	NaN	NaN	NaN	4.8618	NaN	NaN	NaN	NaN	NaN	5.5371	0.22926	3.72	NaN	NaN	NaN	NaN	NaN	NaN	NaN	0	NaN	NaN	NaN	NaN	0	NaN	NaN	NaN	NaN
271	NaN	11.629	NaN	NaN	0	NaN	NaN	NaN	NaN	6.5242	NaN	NaN	NaN	0	NaN	NaN	NaN	0	NaN	0	NaN	NaN	NaN	4.8618	NaN	NaN	NaN	NaN	NaN	5.5371	0.22926	3.72	NaN	NaN	NaN	NaN	NaN	NaN	NaN	0	NaN	NaN	NaN	NaN	0	NaN	NaN	NaN	NaN
272	NaN	11.629	NaN	NaN	0	NaN	NaN	NaN	NaN	6.5242	NaN	NaN	NaN	0	NaN	NaN	NaN	0	NaN	0	NaN	NaN	NaN	4.8618	NaN	NaN	NaN	NaN	NaN	5.5371	0.22926	3.72	NaN	NaN	NaN	NaN	NaN	NaN	NaN	0	NaN	NaN	NaN	NaN	0	NaN	NaN	NaN	NaN
273	NaN	11.629	NaN	NaN	0	NaN	NaN	NaN	NaN	6.5242	NaN	NaN	NaN	0	NaN	NaN	NaN	0	NaN	0	NaN	NaN	NaN	4.8618	NaN	NaN	NaN	NaN	NaN	5.5371	0.22926	3.72	NaN	NaN	NaN	NaN	NaN	NaN	NaN	0	NaN	NaN	NaN	NaN	0	NaN	NaN	NaN	NaN
274	NaN	11.629	NaN	NaN	0	NaN	NaN	NaN	NaN	6.5242	NaN	NaN	NaN	0	NaN	NaN	NaN	0	NaN	0	NaN	NaN	NaN	4.8618	NaN	NaN	NaN	NaN	NaN	5.5371	0.22926	3.72	NaN	NaN	NaN	NaN	NaN	NaN	NaN	0	NaN	NaN	NaN	NaN	0	NaN	NaN	NaN	NaN
275	NaN	11.629	NaN	NaN	0	NaN	NaN	NaN	NaN	6.5242	NaN	NaN	NaN	0	NaN	NaN	NaN	0	NaN	0	NaN	NaN	NaN	4.8618	NaN	NaN	NaN	NaN	NaN	5.5371	0.22926	3.72	NaN	NaN	NaN	NaN	NaN	NaN	NaN	0	NaN	NaN	NaN	NaN	0	NaN	NaN	NaN	NaN
276	NaN	11.629	NaN	NaN	0	NaN	NaN	NaN	NaN	6.5242	NaN	NaN	NaN	0	NaN	NaN	NaN	0	NaN	0	NaN	NaN	NaN	4.8618	NaN	NaN	NaN	NaN	NaN	5.5371	0.22926	3.72	NaN	NaN	NaN	NaN	NaN	NaN	NaN	0	NaN	NaN	NaN	NaN	0	NaN	NaN	NaN	NaN
277	NaN	11.629	NaN	NaN	0	NaN	NaN	NaN	NaN	6.5242	NaN	NaN	NaN	0	NaN	NaN	NaN	0	NaN	0	NaN	NaN	NaN	4.8618	NaN	NaN	NaN	NaN	NaN	5.5371	0.22926	3.72	NaN	NaN	NaN	NaN	NaN	NaN	NaN	0	NaN	NaN	NaN	NaN	0	NaN	NaN	NaN	NaN
278	NaN	11.629	NaN	NaN	0	NaN	NaN	NaN	NaN	6.5242	NaN	NaN	NaN	0	NaN	NaN	NaN	0	NaN	0	NaN	NaN	NaN	4.8618	NaN	NaN	NaN	NaN	NaN	5.5371	0.22926	3.72	NaN	NaN	NaN	NaN	NaN	NaN	NaN	0	NaN	NaN	NaN	NaN	0	NaN	NaN	NaN	NaN
279	NaN	11.629	NaN	NaN	0	NaN	NaN	NaN	NaN	6.5242	NaN	NaN	NaN	0	NaN	NaN	NaN	0	NaN	0	NaN	NaN	NaN	4.8618	NaN	NaN	NaN	NaN	NaN	5.5371	0.22926	3.72	NaN	NaN	NaN	NaN	NaN	NaN	NaN	0	NaN	NaN	NaN	NaN	0	NaN	NaN	NaN	NaN
280	NaN	11.629	NaN	NaN	0	NaN	NaN	NaN	NaN	6.5242	NaN	NaN	NaN	0	NaN	NaN	NaN	0	NaN	0	NaN	NaN	NaN	4.8618	NaN	NaN	NaN	NaN	NaN	5.5371	0.22926	3.72	NaN	NaN	NaN	NaN	NaN	NaN	NaN	0	NaN	NaN	NaN	NaN	0	NaN	NaN	NaN	NaN
281	NaN	11.629	NaN	NaN	0	NaN	NaN	NaN	NaN	6.5242	NaN	NaN	NaN	0	NaN	NaN	NaN	0	NaN	0	NaN	NaN	NaN	4.8618	NaN	NaN	NaN	NaN	NaN	5.5371	0.22926	3.72	NaN	NaN	NaN	NaN	NaN	NaN	NaN	0	NaN	NaN	NaN	NaN	0	NaN	NaN	NaN	NaN
282	NaN	11.629	NaN	NaN	0	NaN	NaN	NaN	NaN	6.5242	NaN	NaN	NaN	0	NaN	NaN	NaN	0	NaN	0	NaN	NaN	NaN	4.8618	NaN	NaN	NaN	NaN	NaN	5.5371	0.22926	3.72	NaN	NaN	NaN	NaN	NaN	NaN	NaN	0	NaN	NaN	NaN	NaN	0	NaN	NaN	NaN	NaN
283	NaN	11.629	NaN	NaN	0	NaN	NaN	NaN	NaN	6.5242	NaN	NaN	NaN	0	NaN	NaN	NaN	0	NaN	0	NaN	NaN	NaN	4.8618	NaN	NaN	NaN	NaN	NaN	5.5371	0.22926	3.72	NaN	NaN	NaN	NaN	NaN	NaN	NaN	0	NaN	NaN	NaN	NaN	0	NaN	NaN	NaN	NaN
284	NaN	11.629	NaN	NaN	0	NaN	NaN	NaN	NaN	6.5242	NaN	NaN	NaN	0	NaN	NaN	NaN	0	NaN	0	NaN	NaN	NaN	4.8618	NaN	NaN	NaN	NaN	NaN	5.5371	0.22926	3.72	NaN	NaN	NaN	NaN	NaN	NaN	NaN	0	NaN	NaN	NaN	NaN	0	NaN	NaN	NaN	NaN
285	NaN	11.629	NaN	NaN	0	NaN	NaN	NaN	NaN	6.5242	NaN	NaN	NaN	0	NaN	NaN	NaN	0	NaN	0	NaN	NaN	NaN	4.8618	NaN	NaN	NaN	NaN	NaN	5.5371	0.22926	3.72	NaN	NaN	NaN	NaN	NaN	NaN	NaN	0	NaN	NaN	NaN	NaN	0	NaN	NaN	NaN	NaN
286	NaN	14.513	NaN	NaN	0	NaN	NaN	NaN	NaN	7.3338	NaN	NaN	NaN	0	NaN	NaN	NaN	0	NaN	0	NaN	NaN	NaN	4.8618	NaN	NaN	NaN	NaN	NaN	5.5371	0.22926	3.72	NaN	NaN	NaN	NaN	NaN	NaN	NaN	0	NaN	NaN	NaN	NaN	0	NaN	NaN	NaN	NaN
287	NaN	14.513	NaN	NaN	0	NaN	NaN	NaN	NaN	7.3338	NaN	NaN	NaN	0	NaN	NaN	NaN	0	NaN	0	NaN	NaN	NaN	4.8618	NaN	NaN	NaN	NaN	NaN	5.5371	0.22926	3.72	NaN	NaN	NaN	NaN	NaN	NaN	NaN	0	NaN	NaN	NaN	NaN	0	NaN	NaN	NaN	NaN
288	NaN	14.513	NaN	NaN	0	NaN	NaN	NaN	NaN	7.3338	NaN	NaN	NaN	0	NaN	NaN	NaN	0	NaN	0	NaN	NaN	NaN	4.8618	NaN	NaN	NaN	NaN	NaN	5.5371	0.22926	3.72	NaN	NaN	NaN	NaN	NaN	NaN	NaN	0	NaN	NaN	NaN	NaN	0	NaN	NaN	NaN	NaN
289	NaN	14.513	NaN	NaN	0	NaN	NaN	NaN	NaN	7.3338	NaN	NaN	NaN	0	NaN	NaN	NaN	0	NaN	0	NaN	NaN	NaN	4.8618	NaN	NaN	NaN	NaN	NaN	5.5371	0.22926	3.72	NaN	NaN	NaN	NaN	NaN	NaN	NaN	0	NaN	NaN	NaN	NaN	0	NaN	NaN	NaN	NaN
290	NaN	14.513	NaN	NaN	0	NaN	NaN	NaN	NaN	7.3338	NaN	NaN	NaN	0	NaN	NaN	NaN	0	NaN	0	NaN	NaN	NaN	4.8618	NaN	NaN	NaN	NaN	NaN	5.5371	0.22926	3.72	NaN	NaN	NaN	NaN	NaN	NaN	NaN	0	NaN	NaN	NaN	NaN	0	NaN	NaN	NaN	NaN
291	NaN	14.513	NaN	NaN	0	NaN	NaN	NaN	NaN	7.3338	NaN	NaN	NaN	0	NaN	NaN	NaN	0	NaN	0	NaN	NaN	NaN	4.8618	NaN	NaN	NaN	NaN	NaN	5.5371	0.22926	3.72	NaN	NaN	NaN	NaN	NaN	NaN	NaN	0	NaN	NaN	NaN	NaN	0	NaN	NaN	NaN	NaN
292	NaN	14.513	NaN	NaN	0	NaN	NaN	NaN	NaN	7.3338	NaN	NaN	NaN	0	NaN	NaN	NaN	0	NaN	0	NaN	NaN	NaN	4.8618	NaN	NaN	NaN	NaN	NaN	5.5371	0.22926	3.72	NaN	NaN	NaN	NaN	NaN	NaN	NaN	0	NaN	NaN	NaN	NaN	0	NaN	NaN	NaN	NaN
293	NaN	14.513	NaN	NaN	0	NaN	NaN	NaN	NaN	7.3338	NaN	NaN	NaN	0	NaN	NaN	NaN	0	NaN	0	NaN	NaN	NaN	4.8618	NaN	NaN	NaN	NaN	NaN	5.5371	0.22926	3.72	NaN	NaN	NaN	NaN	NaN	NaN	NaN	0	NaN	NaN	NaN	NaN	0	NaN	NaN	NaN	NaN
294	NaN	14.513	NaN	NaN	0	NaN	NaN	NaN	NaN	7.3338	NaN	NaN	NaN	0	NaN	NaN	NaN	0	NaN	0	NaN	NaN	NaN	4.8618	NaN	NaN	NaN	NaN	NaN	5.5371	0.22926	3.72	NaN	NaN	NaN	NaN	NaN	NaN	NaN	0	NaN	NaN	NaN	NaN	0	NaN	NaN	NaN	NaN
295	NaN	14.513	NaN	NaN	0	NaN	NaN	NaN	NaN	7.3338	NaN	NaN	NaN	0	NaN	NaN	NaN	0	NaN	0	NaN	NaN	NaN	4.8618	NaN	NaN	NaN	NaN	NaN	5.5371	0.22926	3.72	NaN	NaN	NaN	NaN	NaN	NaN	NaN	0	NaN	NaN	NaN	NaN	0	NaN	NaN	NaN	NaN
296	NaN	14.513	NaN	NaN	0	NaN	NaN	NaN	NaN	7.3338	NaN	NaN	NaN	0	NaN	NaN	NaN	0	NaN	0	NaN	NaN	NaN	4.8618	NaN	NaN	NaN	NaN	NaN	5.5371	0.22926	3.72	NaN	NaN	NaN	NaN	NaN	NaN	NaN	0	NaN	NaN	NaN	NaN	0	NaN	NaN	NaN	NaN
297	NaN	14.513	NaN	NaN	0	NaN	NaN	NaN	NaN	7.3338	NaN	NaN	NaN	0	NaN	NaN	NaN	0	NaN	0	NaN	NaN	NaN	4.8618	NaN	NaN	NaN	NaN	NaN	5.5371	0.22926	3.72	NaN	NaN	NaN	NaN	NaN	NaN	NaN	0	NaN	NaN	NaN	NaN	0	NaN	NaN	NaN	NaN
298	NaN	14.513	NaN	NaN	0	NaN	NaN	NaN	NaN	7.3338	NaN	NaN	NaN	0	NaN	NaN	NaN	0	NaN	0	NaN	NaN	NaN	4.8618	NaN	NaN	NaN	NaN	NaN	5.5371	0.22926	3.72	NaN	NaN	NaN	NaN	NaN	NaN	NaN	0	NaN	NaN	NaN	NaN	0	NaN	NaN	NaN	NaN
299	NaN	14.513	NaN	NaN	0	NaN	NaN	NaN	NaN	7.3338	NaN	NaN	NaN	0	NaN	NaN	NaN	0	NaN	0	NaN	NaN	NaN	4.8618	NaN	NaN	NaN	NaN	NaN	5.5371	0.22926	3.72	NaN	NaN	NaN	NaN	NaN	NaN	NaN	0	NaN	NaN	NaN	NaN	0	NaN	NaN	NaN	NaN
300	NaN	14.513	NaN	NaN	0	NaN	NaN	NaN	NaN	7.3338	NaN	NaN	NaN	0	NaN	NaN	NaN	0	NaN	0	NaN	NaN	NaN	4.8618	NaN	NaN	NaN	NaN	NaN	5.5371	0.22926	3.72	NaN	NaN	NaN	NaN	NaN	NaN	NaN	0	NaN	NaN	NaN	NaN	0	NaN	NaN	NaN	NaN
301	NaN	14.513	NaN	NaN	0	NaN	NaN	NaN	NaN	7.3338	NaN	NaN	NaN	0	NaN	NaN	NaN	0	NaN	0	NaN	NaN	NaN	4.8618	NaN	NaN	NaN	NaN	NaN	5.5371	0.22926	3.72	NaN	NaN	NaN	NaN	NaN	NaN	NaN	0	NaN	NaN	NaN	NaN	0	NaN	NaN	NaN	NaN
[truncated: 440 more columns]
