# Supplementary material for: In Vivo Transcription Kinetics of a Synthetic Gene Uninvolved in Stress-Response Pathways in Stressed Escherichia coli Cells
Source: PLoS One. 2014 Sep 30;9(9):e109005. doi: 10.1371/journal.pone.0109005 (PMC4182640; doi:10.1371/journal.pone.0109005)
Supplement: File S1 — Supporting information. (ZIP) [file pone.0109005.s002.zip › raw data for submission/acidic stress/ph_RNA_count.csv]

1	0	0	0	0	0	0	0	0	0	0	0	0	0	0	0	0	0	0	0	0	0	0	0	0	0	0	0	0	0	0	0	0	0	0	0	0	0	0	0	0	0	0	0	0	0	0	0	0	0
2	0	0	0	0	0	0	0	0	0	0	0	0	0	0	0	0	0	0	0	0	0	0	0	0	0	0	0	0	0	0	0	0	0	0	0	0	0	0	0	0	0	0	0	0	0	0	0	0	0
3	0	0	0	0	0	0	0	0	0	0	0	0	0	0	0	0	0	0	0	0	0	0	0	0	0	0	0	0	0	0	0	0	0	0	0	0	0	0	0	0	0	0	0	0	0	0	0	0	0
4	0	0	0	0	0	0	0	0	0	0	0	0	0	0	0	0	0	0	0	0	0	0	0	0	0	0	0	0	0	0	0	0	0	0	0	0	0	0	0	0	0	0	0	0	0	0	0	0	0
5	0	0	0	0	0	0	0	0	0	0	0	0	0	0	0	0	0	0	0	0	0	0	0	0	0	0	0	0	0	0	0	0	0	0	0	0	0	0	0	0	0	0	0	0	0	0	0	0	0
6	0	0	0	0	0	0	0	0	0	0	0	0	0	0	0	0	0	0	0	0	0	0	0	0	0	0	0	0	0	0	0	0	0	0	0	0	0	0	0	0	0	0	0	0	0	0	0	0	0
7	0	0	0	0	0	0	0	0	0	0	0	0	0	0	0	0	0	0	0	0	0	0	0	0	0	0	0	0	0	0	0	0	0	0	0	0	0	0	0	0	0	0	0	0	0	0	0	0	0
8	0	0	0	0	0	0	0	0	0	0	0	0	0	0	0	0	0	0	0	0	0	0	0	0	0	0	0	0	0	0	0	0	0	0	0	0	0	0	0	0	0	0	0	0	0	0	0	0	0
9	0	0	0	0	0	0	0	0	0	0	0	0	0	0	0	0	0	0	0	0	0	0	0	0	0	0	0	0	0	0	0	0	0	0	0	0	0	0	0	0	0	0	0	0	0	0	0	0	0
10	0	0	0	0	0	0	0	0	0	0	0	0	0	0	0	0	0	0	0	0	0	0	0	0	0	0	0	0	0	0	0	0	0	0	0	0	0	0	0	0	0	0	0	0	0	0	0	0	0
11	0	0	0	0	0	0	0	0	0	0	0	NaN	0	0	0	0	0	0	0	0	0	NaN	0	0	0	NaN	0	0	0	0	0	0	0	0	0	0	0	0	0	0	0	0	0	0	0	0	0	0	0
12	0	0	0	0	0	0	0	0	0	0	0	NaN	0	0	0	0	0	0	0	0	0	NaN	0	0	0	NaN	0	0	0	0	0	0	0	0	0	0	0	0	0	0	0	0	0	0	0	0	0	0	0
13	0	0	0	0	0	0	0	0	0	0	0	NaN	0	0	0	0	0	0	0	0	0	NaN	0	0	0	NaN	0	0	0	0	0	0	0	0	0	0	0	0	0	0	0	0	0	0	0	0	0	0	0
14	0	0	0	0	0	0	0	0	0	0	0	NaN	0	0	0	0	0	0	0	0	0	NaN	0	0	0	NaN	0	0	0	0	0	0	0	0	0	0	0	0	0	0	0	0	0	0	0	0	0	0	0
15	0	0	0	0	0	0	0	0	0	0	0	NaN	0	0	0	0	0	0	0	0	0	NaN	0	0	0	NaN	0	0	0	0	0	0	0	0	0	0	0	0	0	0	0	0	0	0	0	0	0	0	0
16	0	0	0	0	0	0	0	0	0	0	0	NaN	0	0	0	0	0	0	0	0	0	NaN	0	0	0	NaN	0	0	0	0	0	0	0	0	0	0	0	0	0	0	0	0	0	0	0	0	0	0	0
17	0	0	0	0	0	0	0	0	0	0	0	NaN	0	0	0	0	0	0	0	0	0	NaN	0	0	0	NaN	0	0	0	0	0	0	0	0	0	0	0	0	0	0	0	0	0	0	0	0	0	0	0
18	0	0	0	0	0	0	0	0	0	0	0	NaN	0	0	0	0	0	0	0	0	0	NaN	0	0	0	NaN	0	0	0	0	0	0	0	0	0	1	0	0	0	0	0	0	0	0	0	0	0	0	0
19	0	0	0	0	0	0	0	0	0	0	0	NaN	0	0	0	0	0	0	0	0	0	NaN	0	0	0	NaN	0	0	0	0	0	0	0	0	0	1	0	0	0	0	0	0	0	0	0	0	0	0	0
20	0	0	0	0	0	0	0	0	0	0	0	NaN	0	0	0	0	0	0	0	0	0	NaN	0	0	0	NaN	0	0	0	0	0	0	0	0	0	1	0	0	0	0	0	0	0	0	0	0	0	0	0
21	0	0	0	0	0	0	0	0	0	0	0	NaN	0	0	0	0	0	0	0	0	0	NaN	0	0	0	NaN	0	0	0	0	0	0	0	0	0	1	0	0	0	0	0	0	0	0	0	0	0	0	0
22	0	0	0	0	0	0	0	0	0	0	0	NaN	0	0	NaN	0	0	0	0	0	0	NaN	0	0	0	NaN	0	0	0	0	0	0	0	0	0	1	0	0	NaN	0	0	NaN	NaN	0	0	0	0	NaN	NaN
23	0	0	0	0	0	0	0	0	0	0	0	NaN	0	0	NaN	0	0	0	0	0	0	NaN	0	0	0	NaN	0	0	0	0	0	0	0	0	0	1	0	0	NaN	0	0	NaN	NaN	0	0	0	0	NaN	NaN
24	0	0	0	0	0	0	0	0	0	0	0	NaN	0	0	NaN	1	0	0	0	0	0	NaN	0	0	0	NaN	0	0	0	0	0	0	0	0	0	1	0	0	NaN	0	0	NaN	NaN	0	0	0	0	NaN	NaN
25	0	0	0	0	0	0	0	0	0	0	0	NaN	0	0	NaN	1	0	0	0	0	0	NaN	0	0	0	NaN	0	0	0	0	0	0	0	0	0	1	0	0	NaN	0	0	NaN	NaN	0	0	0	0	NaN	NaN
26	0	0	0	0	0	0	0	0	0	0	0	NaN	0	0	NaN	1	0	0	0	0	0	NaN	0	0	0	NaN	0	0	0	0	0	0	0	0	0	1	0	0	NaN	0	0	NaN	NaN	0	0	0	0	NaN	NaN
27	0	0	0	0	0	0	0	0	0	0	0	NaN	0	0	NaN	1	0	0	0	0	0	NaN	0	0	0	NaN	0	0	0	0	0	0	0	0	0	1	0	0	NaN	0	0	NaN	NaN	0	0	0	0	NaN	NaN
28	0	0	0	0	0	0	0	0	0	0	0	NaN	0	0	NaN	1	0	0	0	0	0	NaN	0	0	0	NaN	0	0	0	0	0	0	0	0	0	1	0	0	NaN	0	0	NaN	NaN	0	0	0	0	NaN	NaN
29	0	0	0	0	0	0	0	0	0	0	0	NaN	0	0	NaN	1	0	0	0	0	0	NaN	0	0	0	NaN	0	0	0	0	0	0	0	0	0	1	0	0	NaN	0	0	NaN	NaN	0	0	0	0	NaN	NaN
30	0	0	0	0	0	0	0	0	0	0	0	NaN	0	0	NaN	1	0	0	0	0	0	NaN	0	0	0	NaN	0	0	0	0	0	0	0	0	0	1	0	0	NaN	0	0	NaN	NaN	0	0	0	0	NaN	NaN
31	0	0	0	0	0	0	0	0	0	0	0	NaN	0	0	NaN	1	0	0	0	0	1	NaN	0	0	0	NaN	0	0	0	0	0	0	0	0	0	1	0	0	NaN	0	0	NaN	NaN	0	0	0	0	NaN	NaN
32	0	0	0	0	0	0	0	0	0	0	0	NaN	0	0	NaN	1	0	0	0	0	1	NaN	0	0	0	NaN	0	0	0	0	0	0	0	0	0	1	0	0	NaN	0	0	NaN	NaN	0	0	0	0	NaN	NaN
33	NaN	0	0	0	0	0	NaN	0	0	0	0	NaN	0	0	NaN	1	0	0	0	0	1	NaN	0	0	0	NaN	0	0	0	0	0	0	0	0	0	1	0	0	NaN	0	0	NaN	NaN	0	0	0	0	NaN	NaN
34	NaN	0	0	0	0	0	NaN	0	0	0	0	NaN	1	0	NaN	2	0	0	0	0	1	NaN	0	0	0	NaN	0	0	0	0	0	0	0	0	0	1	0	0	NaN	0	0	NaN	NaN	0	0	0	0	NaN	NaN
35	NaN	0	0	0	0	0	NaN	0	0	0	0	NaN	1	0	NaN	2	0	0	0	0	1	NaN	0	0	0	NaN	0	0	0	0	0	0	0	0	0	1	0	0	NaN	0	0	NaN	NaN	0	0	0	0	NaN	NaN
36	NaN	0	0	0	0	0	NaN	0	0	0	0	NaN	1	0	NaN	2	0	0	0	0	1	NaN	0	0	0	NaN	0	0	0	0	0	0	0	1	0	1	0	0	NaN	0	0	NaN	NaN	0	0	0	0	NaN	NaN
37	NaN	0	0	0	0	0	NaN	0	0	0	0	NaN	1	0	NaN	2	0	0	0	0	1	NaN	0	0	0	NaN	0	1	0	0	0	0	0	1	0	1	0	0	NaN	0	0	NaN	NaN	0	0	0	0	NaN	NaN
38	NaN	0	0	0	0	0	NaN	0	0	0	0	NaN	1	0	NaN	2	0	0	0	0	1	NaN	0	0	0	NaN	0	1	0	0	0	0	0	1	0	1	0	0	NaN	0	0	NaN	NaN	0	0	0	0	NaN	NaN
39	NaN	0	0	0	0	0	NaN	0	0	0	0	NaN	1	0	NaN	2	0	0	0	0	1	NaN	0	0	0	NaN	0	1	0	0	0	0	0	1	0	1	0	0	NaN	0	0	NaN	NaN	0	0	0	0	NaN	NaN
40	NaN	0	0	0	0	0	NaN	0	0	0	1	NaN	2	0	NaN	2	0	0	0	0	2	NaN	1	0	0	NaN	0	1	0	0	0	0	0	1	0	1	0	0	NaN	0	0	NaN	NaN	0	0	0	0	NaN	NaN
41	NaN	0	0	0	0	0	NaN	0	0	0	1	NaN	2	0	NaN	2	0	0	0	0	2	NaN	1	0	1	NaN	0	1	0	0	1	0	0	1	0	1	0	0	NaN	0	0	NaN	NaN	0	0	0	0	NaN	NaN
42	NaN	0	0	0	0	0	NaN	0	0	0	1	NaN	2	0	NaN	2	0	0	0	0	2	NaN	1	0	1	NaN	0	1	0	0	1	0	0	1	0	1	0	0	NaN	0	0	NaN	NaN	0	0	0	0	NaN	NaN
43	NaN	0	0	0	0	0	NaN	0	0	0	1	NaN	2	0	NaN	2	0	0	0	0	NaN	NaN	1	0	1	NaN	0	NaN	0	0	1	0	0	NaN	0	NaN	NaN	0	NaN	0	NaN	NaN	NaN	0	0	0	NaN	NaN	NaN
44	NaN	0	0	0	0	0	NaN	0	0	0	1	NaN	2	0	NaN	2	0	0	0	0	NaN	NaN	1	0	1	NaN	0	NaN	0	0	1	0	0	NaN	0	NaN	NaN	0	NaN	0	NaN	NaN	NaN	0	0	0	NaN	NaN	NaN
45	NaN	0	0	0	0	0	NaN	0	0	0	1	NaN	2	0	NaN	2	0	0	0	0	NaN	NaN	1	0	1	NaN	0	NaN	0	0	1	1	0	NaN	0	NaN	NaN	0	NaN	0	NaN	NaN	NaN	0	0	0	NaN	NaN	NaN
46	NaN	0	0	0	0	0	NaN	0	0	0	1	NaN	2	0	NaN	2	0	0	0	0	NaN	NaN	1	0	1	NaN	0	NaN	0	0	1	1	0	NaN	0	NaN	NaN	0	NaN	0	NaN	NaN	NaN	0	0	0	NaN	NaN	NaN
47	NaN	0	0	0	0	0	NaN	0	0	0	1	NaN	2	0	NaN	2	0	0	0	0	NaN	NaN	1	0	1	NaN	0	NaN	0	0	1	1	0	NaN	0	NaN	NaN	0	NaN	0	NaN	NaN	NaN	0	0	0	NaN	NaN	NaN
48	NaN	0	0	0	0	0	NaN	0	0	0	1	NaN	2	0	NaN	2	0	0	0	0	NaN	NaN	1	0	1	NaN	0	NaN	0	0	1	1	0	NaN	0	NaN	NaN	0	NaN	0	NaN	NaN	NaN	0	0	0	NaN	NaN	NaN
49	NaN	0	0	0	0	0	NaN	0	0	0	1	NaN	2	0	NaN	2	0	0	0	0	NaN	NaN	1	0	1	NaN	0	NaN	1	0	1	1	0	NaN	0	NaN	NaN	0	NaN	0	NaN	NaN	NaN	0	0	0	NaN	NaN	NaN
50	NaN	0	0	0	0	0	NaN	0	0	0	1	NaN	2	0	NaN	2	0	0	0	0	NaN	NaN	1	0	1	NaN	0	NaN	1	0	1	1	0	NaN	0	NaN	NaN	0	NaN	0	NaN	NaN	NaN	0	0	0	NaN	NaN	NaN
51	NaN	0	0	0	0	0	NaN	0	0	0	1	NaN	2	0	NaN	2	1	0	0	0	NaN	NaN	1	0	2	NaN	0	NaN	1	0	1	1	0	NaN	1	NaN	NaN	0	NaN	0	NaN	NaN	NaN	0	0	0	NaN	NaN	NaN
52	NaN	0	0	0	0	0	NaN	0	0	0	1	NaN	2	0	NaN	2	1	0	0	0	NaN	NaN	1	1	2	NaN	0	NaN	1	0	1	1	0	NaN	1	NaN	NaN	0	NaN	0	NaN	NaN	NaN	0	0	0	NaN	NaN	NaN
53	NaN	0	0	0	0	0	NaN	0	0	0	1	NaN	2	0	NaN	2	1	0	0	0	NaN	NaN	2	1	2	NaN	1	NaN	1	0	1	1	0	NaN	1	NaN	NaN	0	NaN	0	NaN	NaN	NaN	0	0	0	NaN	NaN	NaN
54	NaN	0	0	0	0	1	NaN	0	0	0	NaN	NaN	NaN	0	NaN	2	NaN	0	NaN	0	NaN	NaN	NaN	1	2	NaN	NaN	NaN	NaN	0	1	1	0	NaN	2	NaN	NaN	0	NaN	0	NaN	NaN	NaN	0	0	0	NaN	NaN	NaN
55	NaN	0	0	0	0	1	NaN	0	0	0	NaN	NaN	NaN	0	NaN	2	NaN	0	NaN	0	NaN	NaN	NaN	1	2	NaN	NaN	NaN	NaN	0	1	1	0	NaN	3	NaN	NaN	0	NaN	0	NaN	NaN	NaN	0	0	0	NaN	NaN	NaN
56	NaN	0	0	0	0	1	NaN	0	0	0	NaN	NaN	NaN	0	NaN	2	NaN	0	NaN	0	NaN	NaN	NaN	1	2	NaN	NaN	NaN	NaN	0	1	1	0	NaN	3	NaN	NaN	0	NaN	0	NaN	NaN	NaN	0	0	0	NaN	NaN	NaN
57	NaN	0	0	0	0	1	NaN	0	1	0	NaN	NaN	NaN	0	NaN	2	NaN	0	NaN	0	NaN	NaN	NaN	1	2	NaN	NaN	NaN	NaN	0	1	1	0	NaN	4	NaN	NaN	0	NaN	0	NaN	NaN	NaN	0	0	0	NaN	NaN	NaN
58	NaN	0	0	0	0	1	NaN	0	1	0	NaN	NaN	NaN	0	NaN	3	NaN	0	NaN	0	NaN	NaN	NaN	1	2	NaN	NaN	NaN	NaN	0	1	1	0	NaN	4	NaN	NaN	0	NaN	0	NaN	NaN	NaN	0	0	0	NaN	NaN	NaN
59	NaN	0	0	0	0	1	NaN	0	1	0	NaN	NaN	NaN	0	NaN	3	NaN	0	NaN	0	NaN	NaN	NaN	1	3	NaN	NaN	NaN	NaN	0	1	1	0	NaN	4	NaN	NaN	0	NaN	0	NaN	NaN	NaN	0	0	0	NaN	NaN	NaN
60	NaN	0	0	0	0	1	NaN	0	1	0	NaN	NaN	NaN	0	NaN	3	NaN	0	NaN	0	NaN	NaN	NaN	1	3	NaN	NaN	NaN	NaN	0	1	1	0	NaN	4	NaN	NaN	0	NaN	0	NaN	NaN	NaN	0	0	0	NaN	NaN	NaN
61	NaN	0	0	0	0	1	NaN	0	1	0	NaN	NaN	NaN	0	NaN	3	NaN	0	NaN	0	NaN	NaN	NaN	1	3	NaN	NaN	NaN	NaN	0	1	1	0	NaN	4	NaN	NaN	0	NaN	0	NaN	NaN	NaN	0	0	1	NaN	NaN	NaN
62	NaN	0	0	0	0	1	NaN	0	1	0	NaN	NaN	NaN	0	NaN	3	NaN	0	NaN	0	NaN	NaN	NaN	1	3	NaN	NaN	NaN	NaN	0	1	1	0	NaN	4	NaN	NaN	0	NaN	0	NaN	NaN	NaN	0	0	1	NaN	NaN	NaN
63	NaN	0	0	0	0	1	NaN	0	1	0	NaN	NaN	NaN	0	NaN	3	NaN	0	NaN	0	NaN	NaN	NaN	1	3	NaN	NaN	NaN	NaN	0	1	1	0	NaN	5	NaN	NaN	0	NaN	0	NaN	NaN	NaN	0	0	1	NaN	NaN	NaN
64	NaN	1	0	0	0	1	NaN	0	1	0	NaN	NaN	NaN	0	NaN	3	NaN	0	NaN	0	NaN	NaN	NaN	1	4	NaN	NaN	NaN	NaN	0	1	1	0	NaN	5	NaN	NaN	0	NaN	0	NaN	NaN	NaN	0	0	1	NaN	NaN	NaN
65	NaN	1	0	0	0	1	NaN	0	1	0	NaN	NaN	NaN	0	NaN	NaN	NaN	0	NaN	0	NaN	NaN	NaN	1	NaN	NaN	NaN	NaN	NaN	0	1	1	0	NaN	NaN	NaN	NaN	0	NaN	0	NaN	NaN	NaN	0	0	1	NaN	NaN	NaN
66	NaN	1	0	0	0	1	NaN	0	1	0	NaN	NaN	NaN	0	NaN	NaN	NaN	0	NaN	0	NaN	NaN	NaN	1	NaN	NaN	NaN	NaN	NaN	0	1	1	0	NaN	NaN	NaN	NaN	0	NaN	0	NaN	NaN	NaN	0	0	1	NaN	NaN	NaN
67	NaN	1	0	0	0	1	NaN	0	1	0	NaN	NaN	NaN	0	NaN	NaN	NaN	0	NaN	0	NaN	NaN	NaN	1	NaN	NaN	NaN	NaN	NaN	0	1	1	0	NaN	NaN	NaN	NaN	0	NaN	0	NaN	NaN	NaN	0	0	1	NaN	NaN	NaN
68	NaN	1	0	0	0	1	NaN	0	1	0	NaN	NaN	NaN	0	NaN	NaN	NaN	0	NaN	0	NaN	NaN	NaN	1	NaN	NaN	NaN	NaN	NaN	0	1	1	0	NaN	NaN	NaN	NaN	0	NaN	0	NaN	NaN	NaN	0	0	1	NaN	NaN	NaN
69	NaN	1	0	0	0	2	NaN	0	1	0	NaN	NaN	NaN	0	NaN	NaN	NaN	0	NaN	0	NaN	NaN	NaN	1	NaN	NaN	NaN	NaN	NaN	1	1	1	0	NaN	NaN	NaN	NaN	0	NaN	0	NaN	NaN	NaN	0	0	1	NaN	NaN	NaN
70	NaN	1	1	0	0	2	NaN	0	1	0	NaN	NaN	NaN	0	NaN	NaN	NaN	0	NaN	0	NaN	NaN	NaN	1	NaN	NaN	NaN	NaN	NaN	1	1	1	0	NaN	NaN	NaN	NaN	0	NaN	0	NaN	NaN	NaN	0	0	1	NaN	NaN	NaN
71	NaN	1	1	0	0	2	NaN	0	1	0	NaN	NaN	NaN	0	NaN	NaN	NaN	0	NaN	0	NaN	NaN	NaN	1	NaN	NaN	NaN	NaN	NaN	1	1	1	0	NaN	NaN	NaN	NaN	0	NaN	0	NaN	NaN	NaN	0	0	1	NaN	NaN	NaN
72	NaN	1	1	0	0	2	NaN	0	1	0	NaN	NaN	NaN	0	NaN	NaN	NaN	0	NaN	0	NaN	NaN	NaN	2	NaN	NaN	NaN	NaN	NaN	1	1	2	0	NaN	NaN	NaN	NaN	0	NaN	0	NaN	NaN	NaN	0	0	1	NaN	NaN	NaN
73	NaN	1	1	0	0	3	NaN	0	2	0	NaN	NaN	NaN	0	NaN	NaN	NaN	0	NaN	0	NaN	NaN	NaN	2	NaN	NaN	NaN	NaN	NaN	1	1	2	0	NaN	NaN	NaN	NaN	0	NaN	0	NaN	NaN	NaN	0	0	1	NaN	NaN	NaN
74	NaN	1	1	0	0	3	NaN	0	2	0	NaN	NaN	NaN	0	NaN	NaN	NaN	0	NaN	0	NaN	NaN	NaN	2	NaN	NaN	NaN	NaN	NaN	1	1	2	0	NaN	NaN	NaN	NaN	0	NaN	0	NaN	NaN	NaN	0	0	1	NaN	NaN	NaN
75	NaN	1	1	0	0	3	NaN	0	2	0	NaN	NaN	NaN	0	NaN	NaN	NaN	0	NaN	0	NaN	NaN	NaN	2	NaN	NaN	NaN	NaN	NaN	1	1	2	0	NaN	NaN	NaN	NaN	0	NaN	0	NaN	NaN	NaN	0	0	1	NaN	NaN	NaN
76	NaN	1	1	0	0	4	NaN	0	2	0	NaN	NaN	NaN	0	NaN	NaN	NaN	0	NaN	0	NaN	NaN	NaN	2	NaN	NaN	NaN	NaN	NaN	1	1	2	0	NaN	NaN	NaN	NaN	0	NaN	0	NaN	NaN	NaN	0	0	1	NaN	NaN	NaN
77	NaN	1	1	0	0	4	NaN	0	2	0	NaN	NaN	NaN	0	NaN	NaN	NaN	0	NaN	0	NaN	NaN	NaN	2	NaN	NaN	NaN	NaN	NaN	1	1	2	0	NaN	NaN	NaN	NaN	0	NaN	0	NaN	NaN	NaN	0	0	1	NaN	NaN	NaN
78	NaN	1	1	0	0	5	NaN	0	2	0	NaN	NaN	NaN	0	NaN	NaN	NaN	0	NaN	0	NaN	NaN	NaN	2	NaN	NaN	NaN	NaN	NaN	1	1	2	0	NaN	NaN	NaN	NaN	0	NaN	0	NaN	NaN	NaN	0	0	1	NaN	NaN	NaN
79	NaN	1	1	0	0	5	NaN	0	2	0	NaN	NaN	NaN	0	NaN	NaN	NaN	0	NaN	0	NaN	NaN	NaN	2	NaN	NaN	NaN	NaN	NaN	1	1	2	0	NaN	NaN	NaN	NaN	0	NaN	0	NaN	NaN	NaN	0	0	1	NaN	NaN	NaN
80	NaN	1	1	0	0	5	NaN	0	2	0	NaN	NaN	NaN	0	NaN	NaN	NaN	0	NaN	0	NaN	NaN	NaN	2	NaN	NaN	NaN	NaN	NaN	1	1	2	0	NaN	NaN	NaN	NaN	0	NaN	0	NaN	NaN	NaN	0	0	1	NaN	NaN	NaN
81	NaN	1	1	0	0	5	NaN	0	2	0	NaN	NaN	NaN	0	NaN	NaN	NaN	0	NaN	0	NaN	NaN	NaN	2	NaN	NaN	NaN	NaN	NaN	1	1	2	0	NaN	NaN	NaN	NaN	0	NaN	0	NaN	NaN	NaN	0	0	1	NaN	NaN	NaN
82	NaN	1	1	0	0	6	NaN	0	2	0	NaN	NaN	NaN	0	NaN	NaN	NaN	0	NaN	0	NaN	NaN	NaN	2	NaN	NaN	NaN	NaN	NaN	1	1	2	0	NaN	NaN	NaN	NaN	0	NaN	0	NaN	NaN	NaN	0	0	1	NaN	NaN	NaN
83	NaN	1	1	0	0	6	NaN	0	2	0	NaN	NaN	NaN	0	NaN	NaN	NaN	0	NaN	0	NaN	NaN	NaN	2	NaN	NaN	NaN	NaN	NaN	1	1	2	0	NaN	NaN	NaN	NaN	0	NaN	0	NaN	NaN	NaN	0	0	1	NaN	NaN	NaN
84	NaN	1	1	0	0	6	NaN	0	2	0	NaN	NaN	NaN	0	NaN	NaN	NaN	0	NaN	0	NaN	NaN	NaN	2	NaN	NaN	NaN	NaN	NaN	1	1	2	0	NaN	NaN	NaN	NaN	0	NaN	0	NaN	NaN	NaN	0	0	1	NaN	NaN	NaN
85	NaN	1	1	0	0	6	NaN	0	2	0	NaN	NaN	NaN	0	NaN	NaN	NaN	0	NaN	0	NaN	NaN	NaN	2	NaN	NaN	NaN	NaN	NaN	1	1	2	0	NaN	NaN	NaN	NaN	0	NaN	0	NaN	NaN	NaN	0	0	1	NaN	NaN	NaN
86	NaN	1	2	NaN	0	NaN	NaN	0	2	0	NaN	NaN	NaN	0	NaN	NaN	NaN	0	NaN	0	NaN	NaN	NaN	2	NaN	NaN	NaN	NaN	NaN	1	1	2	0	NaN	NaN	NaN	NaN	0	NaN	0	NaN	NaN	NaN	0	0	1	NaN	NaN	NaN
87	NaN	1	2	NaN	0	NaN	NaN	0	2	0	NaN	NaN	NaN	0	NaN	NaN	NaN	0	NaN	0	NaN	NaN	NaN	2	NaN	NaN	NaN	NaN	NaN	1	1	2	0	NaN	NaN	NaN	NaN	0	NaN	0	NaN	NaN	NaN	0	0	1	NaN	NaN	NaN
88	NaN	2	2	NaN	0	NaN	NaN	0	2	0	NaN	NaN	NaN	0	NaN	NaN	NaN	0	NaN	0	NaN	NaN	NaN	2	NaN	NaN	NaN	NaN	NaN	1	1	2	0	NaN	NaN	NaN	NaN	0	NaN	0	NaN	NaN	NaN	0	0	1	NaN	NaN	NaN
89	NaN	2	2	NaN	0	NaN	NaN	1	2	0	NaN	NaN	NaN	0	NaN	NaN	NaN	0	NaN	0	NaN	NaN	NaN	2	NaN	NaN	NaN	NaN	NaN	1	1	2	0	NaN	NaN	NaN	NaN	0	NaN	0	NaN	NaN	NaN	0	0	1	NaN	NaN	NaN
90	NaN	2	2	NaN	0	NaN	NaN	1	2	0	NaN	NaN	NaN	0	NaN	NaN	NaN	0	NaN	0	NaN	NaN	NaN	2	NaN	NaN	NaN	NaN	NaN	1	1	2	0	NaN	NaN	NaN	NaN	0	NaN	0	NaN	NaN	NaN	0	0	1	NaN	NaN	NaN
91	NaN	2	2	NaN	0	NaN	NaN	1	2	0	NaN	NaN	NaN	0	NaN	NaN	NaN	0	NaN	0	NaN	NaN	NaN	2	NaN	NaN	NaN	NaN	NaN	1	1	2	0	NaN	NaN	NaN	NaN	0	NaN	0	NaN	NaN	NaN	0	0	1	NaN	NaN	NaN
92	NaN	2	2	NaN	0	NaN	NaN	1	2	0	NaN	NaN	NaN	0	NaN	NaN	NaN	0	NaN	0	NaN	NaN	NaN	2	NaN	NaN	NaN	NaN	NaN	2	1	2	0	NaN	NaN	NaN	NaN	0	NaN	0	NaN	NaN	NaN	0	0	1	NaN	NaN	NaN
93	NaN	2	2	NaN	0	NaN	NaN	1	2	1	NaN	NaN	NaN	0	NaN	NaN	NaN	0	NaN	0	NaN	NaN	NaN	2	NaN	NaN	NaN	NaN	NaN	2	1	2	0	NaN	NaN	NaN	NaN	0	NaN	0	NaN	NaN	NaN	0	0	1	NaN	NaN	NaN
94	NaN	2	2	NaN	0	NaN	NaN	1	2	1	NaN	NaN	NaN	0	NaN	NaN	NaN	0	NaN	0	NaN	NaN	NaN	2	NaN	NaN	NaN	NaN	NaN	2	1	2	0	NaN	NaN	NaN	NaN	0	NaN	0	NaN	NaN	NaN	0	0	1	NaN	NaN	NaN
95	NaN	2	2	NaN	0	NaN	NaN	1	2	1	NaN	NaN	NaN	0	NaN	NaN	NaN	0	NaN	0	NaN	NaN	NaN	2	NaN	NaN	NaN	NaN	NaN	2	1	2	0	NaN	NaN	NaN	NaN	0	NaN	0	NaN	NaN	NaN	0	0	1	NaN	NaN	NaN
96	NaN	2	2	NaN	0	NaN	NaN	1	2	1	NaN	NaN	NaN	0	NaN	NaN	NaN	0	NaN	0	NaN	NaN	NaN	2	NaN	NaN	NaN	NaN	NaN	2	1	2	0	NaN	NaN	NaN	NaN	0	NaN	0	NaN	NaN	NaN	0	0	1	NaN	NaN	NaN
97	NaN	2	2	NaN	0	NaN	NaN	1	2	1	NaN	NaN	NaN	0	NaN	NaN	NaN	0	NaN	0	NaN	NaN	NaN	2	NaN	NaN	NaN	NaN	NaN	2	1	2	0	NaN	NaN	NaN	NaN	NaN	NaN	0	NaN	NaN	NaN	0	0	1	NaN	NaN	NaN
98	NaN	2	2	NaN	0	NaN	NaN	1	2	1	NaN	NaN	NaN	0	NaN	NaN	NaN	0	NaN	0	NaN	NaN	NaN	2	NaN	NaN	NaN	NaN	NaN	2	1	2	0	NaN	NaN	NaN	NaN	NaN	NaN	0	NaN	NaN	NaN	0	0	1	NaN	NaN	NaN
99	NaN	2	2	NaN	0	NaN	NaN	1	2	1	NaN	NaN	NaN	0	NaN	NaN	NaN	0	NaN	0	NaN	NaN	NaN	2	NaN	NaN	NaN	NaN	NaN	2	1	2	0	NaN	NaN	NaN	NaN	NaN	NaN	0	NaN	NaN	NaN	0	0	1	NaN	NaN	NaN
100	NaN	2	2	NaN	0	NaN	NaN	1	2	1	NaN	NaN	NaN	0	NaN	NaN	NaN	0	NaN	0	NaN	NaN	NaN	2	NaN	NaN	NaN	NaN	NaN	2	1	2	0	NaN	NaN	NaN	NaN	NaN	NaN	0	NaN	NaN	NaN	0	0	1	NaN	NaN	NaN
101	NaN	2	2	NaN	0	NaN	NaN	1	2	1	NaN	NaN	NaN	0	NaN	NaN	NaN	0	NaN	0	NaN	NaN	NaN	2	NaN	NaN	NaN	NaN	NaN	2	1	2	0	NaN	NaN	NaN	NaN	NaN	NaN	0	NaN	NaN	NaN	0	0	1	NaN	NaN	NaN
102	NaN	2	2	NaN	0	NaN	NaN	1	2	1	NaN	NaN	NaN	0	NaN	NaN	NaN	0	NaN	0	NaN	NaN	NaN	2	NaN	NaN	NaN	NaN	NaN	2	1	2	0	NaN	NaN	NaN	NaN	NaN	NaN	0	NaN	NaN	NaN	0	0	1	NaN	NaN	NaN
103	NaN	2	2	NaN	0	NaN	NaN	1	2	1	NaN	NaN	NaN	0	NaN	NaN	NaN	0	NaN	0	NaN	NaN	NaN	2	NaN	NaN	NaN	NaN	NaN	2	1	2	0	NaN	NaN	NaN	NaN	NaN	NaN	0	NaN	NaN	NaN	0	0	1	NaN	NaN	NaN
104	NaN	2	2	NaN	0	NaN	NaN	1	2	1	NaN	NaN	NaN	0	NaN	NaN	NaN	0	NaN	0	NaN	NaN	NaN	2	NaN	NaN	NaN	NaN	NaN	2	1	2	0	NaN	NaN	NaN	NaN	NaN	NaN	0	NaN	NaN	NaN	0	0	1	NaN	NaN	NaN
105	NaN	3	2	NaN	0	NaN	NaN	1	2	1	NaN	NaN	NaN	0	NaN	NaN	NaN	0	NaN	0	NaN	NaN	NaN	2	NaN	NaN	NaN	NaN	NaN	2	1	2	0	NaN	NaN	NaN	NaN	NaN	NaN	0	NaN	NaN	NaN	0	0	1	NaN	NaN	NaN
106	NaN	3	2	NaN	0	NaN	NaN	2	2	1	NaN	NaN	NaN	0	NaN	NaN	NaN	0	NaN	0	NaN	NaN	NaN	2	NaN	NaN	NaN	NaN	NaN	2	1	2	0	NaN	NaN	NaN	NaN	NaN	NaN	0	NaN	NaN	NaN	0	0	1	NaN	NaN	NaN
107	NaN	3	2	NaN	0	NaN	NaN	2	2	1	NaN	NaN	NaN	0	NaN	NaN	NaN	0	NaN	0	NaN	NaN	NaN	2	NaN	NaN	NaN	NaN	NaN	2	1	2	0	NaN	NaN	NaN	NaN	NaN	NaN	0	NaN	NaN	NaN	0	0	1	NaN	NaN	NaN
108	NaN	3	2	NaN	0	NaN	NaN	2	2	1	NaN	NaN	NaN	0	NaN	NaN	NaN	0	NaN	0	NaN	NaN	NaN	2	NaN	NaN	NaN	NaN	NaN	2	1	2	0	NaN	NaN	NaN	NaN	NaN	NaN	0	NaN	NaN	NaN	0	0	1	NaN	NaN	NaN
109	NaN	3	3	NaN	0	NaN	NaN	2	2	1	NaN	NaN	NaN	0	NaN	NaN	NaN	0	NaN	0	NaN	NaN	NaN	2	NaN	NaN	NaN	NaN	NaN	2	1	2	0	NaN	NaN	NaN	NaN	NaN	NaN	0	NaN	NaN	NaN	0	0	1	NaN	NaN	NaN
110	NaN	3	3	NaN	0	NaN	NaN	2	2	1	NaN	NaN	NaN	0	NaN	NaN	NaN	0	NaN	0	NaN	NaN	NaN	2	NaN	NaN	NaN	NaN	NaN	2	1	2	0	NaN	NaN	NaN	NaN	NaN	NaN	0	NaN	NaN	NaN	0	0	1	NaN	NaN	NaN
111	NaN	3	3	NaN	0	NaN	NaN	2	2	1	NaN	NaN	NaN	0	NaN	NaN	NaN	0	NaN	0	NaN	NaN	NaN	2	NaN	NaN	NaN	NaN	NaN	2	1	2	0	NaN	NaN	NaN	NaN	NaN	NaN	0	NaN	NaN	NaN	0	0	1	NaN	NaN	NaN
112	NaN	3	3	NaN	0	NaN	NaN	2	2	1	NaN	NaN	NaN	0	NaN	NaN	NaN	0	NaN	0	NaN	NaN	NaN	2	NaN	NaN	NaN	NaN	NaN	2	1	2	0	NaN	NaN	NaN	NaN	NaN	NaN	0	NaN	NaN	NaN	0	0	1	NaN	NaN	NaN
113	NaN	3	3	NaN	0	NaN	NaN	3	2	1	NaN	NaN	NaN	0	NaN	NaN	NaN	0	NaN	0	NaN	NaN	NaN	2	NaN	NaN	NaN	NaN	NaN	2	1	2	0	NaN	NaN	NaN	NaN	NaN	NaN	0	NaN	NaN	NaN	0	0	1	NaN	NaN	NaN
114	NaN	3	3	NaN	0	NaN	NaN	3	2	1	NaN	NaN	NaN	0	NaN	NaN	NaN	0	NaN	0	NaN	NaN	NaN	2	NaN	NaN	NaN	NaN	NaN	2	1	2	0	NaN	NaN	NaN	NaN	NaN	NaN	0	NaN	NaN	NaN	0	0	1	NaN	NaN	NaN
115	NaN	3	3	NaN	0	NaN	NaN	3	2	1	NaN	NaN	NaN	0	NaN	NaN	NaN	0	NaN	0	NaN	NaN	NaN	2	NaN	NaN	NaN	NaN	NaN	2	1	2	0	NaN	NaN	NaN	NaN	NaN	NaN	0	NaN	NaN	NaN	0	0	2	NaN	NaN	NaN
116	NaN	3	3	NaN	0	NaN	NaN	3	2	1	NaN	NaN	NaN	0	NaN	NaN	NaN	0	NaN	0	NaN	NaN	NaN	2	NaN	NaN	NaN	NaN	NaN	2	1	2	0	NaN	NaN	NaN	NaN	NaN	NaN	0	NaN	NaN	NaN	0	0	2	NaN	NaN	NaN
117	NaN	3	3	NaN	0	NaN	NaN	3	2	1	NaN	NaN	NaN	0	NaN	NaN	NaN	0	NaN	0	NaN	NaN	NaN	2	NaN	NaN	NaN	NaN	NaN	2	1	2	0	NaN	NaN	NaN	NaN	NaN	NaN	0	NaN	NaN	NaN	0	0	2	NaN	NaN	NaN
118	NaN	3	3	NaN	0	NaN	NaN	3	2	1	NaN	NaN	NaN	0	NaN	NaN	NaN	0	NaN	0	NaN	NaN	NaN	2	NaN	NaN	NaN	NaN	NaN	2	1	2	0	NaN	NaN	NaN	NaN	NaN	NaN	0	NaN	NaN	NaN	0	0	2	NaN	NaN	NaN
119	NaN	3	3	NaN	0	NaN	NaN	NaN	2	1	NaN	NaN	NaN	0	NaN	NaN	NaN	0	NaN	0	NaN	NaN	NaN	2	NaN	NaN	NaN	NaN	NaN	2	1	2	NaN	NaN	NaN	NaN	NaN	NaN	NaN	0	NaN	NaN	NaN	0	0	2	NaN	NaN	NaN
120	NaN	3	3	NaN	0	NaN	NaN	NaN	2	1	NaN	NaN	NaN	0	NaN	NaN	NaN	0	NaN	0	NaN	NaN	NaN	2	NaN	NaN	NaN	NaN	NaN	2	1	2	NaN	NaN	NaN	NaN	NaN	NaN	NaN	0	NaN	NaN	NaN	0	0	2	NaN	NaN	NaN
121	NaN	3	3	NaN	0	NaN	NaN	NaN	2	1	NaN	NaN	NaN	0	NaN	NaN	NaN	0	NaN	0	NaN	NaN	NaN	2	NaN	NaN	NaN	NaN	NaN	3	1	2	NaN	NaN	NaN	NaN	NaN	NaN	NaN	0	NaN	NaN	NaN	0	0	2	NaN	NaN	NaN
122	NaN	3	3	NaN	0	NaN	NaN	NaN	2	1	NaN	NaN	NaN	0	NaN	NaN	NaN	0	NaN	0	NaN	NaN	NaN	2	NaN	NaN	NaN	NaN	NaN	3	1	2	NaN	NaN	NaN	NaN	NaN	NaN	NaN	0	NaN	NaN	NaN	0	0	2	NaN	NaN	NaN
123	NaN	3	3	NaN	0	NaN	NaN	NaN	2	1	NaN	NaN	NaN	0	NaN	NaN	NaN	0	NaN	0	NaN	NaN	NaN	2	NaN	NaN	NaN	NaN	NaN	3	1	2	NaN	NaN	NaN	NaN	NaN	NaN	NaN	0	NaN	NaN	NaN	0	0	2	NaN	NaN	NaN
124	NaN	3	3	NaN	0	NaN	NaN	NaN	2	1	NaN	NaN	NaN	0	NaN	NaN	NaN	0	NaN	0	NaN	NaN	NaN	2	NaN	NaN	NaN	NaN	NaN	3	1	2	NaN	NaN	NaN	NaN	NaN	NaN	NaN	0	NaN	NaN	NaN	0	0	2	NaN	NaN	NaN
125	NaN	3	3	NaN	0	NaN	NaN	NaN	2	1	NaN	NaN	NaN	0	NaN	NaN	NaN	0	NaN	0	NaN	NaN	NaN	2	NaN	NaN	NaN	NaN	NaN	3	1	2	NaN	NaN	NaN	NaN	NaN	NaN	NaN	0	NaN	NaN	NaN	0	0	2	NaN	NaN	NaN
126	NaN	3	3	NaN	0	NaN	NaN	NaN	2	1	NaN	NaN	NaN	0	NaN	NaN	NaN	0	NaN	0	NaN	NaN	NaN	2	NaN	NaN	NaN	NaN	NaN	3	1	2	NaN	NaN	NaN	NaN	NaN	NaN	NaN	0	NaN	NaN	NaN	0	0	2	NaN	NaN	NaN
127	NaN	3	3	NaN	0	NaN	NaN	NaN	2	1	NaN	NaN	NaN	0	NaN	NaN	NaN	0	NaN	0	NaN	NaN	NaN	2	NaN	NaN	NaN	NaN	NaN	3	1	2	NaN	NaN	NaN	NaN	NaN	NaN	NaN	0	NaN	NaN	NaN	0	0	2	NaN	NaN	NaN
128	NaN	3	3	NaN	0	NaN	NaN	NaN	2	1	NaN	NaN	NaN	0	NaN	NaN	NaN	0	NaN	0	NaN	NaN	NaN	2	NaN	NaN	NaN	NaN	NaN	3	1	2	NaN	NaN	NaN	NaN	NaN	NaN	NaN	0	NaN	NaN	NaN	0	0	2	NaN	NaN	NaN
129	NaN	3	3	NaN	0	NaN	NaN	NaN	2	1	NaN	NaN	NaN	0	NaN	NaN	NaN	0	NaN	0	NaN	NaN	NaN	2	NaN	NaN	NaN	NaN	NaN	3	1	2	NaN	NaN	NaN	NaN	NaN	NaN	NaN	0	NaN	NaN	NaN	0	0	2	NaN	NaN	NaN
130	NaN	3	3	NaN	0	NaN	NaN	NaN	2	1	NaN	NaN	NaN	0	NaN	NaN	NaN	0	NaN	0	NaN	NaN	NaN	2	NaN	NaN	NaN	NaN	NaN	3	1	2	NaN	NaN	NaN	NaN	NaN	NaN	NaN	0	NaN	NaN	NaN	0	0	2	NaN	NaN	NaN
131	NaN	3	3	NaN	0	NaN	NaN	NaN	2	1	NaN	NaN	NaN	0	NaN	NaN	NaN	0	NaN	0	NaN	NaN	NaN	2	NaN	NaN	NaN	NaN	NaN	3	1	2	NaN	NaN	NaN	NaN	NaN	NaN	NaN	0	NaN	NaN	NaN	0	0	2	NaN	NaN	NaN
132	NaN	3	4	NaN	0	NaN	NaN	NaN	2	2	NaN	NaN	NaN	0	NaN	NaN	NaN	0	NaN	0	NaN	NaN	NaN	2	NaN	NaN	NaN	NaN	NaN	3	1	2	NaN	NaN	NaN	NaN	NaN	NaN	NaN	0	NaN	NaN	NaN	0	0	2	NaN	NaN	NaN
133	NaN	3	4	NaN	0	NaN	NaN	NaN	2	2	NaN	NaN	NaN	0	NaN	NaN	NaN	0	NaN	0	NaN	NaN	NaN	2	NaN	NaN	NaN	NaN	NaN	3	1	2	NaN	NaN	NaN	NaN	NaN	NaN	NaN	0	NaN	NaN	NaN	0	0	2	NaN	NaN	NaN
134	NaN	3	4	NaN	0	NaN	NaN	NaN	2	2	NaN	NaN	NaN	0	NaN	NaN	NaN	0	NaN	0	NaN	NaN	NaN	2	NaN	NaN	NaN	NaN	NaN	3	1	2	NaN	NaN	NaN	NaN	NaN	NaN	NaN	0	NaN	NaN	NaN	0	0	2	NaN	NaN	NaN
135	NaN	3	4	NaN	0	NaN	NaN	NaN	2	2	NaN	NaN	NaN	0	NaN	NaN	NaN	0	NaN	0	NaN	NaN	NaN	2	NaN	NaN	NaN	NaN	NaN	3	1	2	NaN	NaN	NaN	NaN	NaN	NaN	NaN	0	NaN	NaN	NaN	0	0	2	NaN	NaN	NaN
136	NaN	3	4	NaN	0	NaN	NaN	NaN	2	2	NaN	NaN	NaN	0	NaN	NaN	NaN	0	NaN	0	NaN	NaN	NaN	2	NaN	NaN	NaN	NaN	NaN	3	1	2	NaN	NaN	NaN	NaN	NaN	NaN	NaN	0	NaN	NaN	NaN	0	0	2	NaN	NaN	NaN
137	NaN	3	4	NaN	0	NaN	NaN	NaN	2	2	NaN	NaN	NaN	0	NaN	NaN	NaN	0	NaN	0	NaN	NaN	NaN	2	NaN	NaN	NaN	NaN	NaN	3	1	2	NaN	NaN	NaN	NaN	NaN	NaN	NaN	0	NaN	NaN	NaN	0	0	2	NaN	NaN	NaN
138	NaN	3	4	NaN	0	NaN	NaN	NaN	2	2	NaN	NaN	NaN	0	NaN	NaN	NaN	0	NaN	0	NaN	NaN	NaN	2	NaN	NaN	NaN	NaN	NaN	3	1	2	NaN	NaN	NaN	NaN	NaN	NaN	NaN	0	NaN	NaN	NaN	0	0	2	NaN	NaN	NaN
139	NaN	4	4	NaN	0	NaN	NaN	NaN	2	2	NaN	NaN	NaN	0	NaN	NaN	NaN	0	NaN	0	NaN	NaN	NaN	2	NaN	NaN	NaN	NaN	NaN	3	1	2	NaN	NaN	NaN	NaN	NaN	NaN	NaN	0	NaN	NaN	NaN	0	0	3	NaN	NaN	NaN
140	NaN	4	NaN	NaN	0	NaN	NaN	NaN	NaN	2	NaN	NaN	NaN	0	NaN	NaN	NaN	0	NaN	0	NaN	NaN	NaN	2	NaN	NaN	NaN	NaN	NaN	3	1	2	NaN	NaN	NaN	NaN	NaN	NaN	NaN	0	NaN	NaN	NaN	0	0	NaN	NaN	NaN	NaN
141	NaN	4	NaN	NaN	0	NaN	NaN	NaN	NaN	2	NaN	NaN	NaN	0	NaN	NaN	NaN	0	NaN	0	NaN	NaN	NaN	2	NaN	NaN	NaN	NaN	NaN	3	1	2	NaN	NaN	NaN	NaN	NaN	NaN	NaN	0	NaN	NaN	NaN	0	0	NaN	NaN	NaN	NaN
142	NaN	4	NaN	NaN	0	NaN	NaN	NaN	NaN	2	NaN	NaN	NaN	0	NaN	NaN	NaN	0	NaN	0	NaN	NaN	NaN	2	NaN	NaN	NaN	NaN	NaN	3	1	2	NaN	NaN	NaN	NaN	NaN	NaN	NaN	0	NaN	NaN	NaN	0	0	NaN	NaN	NaN	NaN
143	NaN	4	NaN	NaN	0	NaN	NaN	NaN	NaN	2	NaN	NaN	NaN	0	NaN	NaN	NaN	0	NaN	0	NaN	NaN	NaN	2	NaN	NaN	NaN	NaN	NaN	3	1	2	NaN	NaN	NaN	NaN	NaN	NaN	NaN	0	NaN	NaN	NaN	0	0	NaN	NaN	NaN	NaN
144	NaN	4	NaN	NaN	0	NaN	NaN	NaN	NaN	2	NaN	NaN	NaN	0	NaN	NaN	NaN	0	NaN	0	NaN	NaN	NaN	2	NaN	NaN	NaN	NaN	NaN	3	1	2	NaN	NaN	NaN	NaN	NaN	NaN	NaN	0	NaN	NaN	NaN	0	0	NaN	NaN	NaN	NaN
145	NaN	4	NaN	NaN	0	NaN	NaN	NaN	NaN	2	NaN	NaN	NaN	0	NaN	NaN	NaN	0	NaN	0	NaN	NaN	NaN	2	NaN	NaN	NaN	NaN	NaN	3	1	2	NaN	NaN	NaN	NaN	NaN	NaN	NaN	0	NaN	NaN	NaN	0	0	NaN	NaN	NaN	NaN
146	NaN	4	NaN	NaN	0	NaN	NaN	NaN	NaN	2	NaN	NaN	NaN	0	NaN	NaN	NaN	0	NaN	0	NaN	NaN	NaN	2	NaN	NaN	NaN	NaN	NaN	3	1	2	NaN	NaN	NaN	NaN	NaN	NaN	NaN	0	NaN	NaN	NaN	0	0	NaN	NaN	NaN	NaN
147	NaN	4	NaN	NaN	0	NaN	NaN	NaN	NaN	2	NaN	NaN	NaN	0	NaN	NaN	NaN	0	NaN	0	NaN	NaN	NaN	2	NaN	NaN	NaN	NaN	NaN	3	1	2	NaN	NaN	NaN	NaN	NaN	NaN	NaN	0	NaN	NaN	NaN	0	0	NaN	NaN	NaN	NaN
148	NaN	4	NaN	NaN	0	NaN	NaN	NaN	NaN	2	NaN	NaN	NaN	0	NaN	NaN	NaN	0	NaN	0	NaN	NaN	NaN	2	NaN	NaN	NaN	NaN	NaN	3	1	2	NaN	NaN	NaN	NaN	NaN	NaN	NaN	0	NaN	NaN	NaN	0	0	NaN	NaN	NaN	NaN
149	NaN	4	NaN	NaN	0	NaN	NaN	NaN	NaN	2	NaN	NaN	NaN	0	NaN	NaN	NaN	0	NaN	0	NaN	NaN	NaN	2	NaN	NaN	NaN	NaN	NaN	3	1	2	NaN	NaN	NaN	NaN	NaN	NaN	NaN	0	NaN	NaN	NaN	0	0	NaN	NaN	NaN	NaN
150	NaN	4	NaN	NaN	0	NaN	NaN	NaN	NaN	2	NaN	NaN	NaN	0	NaN	NaN	NaN	0	NaN	0	NaN	NaN	NaN	2	NaN	NaN	NaN	NaN	NaN	3	1	2	NaN	NaN	NaN	NaN	NaN	NaN	NaN	0	NaN	NaN	NaN	0	0	NaN	NaN	NaN	NaN
151	NaN	4	NaN	NaN	0	NaN	NaN	NaN	NaN	2	NaN	NaN	NaN	0	NaN	NaN	NaN	0	NaN	0	NaN	NaN	NaN	2	NaN	NaN	NaN	NaN	NaN	3	1	2	NaN	NaN	NaN	NaN	NaN	NaN	NaN	0	NaN	NaN	NaN	0	0	NaN	NaN	NaN	NaN
152	NaN	4	NaN	NaN	0	NaN	NaN	NaN	NaN	2	NaN	NaN	NaN	0	NaN	NaN	NaN	0	NaN	0	NaN	NaN	NaN	2	NaN	NaN	NaN	NaN	NaN	3	1	2	NaN	NaN	NaN	NaN	NaN	NaN	NaN	0	NaN	NaN	NaN	0	0	NaN	NaN	NaN	NaN
153	NaN	4	NaN	NaN	0	NaN	NaN	NaN	NaN	2	NaN	NaN	NaN	0	NaN	NaN	NaN	0	NaN	0	NaN	NaN	NaN	2	NaN	NaN	NaN	NaN	NaN	3	1	2	NaN	NaN	NaN	NaN	NaN	NaN	NaN	0	NaN	NaN	NaN	0	0	NaN	NaN	NaN	NaN
154	NaN	4	NaN	NaN	0	NaN	NaN	NaN	NaN	2	NaN	NaN	NaN	0	NaN	NaN	NaN	0	NaN	0	NaN	NaN	NaN	2	NaN	NaN	NaN	NaN	NaN	3	1	2	NaN	NaN	NaN	NaN	NaN	NaN	NaN	0	NaN	NaN	NaN	0	0	NaN	NaN	NaN	NaN
155	NaN	4	NaN	NaN	0	NaN	NaN	NaN	NaN	2	NaN	NaN	NaN	0	NaN	NaN	NaN	0	NaN	0	NaN	NaN	NaN	2	NaN	NaN	NaN	NaN	NaN	3	1	2	NaN	NaN	NaN	NaN	NaN	NaN	NaN	0	NaN	NaN	NaN	0	0	NaN	NaN	NaN	NaN
156	NaN	4	NaN	NaN	0	NaN	NaN	NaN	NaN	2	NaN	NaN	NaN	0	NaN	NaN	NaN	0	NaN	0	NaN	NaN	NaN	2	NaN	NaN	NaN	NaN	NaN	3	1	2	NaN	NaN	NaN	NaN	NaN	NaN	NaN	0	NaN	NaN	NaN	0	0	NaN	NaN	NaN	NaN
157	NaN	4	NaN	NaN	0	NaN	NaN	NaN	NaN	2	NaN	NaN	NaN	0	NaN	NaN	NaN	0	NaN	0	NaN	NaN	NaN	2	NaN	NaN	NaN	NaN	NaN	3	1	2	NaN	NaN	NaN	NaN	NaN	NaN	NaN	0	NaN	NaN	NaN	0	0	NaN	NaN	NaN	NaN
158	NaN	4	NaN	NaN	0	NaN	NaN	NaN	NaN	2	NaN	NaN	NaN	0	NaN	NaN	NaN	0	NaN	0	NaN	NaN	NaN	2	NaN	NaN	NaN	NaN	NaN	3	1	2	NaN	NaN	NaN	NaN	NaN	NaN	NaN	0	NaN	NaN	NaN	0	0	NaN	NaN	NaN	NaN
159	NaN	4	NaN	NaN	0	NaN	NaN	NaN	NaN	2	NaN	NaN	NaN	0	NaN	NaN	NaN	0	NaN	0	NaN	NaN	NaN	2	NaN	NaN	NaN	NaN	NaN	3	1	2	NaN	NaN	NaN	NaN	NaN	NaN	NaN	0	NaN	NaN	NaN	0	0	NaN	NaN	NaN	NaN
160	NaN	4	NaN	NaN	0	NaN	NaN	NaN	NaN	2	NaN	NaN	NaN	0	NaN	NaN	NaN	0	NaN	0	NaN	NaN	NaN	2	NaN	NaN	NaN	NaN	NaN	4	1	2	NaN	NaN	NaN	NaN	NaN	NaN	NaN	0	NaN	NaN	NaN	0	0	NaN	NaN	NaN	NaN
161	NaN	4	NaN	NaN	0	NaN	NaN	NaN	NaN	2	NaN	NaN	NaN	0	NaN	NaN	NaN	0	NaN	0	NaN	NaN	NaN	2	NaN	NaN	NaN	NaN	NaN	4	1	2	NaN	NaN	NaN	NaN	NaN	NaN	NaN	0	NaN	NaN	NaN	0	0	NaN	NaN	NaN	NaN
162	NaN	4	NaN	NaN	0	NaN	NaN	NaN	NaN	2	NaN	NaN	NaN	0	NaN	NaN	NaN	0	NaN	0	NaN	NaN	NaN	2	NaN	NaN	NaN	NaN	NaN	4	1	2	NaN	NaN	NaN	NaN	NaN	NaN	NaN	0	NaN	NaN	NaN	0	0	NaN	NaN	NaN	NaN
163	NaN	4	NaN	NaN	0	NaN	NaN	NaN	NaN	2	NaN	NaN	NaN	0	NaN	NaN	NaN	0	NaN	0	NaN	NaN	NaN	2	NaN	NaN	NaN	NaN	NaN	4	1	2	NaN	NaN	NaN	NaN	NaN	NaN	NaN	0	NaN	NaN	NaN	0	0	NaN	NaN	NaN	NaN
164	NaN	4	NaN	NaN	0	NaN	NaN	NaN	NaN	2	NaN	NaN	NaN	0	NaN	NaN	NaN	0	NaN	0	NaN	NaN	NaN	3	NaN	NaN	NaN	NaN	NaN	4	1	2	NaN	NaN	NaN	NaN	NaN	NaN	NaN	0	NaN	NaN	NaN	0	0	NaN	NaN	NaN	NaN
165	NaN	4	NaN	NaN	0	NaN	NaN	NaN	NaN	2	NaN	NaN	NaN	0	NaN	NaN	NaN	0	NaN	0	NaN	NaN	NaN	3	NaN	NaN	NaN	NaN	NaN	4	1	2	NaN	NaN	NaN	NaN	NaN	NaN	NaN	0	NaN	NaN	NaN	0	0	NaN	NaN	NaN	NaN
166	NaN	4	NaN	NaN	0	NaN	NaN	NaN	NaN	2	NaN	NaN	NaN	0	NaN	NaN	NaN	0	NaN	0	NaN	NaN	NaN	3	NaN	NaN	NaN	NaN	NaN	4	1	2	NaN	NaN	NaN	NaN	NaN	NaN	NaN	0	NaN	NaN	NaN	0	0	NaN	NaN	NaN	NaN
167	NaN	5	NaN	NaN	0	NaN	NaN	NaN	NaN	2	NaN	NaN	NaN	0	NaN	NaN	NaN	0	NaN	0	NaN	NaN	NaN	3	NaN	NaN	NaN	NaN	NaN	4	1	2	NaN	NaN	NaN	NaN	NaN	NaN	NaN	0	NaN	NaN	NaN	0	0	NaN	NaN	NaN	NaN
168	NaN	5	NaN	NaN	0	NaN	NaN	NaN	NaN	3	NaN	NaN	NaN	0	NaN	NaN	NaN	0	NaN	0	NaN	NaN	NaN	3	NaN	NaN	NaN	NaN	NaN	4	1	2	NaN	NaN	NaN	NaN	NaN	NaN	NaN	0	NaN	NaN	NaN	0	0	NaN	NaN	NaN	NaN
169	NaN	5	NaN	NaN	0	NaN	NaN	NaN	NaN	3	NaN	NaN	NaN	0	NaN	NaN	NaN	0	NaN	0	NaN	NaN	NaN	3	NaN	NaN	NaN	NaN	NaN	4	1	2	NaN	NaN	NaN	NaN	NaN	NaN	NaN	0	NaN	NaN	NaN	0	0	NaN	NaN	NaN	NaN
170	NaN	5	NaN	NaN	0	NaN	NaN	NaN	NaN	3	NaN	NaN	NaN	0	NaN	NaN	NaN	0	NaN	0	NaN	NaN	NaN	3	NaN	NaN	NaN	NaN	NaN	4	1	2	NaN	NaN	NaN	NaN	NaN	NaN	NaN	0	NaN	NaN	NaN	0	0	NaN	NaN	NaN	NaN
171	NaN	5	NaN	NaN	0	NaN	NaN	NaN	NaN	3	NaN	NaN	NaN	0	NaN	NaN	NaN	0	NaN	0	NaN	NaN	NaN	3	NaN	NaN	NaN	NaN	NaN	4	1	2	NaN	NaN	NaN	NaN	NaN	NaN	NaN	0	NaN	NaN	NaN	0	0	NaN	NaN	NaN	NaN
172	NaN	5	NaN	NaN	0	NaN	NaN	NaN	NaN	3	NaN	NaN	NaN	0	NaN	NaN	NaN	0	NaN	0	NaN	NaN	NaN	3	NaN	NaN	NaN	NaN	NaN	4	1	2	NaN	NaN	NaN	NaN	NaN	NaN	NaN	0	NaN	NaN	NaN	0	0	NaN	NaN	NaN	NaN
173	NaN	5	NaN	NaN	0	NaN	NaN	NaN	NaN	3	NaN	NaN	NaN	0	NaN	NaN	NaN	0	NaN	0	NaN	NaN	NaN	3	NaN	NaN	NaN	NaN	NaN	4	1	2	NaN	NaN	NaN	NaN	NaN	NaN	NaN	0	NaN	NaN	NaN	0	0	NaN	NaN	NaN	NaN
174	NaN	5	NaN	NaN	0	NaN	NaN	NaN	NaN	3	NaN	NaN	NaN	0	NaN	NaN	NaN	0	NaN	0	NaN	NaN	NaN	3	NaN	NaN	NaN	NaN	NaN	4	1	2	NaN	NaN	NaN	NaN	NaN	NaN	NaN	0	NaN	NaN	NaN	0	0	NaN	NaN	NaN	NaN
175	NaN	5	NaN	NaN	0	NaN	NaN	NaN	NaN	3	NaN	NaN	NaN	0	NaN	NaN	NaN	0	NaN	0	NaN	NaN	NaN	3	NaN	NaN	NaN	NaN	NaN	4	1	2	NaN	NaN	NaN	NaN	NaN	NaN	NaN	0	NaN	NaN	NaN	0	0	NaN	NaN	NaN	NaN
176	NaN	5	NaN	NaN	0	NaN	NaN	NaN	NaN	3	NaN	NaN	NaN	0	NaN	NaN	NaN	0	NaN	0	NaN	NaN	NaN	3	NaN	NaN	NaN	NaN	NaN	4	1	2	NaN	NaN	NaN	NaN	NaN	NaN	NaN	0	NaN	NaN	NaN	0	0	NaN	NaN	NaN	NaN
177	NaN	5	NaN	NaN	0	NaN	NaN	NaN	NaN	3	NaN	NaN	NaN	0	NaN	NaN	NaN	0	NaN	0	NaN	NaN	NaN	3	NaN	NaN	NaN	NaN	NaN	4	1	2	NaN	NaN	NaN	NaN	NaN	NaN	NaN	0	NaN	NaN	NaN	0	0	NaN	NaN	NaN	NaN
178	NaN	5	NaN	NaN	0	NaN	NaN	NaN	NaN	3	NaN	NaN	NaN	0	NaN	NaN	NaN	0	NaN	0	NaN	NaN	NaN	3	NaN	NaN	NaN	NaN	NaN	4	1	2	NaN	NaN	NaN	NaN	NaN	NaN	NaN	0	NaN	NaN	NaN	0	0	NaN	NaN	NaN	NaN
179	NaN	5	NaN	NaN	0	NaN	NaN	NaN	NaN	3	NaN	NaN	NaN	0	NaN	NaN	NaN	0	NaN	0	NaN	NaN	NaN	3	NaN	NaN	NaN	NaN	NaN	4	1	2	NaN	NaN	NaN	NaN	NaN	NaN	NaN	0	NaN	NaN	NaN	0	0	NaN	NaN	NaN	NaN
180	NaN	5	NaN	NaN	0	NaN	NaN	NaN	NaN	3	NaN	NaN	NaN	0	NaN	NaN	NaN	0	NaN	0	NaN	NaN	NaN	3	NaN	NaN	NaN	NaN	NaN	4	1	2	NaN	NaN	NaN	NaN	NaN	NaN	NaN	0	NaN	NaN	NaN	0	0	NaN	NaN	NaN	NaN
181	NaN	5	NaN	NaN	0	NaN	NaN	NaN	NaN	3	NaN	NaN	NaN	0	NaN	NaN	NaN	0	NaN	0	NaN	NaN	NaN	3	NaN	NaN	NaN	NaN	NaN	4	1	2	NaN	NaN	NaN	NaN	NaN	NaN	NaN	0	NaN	NaN	NaN	0	0	NaN	NaN	NaN	NaN
182	NaN	5	NaN	NaN	0	NaN	NaN	NaN	NaN	3	NaN	NaN	NaN	0	NaN	NaN	NaN	0	NaN	0	NaN	NaN	NaN	3	NaN	NaN	NaN	NaN	NaN	4	1	2	NaN	NaN	NaN	NaN	NaN	NaN	NaN	0	NaN	NaN	NaN	0	0	NaN	NaN	NaN	NaN
183	NaN	5	NaN	NaN	0	NaN	NaN	NaN	NaN	3	NaN	NaN	NaN	0	NaN	NaN	NaN	0	NaN	0	NaN	NaN	NaN	3	NaN	NaN	NaN	NaN	NaN	4	1	2	NaN	NaN	NaN	NaN	NaN	NaN	NaN	0	NaN	NaN	NaN	0	0	NaN	NaN	NaN	NaN
184	NaN	5	NaN	NaN	0	NaN	NaN	NaN	NaN	3	NaN	NaN	NaN	0	NaN	NaN	NaN	0	NaN	0	NaN	NaN	NaN	3	NaN	NaN	NaN	NaN	NaN	4	1	2	NaN	NaN	NaN	NaN	NaN	NaN	NaN	0	NaN	NaN	NaN	0	0	NaN	NaN	NaN	NaN
185	NaN	5	NaN	NaN	0	NaN	NaN	NaN	NaN	3	NaN	NaN	NaN	0	NaN	NaN	NaN	0	NaN	0	NaN	NaN	NaN	3	NaN	NaN	NaN	NaN	NaN	4	1	2	NaN	NaN	NaN	NaN	NaN	NaN	NaN	0	NaN	NaN	NaN	0	0	NaN	NaN	NaN	NaN
186	NaN	5	NaN	NaN	0	NaN	NaN	NaN	NaN	3	NaN	NaN	NaN	0	NaN	NaN	NaN	0	NaN	0	NaN	NaN	NaN	3	NaN	NaN	NaN	NaN	NaN	5	1	2	NaN	NaN	NaN	NaN	NaN	NaN	NaN	0	NaN	NaN	NaN	0	0	NaN	NaN	NaN	NaN
187	NaN	5	NaN	NaN	0	NaN	NaN	NaN	NaN	3	NaN	NaN	NaN	0	NaN	NaN	NaN	0	NaN	0	NaN	NaN	NaN	3	NaN	NaN	NaN	NaN	NaN	5	1	2	NaN	NaN	NaN	NaN	NaN	NaN	NaN	0	NaN	NaN	NaN	0	0	NaN	NaN	NaN	NaN
188	NaN	6	NaN	NaN	0	NaN	NaN	NaN	NaN	3	NaN	NaN	NaN	0	NaN	NaN	NaN	0	NaN	0	NaN	NaN	NaN	3	NaN	NaN	NaN	NaN	NaN	5	1	2	NaN	NaN	NaN	NaN	NaN	NaN	NaN	0	NaN	NaN	NaN	0	0	NaN	NaN	NaN	NaN
189	NaN	6	NaN	NaN	0	NaN	NaN	NaN	NaN	3	NaN	NaN	NaN	0	NaN	NaN	NaN	0	NaN	0	NaN	NaN	NaN	3	NaN	NaN	NaN	NaN	NaN	5	1	2	NaN	NaN	NaN	NaN	NaN	NaN	NaN	0	NaN	NaN	NaN	0	0	NaN	NaN	NaN	NaN
190	NaN	6	NaN	NaN	0	NaN	NaN	NaN	NaN	3	NaN	NaN	NaN	0	NaN	NaN	NaN	0	NaN	0	NaN	NaN	NaN	3	NaN	NaN	NaN	NaN	NaN	5	1	2	NaN	NaN	NaN	NaN	NaN	NaN	NaN	0	NaN	NaN	NaN	0	0	NaN	NaN	NaN	NaN
191	NaN	6	NaN	NaN	0	NaN	NaN	NaN	NaN	3	NaN	NaN	NaN	0	NaN	NaN	NaN	0	NaN	0	NaN	NaN	NaN	3	NaN	NaN	NaN	NaN	NaN	5	1	2	NaN	NaN	NaN	NaN	NaN	NaN	NaN	0	NaN	NaN	NaN	0	0	NaN	NaN	NaN	NaN
192	NaN	6	NaN	NaN	0	NaN	NaN	NaN	NaN	3	NaN	NaN	NaN	0	NaN	NaN	NaN	0	NaN	0	NaN	NaN	NaN	3	NaN	NaN	NaN	NaN	NaN	5	1	2	NaN	NaN	NaN	NaN	NaN	NaN	NaN	0	NaN	NaN	NaN	0	0	NaN	NaN	NaN	NaN
193	NaN	6	NaN	NaN	0	NaN	NaN	NaN	NaN	3	NaN	NaN	NaN	0	NaN	NaN	NaN	0	NaN	0	NaN	NaN	NaN	3	NaN	NaN	NaN	NaN	NaN	5	1	2	NaN	NaN	NaN	NaN	NaN	NaN	NaN	0	NaN	NaN	NaN	0	0	NaN	NaN	NaN	NaN
194	NaN	6	NaN	NaN	0	NaN	NaN	NaN	NaN	3	NaN	NaN	NaN	0	NaN	NaN	NaN	0	NaN	0	NaN	NaN	NaN	3	NaN	NaN	NaN	NaN	NaN	5	1	2	NaN	NaN	NaN	NaN	NaN	NaN	NaN	0	NaN	NaN	NaN	0	0	NaN	NaN	NaN	NaN
195	NaN	6	NaN	NaN	0	NaN	NaN	NaN	NaN	3	NaN	NaN	NaN	0	NaN	NaN	NaN	0	NaN	0	NaN	NaN	NaN	3	NaN	NaN	NaN	NaN	NaN	5	1	2	NaN	NaN	NaN	NaN	NaN	NaN	NaN	0	NaN	NaN	NaN	0	0	NaN	NaN	NaN	NaN
196	NaN	6	NaN	NaN	0	NaN	NaN	NaN	NaN	3	NaN	NaN	NaN	0	NaN	NaN	NaN	0	NaN	0	NaN	NaN	NaN	3	NaN	NaN	NaN	NaN	NaN	5	1	2	NaN	NaN	NaN	NaN	NaN	NaN	NaN	0	NaN	NaN	NaN	0	0	NaN	NaN	NaN	NaN
197	NaN	6	NaN	NaN	0	NaN	NaN	NaN	NaN	3	NaN	NaN	NaN	0	NaN	NaN	NaN	0	NaN	0	NaN	NaN	NaN	3	NaN	NaN	NaN	NaN	NaN	5	1	2	NaN	NaN	NaN	NaN	NaN	NaN	NaN	0	NaN	NaN	NaN	0	0	NaN	NaN	NaN	NaN
198	NaN	6	NaN	NaN	0	NaN	NaN	NaN	NaN	3	NaN	NaN	NaN	0	NaN	NaN	NaN	0	NaN	0	NaN	NaN	NaN	3	NaN	NaN	NaN	NaN	NaN	5	1	2	NaN	NaN	NaN	NaN	NaN	NaN	NaN	0	NaN	NaN	NaN	0	0	NaN	NaN	NaN	NaN
199	NaN	6	NaN	NaN	0	NaN	NaN	NaN	NaN	3	NaN	NaN	NaN	0	NaN	NaN	NaN	0	NaN	0	NaN	NaN	NaN	3	NaN	NaN	NaN	NaN	NaN	5	1	2	NaN	NaN	NaN	NaN	NaN	NaN	NaN	0	NaN	NaN	NaN	0	0	NaN	NaN	NaN	NaN
200	NaN	6	NaN	NaN	0	NaN	NaN	NaN	NaN	3	NaN	NaN	NaN	0	NaN	NaN	NaN	0	NaN	0	NaN	NaN	NaN	3	NaN	NaN	NaN	NaN	NaN	5	1	2	NaN	NaN	NaN	NaN	NaN	NaN	NaN	0	NaN	NaN	NaN	0	0	NaN	NaN	NaN	NaN
201	NaN	6	NaN	NaN	0	NaN	NaN	NaN	NaN	3	NaN	NaN	NaN	0	NaN	NaN	NaN	0	NaN	0	NaN	NaN	NaN	3	NaN	NaN	NaN	NaN	NaN	5	1	2	NaN	NaN	NaN	NaN	NaN	NaN	NaN	0	NaN	NaN	NaN	0	0	NaN	NaN	NaN	NaN
202	NaN	6	NaN	NaN	0	NaN	NaN	NaN	NaN	3	NaN	NaN	NaN	0	NaN	NaN	NaN	0	NaN	0	NaN	NaN	NaN	3	NaN	NaN	NaN	NaN	NaN	5	1	2	NaN	NaN	NaN	NaN	NaN	NaN	NaN	0	NaN	NaN	NaN	0	0	NaN	NaN	NaN	NaN
203	NaN	6	NaN	NaN	0	NaN	NaN	NaN	NaN	3	NaN	NaN	NaN	0	NaN	NaN	NaN	0	NaN	0	NaN	NaN	NaN	3	NaN	NaN	NaN	NaN	NaN	5	1	2	NaN	NaN	NaN	NaN	NaN	NaN	NaN	0	NaN	NaN	NaN	0	0	NaN	NaN	NaN	NaN
204	NaN	6	NaN	NaN	0	NaN	NaN	NaN	NaN	3	NaN	NaN	NaN	0	NaN	NaN	NaN	0	NaN	0	NaN	NaN	NaN	3	NaN	NaN	NaN	NaN	NaN	5	1	2	NaN	NaN	NaN	NaN	NaN	NaN	NaN	0	NaN	NaN	NaN	0	0	NaN	NaN	NaN	NaN
205	NaN	6	NaN	NaN	0	NaN	NaN	NaN	NaN	3	NaN	NaN	NaN	0	NaN	NaN	NaN	0	NaN	0	NaN	NaN	NaN	3	NaN	NaN	NaN	NaN	NaN	5	1	2	NaN	NaN	NaN	NaN	NaN	NaN	NaN	0	NaN	NaN	NaN	0	0	NaN	NaN	NaN	NaN
206	NaN	6	NaN	NaN	0	NaN	NaN	NaN	NaN	3	NaN	NaN	NaN	0	NaN	NaN	NaN	0	NaN	0	NaN	NaN	NaN	3	NaN	NaN	NaN	NaN	NaN	5	1	2	NaN	NaN	NaN	NaN	NaN	NaN	NaN	0	NaN	NaN	NaN	0	0	NaN	NaN	NaN	NaN
207	NaN	6	NaN	NaN	0	NaN	NaN	NaN	NaN	3	NaN	NaN	NaN	0	NaN	NaN	NaN	0	NaN	0	NaN	NaN	NaN	3	NaN	NaN	NaN	NaN	NaN	5	1	2	NaN	NaN	NaN	NaN	NaN	NaN	NaN	0	NaN	NaN	NaN	0	0	NaN	NaN	NaN	NaN
208	NaN	6	NaN	NaN	0	NaN	NaN	NaN	NaN	3	NaN	NaN	NaN	0	NaN	NaN	NaN	0	NaN	0	NaN	NaN	NaN	3	NaN	NaN	NaN	NaN	NaN	5	1	2	NaN	NaN	NaN	NaN	NaN	NaN	NaN	0	NaN	NaN	NaN	0	0	NaN	NaN	NaN	NaN
209	NaN	6	NaN	NaN	0	NaN	NaN	NaN	NaN	3	NaN	NaN	NaN	0	NaN	NaN	NaN	0	NaN	0	NaN	NaN	NaN	3	NaN	NaN	NaN	NaN	NaN	5	1	2	NaN	NaN	NaN	NaN	NaN	NaN	NaN	0	NaN	NaN	NaN	0	0	NaN	NaN	NaN	NaN
210	NaN	6	NaN	NaN	0	NaN	NaN	NaN	NaN	3	NaN	NaN	NaN	0	NaN	NaN	NaN	0	NaN	0	NaN	NaN	NaN	3	NaN	NaN	NaN	NaN	NaN	5	1	2	NaN	NaN	NaN	NaN	NaN	NaN	NaN	0	NaN	NaN	NaN	0	0	NaN	NaN	NaN	NaN
211	NaN	6	NaN	NaN	0	NaN	NaN	NaN	NaN	3	NaN	NaN	NaN	0	NaN	NaN	NaN	0	NaN	0	NaN	NaN	NaN	3	NaN	NaN	NaN	NaN	NaN	5	1	2	NaN	NaN	NaN	NaN	NaN	NaN	NaN	0	NaN	NaN	NaN	0	0	NaN	NaN	NaN	NaN
212	NaN	6	NaN	NaN	0	NaN	NaN	NaN	NaN	3	NaN	NaN	NaN	0	NaN	NaN	NaN	0	NaN	0	NaN	NaN	NaN	3	NaN	NaN	NaN	NaN	NaN	5	1	2	NaN	NaN	NaN	NaN	NaN	NaN	NaN	0	NaN	NaN	NaN	0	0	NaN	NaN	NaN	NaN
213	NaN	6	NaN	NaN	0	NaN	NaN	NaN	NaN	3	NaN	NaN	NaN	0	NaN	NaN	NaN	0	NaN	0	NaN	NaN	NaN	3	NaN	NaN	NaN	NaN	NaN	5	1	2	NaN	NaN	NaN	NaN	NaN	NaN	NaN	0	NaN	NaN	NaN	0	0	NaN	NaN	NaN	NaN
214	NaN	6	NaN	NaN	0	NaN	NaN	NaN	NaN	3	NaN	NaN	NaN	0	NaN	NaN	NaN	0	NaN	0	NaN	NaN	NaN	3	NaN	NaN	NaN	NaN	NaN	5	1	2	NaN	NaN	NaN	NaN	NaN	NaN	NaN	0	NaN	NaN	NaN	0	0	NaN	NaN	NaN	NaN
215	NaN	6	NaN	NaN	0	NaN	NaN	NaN	NaN	3	NaN	NaN	NaN	0	NaN	NaN	NaN	0	NaN	0	NaN	NaN	NaN	3	NaN	NaN	NaN	NaN	NaN	5	1	2	NaN	NaN	NaN	NaN	NaN	NaN	NaN	0	NaN	NaN	NaN	0	0	NaN	NaN	NaN	NaN
216	NaN	6	NaN	NaN	0	NaN	NaN	NaN	NaN	4	NaN	NaN	NaN	0	NaN	NaN	NaN	0	NaN	0	NaN	NaN	NaN	3	NaN	NaN	NaN	NaN	NaN	5	1	2	NaN	NaN	NaN	NaN	NaN	NaN	NaN	0	NaN	NaN	NaN	0	0	NaN	NaN	NaN	NaN
217	NaN	6	NaN	NaN	0	NaN	NaN	NaN	NaN	4	NaN	NaN	NaN	0	NaN	NaN	NaN	0	NaN	0	NaN	NaN	NaN	3	NaN	NaN	NaN	NaN	NaN	5	1	2	NaN	NaN	NaN	NaN	NaN	NaN	NaN	0	NaN	NaN	NaN	0	0	NaN	NaN	NaN	NaN
218	NaN	6	NaN	NaN	0	NaN	NaN	NaN	NaN	4	NaN	NaN	NaN	0	NaN	NaN	NaN	0	NaN	0	NaN	NaN	NaN	3	NaN	NaN	NaN	NaN	NaN	5	1	2	NaN	NaN	NaN	NaN	NaN	NaN	NaN	0	NaN	NaN	NaN	0	0	NaN	NaN	NaN	NaN
219	NaN	6	NaN	NaN	0	NaN	NaN	NaN	NaN	4	NaN	NaN	NaN	0	NaN	NaN	NaN	0	NaN	0	NaN	NaN	NaN	3	NaN	NaN	NaN	NaN	NaN	5	1	2	NaN	NaN	NaN	NaN	NaN	NaN	NaN	0	NaN	NaN	NaN	0	0	NaN	NaN	NaN	NaN
220	NaN	6	NaN	NaN	0	NaN	NaN	NaN	NaN	4	NaN	NaN	NaN	0	NaN	NaN	NaN	0	NaN	0	NaN	NaN	NaN	3	NaN	NaN	NaN	NaN	NaN	5	1	2	NaN	NaN	NaN	NaN	NaN	NaN	NaN	0	NaN	NaN	NaN	0	0	NaN	NaN	NaN	NaN
221	NaN	6	NaN	NaN	0	NaN	NaN	NaN	NaN	4	NaN	NaN	NaN	0	NaN	NaN	NaN	0	NaN	0	NaN	NaN	NaN	3	NaN	NaN	NaN	NaN	NaN	5	1	2	NaN	NaN	NaN	NaN	NaN	NaN	NaN	0	NaN	NaN	NaN	0	0	NaN	NaN	NaN	NaN
222	NaN	6	NaN	NaN	0	NaN	NaN	NaN	NaN	4	NaN	NaN	NaN	0	NaN	NaN	NaN	0	NaN	0	NaN	NaN	NaN	3	NaN	NaN	NaN	NaN	NaN	5	1	2	NaN	NaN	NaN	NaN	NaN	NaN	NaN	0	NaN	NaN	NaN	0	0	NaN	NaN	NaN	NaN
223	NaN	6	NaN	NaN	0	NaN	NaN	NaN	NaN	4	NaN	NaN	NaN	0	NaN	NaN	NaN	0	NaN	0	NaN	NaN	NaN	3	NaN	NaN	NaN	NaN	NaN	5	1	2	NaN	NaN	NaN	NaN	NaN	NaN	NaN	0	NaN	NaN	NaN	0	0	NaN	NaN	NaN	NaN
224	NaN	6	NaN	NaN	0	NaN	NaN	NaN	NaN	4	NaN	NaN	NaN	0	NaN	NaN	NaN	0	NaN	0	NaN	NaN	NaN	3	NaN	NaN	NaN	NaN	NaN	5	1	2	NaN	NaN	NaN	NaN	NaN	NaN	NaN	0	NaN	NaN	NaN	0	0	NaN	NaN	NaN	NaN
225	NaN	6	NaN	NaN	0	NaN	NaN	NaN	NaN	4	NaN	NaN	NaN	0	NaN	NaN	NaN	0	NaN	0	NaN	NaN	NaN	4	NaN	NaN	NaN	NaN	NaN	5	1	2	NaN	NaN	NaN	NaN	NaN	NaN	NaN	0	NaN	NaN	NaN	0	0	NaN	NaN	NaN	NaN
226	NaN	6	NaN	NaN	0	NaN	NaN	NaN	NaN	4	NaN	NaN	NaN	0	NaN	NaN	NaN	0	NaN	0	NaN	NaN	NaN	4	NaN	NaN	NaN	NaN	NaN	5	1	2	NaN	NaN	NaN	NaN	NaN	NaN	NaN	0	NaN	NaN	NaN	0	0	NaN	NaN	NaN	NaN
227	NaN	6	NaN	NaN	0	NaN	NaN	NaN	NaN	4	NaN	NaN	NaN	0	NaN	NaN	NaN	0	NaN	0	NaN	NaN	NaN	4	NaN	NaN	NaN	NaN	NaN	5	1	2	NaN	NaN	NaN	NaN	NaN	NaN	NaN	0	NaN	NaN	NaN	0	0	NaN	NaN	NaN	NaN
228	NaN	6	NaN	NaN	0	NaN	NaN	NaN	NaN	4	NaN	NaN	NaN	0	NaN	NaN	NaN	0	NaN	0	NaN	NaN	NaN	4	NaN	NaN	NaN	NaN	NaN	5	1	2	NaN	NaN	NaN	NaN	NaN	NaN	NaN	0	NaN	NaN	NaN	0	0	NaN	NaN	NaN	NaN
229	NaN	6	NaN	NaN	0	NaN	NaN	NaN	NaN	4	NaN	NaN	NaN	0	NaN	NaN	NaN	0	NaN	0	NaN	NaN	NaN	4	NaN	NaN	NaN	NaN	NaN	5	1	2	NaN	NaN	NaN	NaN	NaN	NaN	NaN	0	NaN	NaN	NaN	0	0	NaN	NaN	NaN	NaN
230	NaN	6	NaN	NaN	0	NaN	NaN	NaN	NaN	4	NaN	NaN	NaN	0	NaN	NaN	NaN	0	NaN	0	NaN	NaN	NaN	4	NaN	NaN	NaN	NaN	NaN	5	1	2	NaN	NaN	NaN	NaN	NaN	NaN	NaN	0	NaN	NaN	NaN	0	0	NaN	NaN	NaN	NaN
231	NaN	6	NaN	NaN	0	NaN	NaN	NaN	NaN	5	NaN	NaN	NaN	0	NaN	NaN	NaN	0	NaN	0	NaN	NaN	NaN	4	NaN	NaN	NaN	NaN	NaN	5	1	2	NaN	NaN	NaN	NaN	NaN	NaN	NaN	0	NaN	NaN	NaN	0	0	NaN	NaN	NaN	NaN
232	NaN	6	NaN	NaN	0	NaN	NaN	NaN	NaN	5	NaN	NaN	NaN	0	NaN	NaN	NaN	0	NaN	0	NaN	NaN	NaN	4	NaN	NaN	NaN	NaN	NaN	5	1	2	NaN	NaN	NaN	NaN	NaN	NaN	NaN	0	NaN	NaN	NaN	1	0	NaN	NaN	NaN	NaN
233	NaN	6	NaN	NaN	0	NaN	NaN	NaN	NaN	5	NaN	NaN	NaN	0	NaN	NaN	NaN	0	NaN	0	NaN	NaN	NaN	4	NaN	NaN	NaN	NaN	NaN	5	1	2	NaN	NaN	NaN	NaN	NaN	NaN	NaN	0	NaN	NaN	NaN	1	0	NaN	NaN	NaN	NaN
234	NaN	6	NaN	NaN	0	NaN	NaN	NaN	NaN	5	NaN	NaN	NaN	0	NaN	NaN	NaN	0	NaN	0	NaN	NaN	NaN	4	NaN	NaN	NaN	NaN	NaN	5	1	2	NaN	NaN	NaN	NaN	NaN	NaN	NaN	0	NaN	NaN	NaN	1	0	NaN	NaN	NaN	NaN
235	NaN	6	NaN	NaN	0	NaN	NaN	NaN	NaN	5	NaN	NaN	NaN	0	NaN	NaN	NaN	0	NaN	0	NaN	NaN	NaN	4	NaN	NaN	NaN	NaN	NaN	5	1	2	NaN	NaN	NaN	NaN	NaN	NaN	NaN	0	NaN	NaN	NaN	1	0	NaN	NaN	NaN	NaN
236	NaN	6	NaN	NaN	0	NaN	NaN	NaN	NaN	5	NaN	NaN	NaN	0	NaN	NaN	NaN	0	NaN	0	NaN	NaN	NaN	4	NaN	NaN	NaN	NaN	NaN	5	1	2	NaN	NaN	NaN	NaN	NaN	NaN	NaN	0	NaN	NaN	NaN	1	0	NaN	NaN	NaN	NaN
237	NaN	6	NaN	NaN	0	NaN	NaN	NaN	NaN	5	NaN	NaN	NaN	0	NaN	NaN	NaN	0	NaN	0	NaN	NaN	NaN	4	NaN	NaN	NaN	NaN	NaN	5	1	2	NaN	NaN	NaN	NaN	NaN	NaN	NaN	0	NaN	NaN	NaN	1	0	NaN	NaN	NaN	NaN
238	NaN	6	NaN	NaN	0	NaN	NaN	NaN	NaN	5	NaN	NaN	NaN	0	NaN	NaN	NaN	0	NaN	0	NaN	NaN	NaN	4	NaN	NaN	NaN	NaN	NaN	5	1	2	NaN	NaN	NaN	NaN	NaN	NaN	NaN	0	NaN	NaN	NaN	1	0	NaN	NaN	NaN	NaN
239	NaN	6	NaN	NaN	0	NaN	NaN	NaN	NaN	5	NaN	NaN	NaN	0	NaN	NaN	NaN	0	NaN	0	NaN	NaN	NaN	4	NaN	NaN	NaN	NaN	NaN	5	1	2	NaN	NaN	NaN	NaN	NaN	NaN	NaN	0	NaN	NaN	NaN	1	0	NaN	NaN	NaN	NaN
240	NaN	6	NaN	NaN	0	NaN	NaN	NaN	NaN	5	NaN	NaN	NaN	0	NaN	NaN	NaN	0	NaN	0	NaN	NaN	NaN	4	NaN	NaN	NaN	NaN	NaN	5	1	2	NaN	NaN	NaN	NaN	NaN	NaN	NaN	0	NaN	NaN	NaN	1	0	NaN	NaN	NaN	NaN
241	NaN	6	NaN	NaN	0	NaN	NaN	NaN	NaN	5	NaN	NaN	NaN	0	NaN	NaN	NaN	0	NaN	0	NaN	NaN	NaN	4	NaN	NaN	NaN	NaN	NaN	5	1	2	NaN	NaN	NaN	NaN	NaN	NaN	NaN	0	NaN	NaN	NaN	1	0	NaN	NaN	NaN	NaN
242	NaN	6	NaN	NaN	0	NaN	NaN	NaN	NaN	5	NaN	NaN	NaN	0	NaN	NaN	NaN	0	NaN	0	NaN	NaN	NaN	4	NaN	NaN	NaN	NaN	NaN	5	1	2	NaN	NaN	NaN	NaN	NaN	NaN	NaN	0	NaN	NaN	NaN	1	0	NaN	NaN	NaN	NaN
243	NaN	6	NaN	NaN	0	NaN	NaN	NaN	NaN	5	NaN	NaN	NaN	0	NaN	NaN	NaN	0	NaN	0	NaN	NaN	NaN	4	NaN	NaN	NaN	NaN	NaN	5	1	2	NaN	NaN	NaN	NaN	NaN	NaN	NaN	0	NaN	NaN	NaN	1	0	NaN	NaN	NaN	NaN
244	NaN	6	NaN	NaN	0	NaN	NaN	NaN	NaN	5	NaN	NaN	NaN	0	NaN	NaN	NaN	0	NaN	0	NaN	NaN	NaN	4	NaN	NaN	NaN	NaN	NaN	5	1	2	NaN	NaN	NaN	NaN	NaN	NaN	NaN	0	NaN	NaN	NaN	1	0	NaN	NaN	NaN	NaN
245	NaN	6	NaN	NaN	0	NaN	NaN	NaN	NaN	5	NaN	NaN	NaN	0	NaN	NaN	NaN	0	NaN	0	NaN	NaN	NaN	4	NaN	NaN	NaN	NaN	NaN	5	1	2	NaN	NaN	NaN	NaN	NaN	NaN	NaN	0	NaN	NaN	NaN	1	0	NaN	NaN	NaN	NaN
246	NaN	6	NaN	NaN	0	NaN	NaN	NaN	NaN	5	NaN	NaN	NaN	0	NaN	NaN	NaN	0	NaN	0	NaN	NaN	NaN	4	NaN	NaN	NaN	NaN	NaN	5	1	2	NaN	NaN	NaN	NaN	NaN	NaN	NaN	0	NaN	NaN	NaN	1	0	NaN	NaN	NaN	NaN
247	NaN	6	NaN	NaN	0	NaN	NaN	NaN	NaN	5	NaN	NaN	NaN	0	NaN	NaN	NaN	0	NaN	0	NaN	NaN	NaN	4	NaN	NaN	NaN	NaN	NaN	5	1	2	NaN	NaN	NaN	NaN	NaN	NaN	NaN	0	NaN	NaN	NaN	1	0	NaN	NaN	NaN	NaN
248	NaN	6	NaN	NaN	0	NaN	NaN	NaN	NaN	5	NaN	NaN	NaN	0	NaN	NaN	NaN	0	NaN	0	NaN	NaN	NaN	4	NaN	NaN	NaN	NaN	NaN	5	1	2	NaN	NaN	NaN	NaN	NaN	NaN	NaN	0	NaN	NaN	NaN	1	0	NaN	NaN	NaN	NaN
249	NaN	6	NaN	NaN	0	NaN	NaN	NaN	NaN	5	NaN	NaN	NaN	0	NaN	NaN	NaN	0	NaN	0	NaN	NaN	NaN	4	NaN	NaN	NaN	NaN	NaN	5	1	2	NaN	NaN	NaN	NaN	NaN	NaN	NaN	0	NaN	NaN	NaN	1	0	NaN	NaN	NaN	NaN
250	NaN	6	NaN	NaN	0	NaN	NaN	NaN	NaN	5	NaN	NaN	NaN	0	NaN	NaN	NaN	0	NaN	0	NaN	NaN	NaN	4	NaN	NaN	NaN	NaN	NaN	5	1	2	NaN	NaN	NaN	NaN	NaN	NaN	NaN	0	NaN	NaN	NaN	1	0	NaN	NaN	NaN	NaN
251	NaN	6	NaN	NaN	0	NaN	NaN	NaN	NaN	5	NaN	NaN	NaN	0	NaN	NaN	NaN	0	NaN	0	NaN	NaN	NaN	4	NaN	NaN	NaN	NaN	NaN	5	1	2	NaN	NaN	NaN	NaN	NaN	NaN	NaN	0	NaN	NaN	NaN	1	0	NaN	NaN	NaN	NaN
252	NaN	6	NaN	NaN	0	NaN	NaN	NaN	NaN	5	NaN	NaN	NaN	0	NaN	NaN	NaN	0	NaN	0	NaN	NaN	NaN	4	NaN	NaN	NaN	NaN	NaN	5	1	2	NaN	NaN	NaN	NaN	NaN	NaN	NaN	0	NaN	NaN	NaN	1	0	NaN	NaN	NaN	NaN
253	NaN	6	NaN	NaN	0	NaN	NaN	NaN	NaN	5	NaN	NaN	NaN	0	NaN	NaN	NaN	0	NaN	0	NaN	NaN	NaN	4	NaN	NaN	NaN	NaN	NaN	5	1	2	NaN	NaN	NaN	NaN	NaN	NaN	NaN	0	NaN	NaN	NaN	1	0	NaN	NaN	NaN	NaN
254	NaN	6	NaN	NaN	0	NaN	NaN	NaN	NaN	5	NaN	NaN	NaN	0	NaN	NaN	NaN	0	NaN	0	NaN	NaN	NaN	4	NaN	NaN	NaN	NaN	NaN	5	1	2	NaN	NaN	NaN	NaN	NaN	NaN	NaN	0	NaN	NaN	NaN	1	0	NaN	NaN	NaN	NaN
255	NaN	6	NaN	NaN	0	NaN	NaN	NaN	NaN	5	NaN	NaN	NaN	0	NaN	NaN	NaN	0	NaN	0	NaN	NaN	NaN	4	NaN	NaN	NaN	NaN	NaN	5	1	2	NaN	NaN	NaN	NaN	NaN	NaN	NaN	0	NaN	NaN	NaN	1	0	NaN	NaN	NaN	NaN
256	NaN	6	NaN	NaN	0	NaN	NaN	NaN	NaN	5	NaN	NaN	NaN	0	NaN	NaN	NaN	0	NaN	0	NaN	NaN	NaN	4	NaN	NaN	NaN	NaN	NaN	5	1	2	NaN	NaN	NaN	NaN	NaN	NaN	NaN	0	NaN	NaN	NaN	1	0	NaN	NaN	NaN	NaN
257	NaN	6	NaN	NaN	0	NaN	NaN	NaN	NaN	5	NaN	NaN	NaN	0	NaN	NaN	NaN	0	NaN	0	NaN	NaN	NaN	4	NaN	NaN	NaN	NaN	NaN	5	1	2	NaN	NaN	NaN	NaN	NaN	NaN	NaN	0	NaN	NaN	NaN	1	0	NaN	NaN	NaN	NaN
258	NaN	6	NaN	NaN	0	NaN	NaN	NaN	NaN	5	NaN	NaN	NaN	0	NaN	NaN	NaN	0	NaN	0	NaN	NaN	NaN	4	NaN	NaN	NaN	NaN	NaN	5	1	2	NaN	NaN	NaN	NaN	NaN	NaN	NaN	0	NaN	NaN	NaN	1	0	NaN	NaN	NaN	NaN
259	NaN	6	NaN	NaN	0	NaN	NaN	NaN	NaN	5	NaN	NaN	NaN	0	NaN	NaN	NaN	0	NaN	0	NaN	NaN	NaN	4	NaN	NaN	NaN	NaN	NaN	5	1	2	NaN	NaN	NaN	NaN	NaN	NaN	NaN	0	NaN	NaN	NaN	1	0	NaN	NaN	NaN	NaN
260	NaN	6	NaN	NaN	0	NaN	NaN	NaN	NaN	5	NaN	NaN	NaN	0	NaN	NaN	NaN	0	NaN	0	NaN	NaN	NaN	4	NaN	NaN	NaN	NaN	NaN	5	1	2	NaN	NaN	NaN	NaN	NaN	NaN	NaN	0	NaN	NaN	NaN	1	0	NaN	NaN	NaN	NaN
261	NaN	6	NaN	NaN	0	NaN	NaN	NaN	NaN	5	NaN	NaN	NaN	0	NaN	NaN	NaN	0	NaN	0	NaN	NaN	NaN	4	NaN	NaN	NaN	NaN	NaN	5	1	2	NaN	NaN	NaN	NaN	NaN	NaN	NaN	0	NaN	NaN	NaN	1	0	NaN	NaN	NaN	NaN
262	NaN	6	NaN	NaN	0	NaN	NaN	NaN	NaN	5	NaN	NaN	NaN	0	NaN	NaN	NaN	0	NaN	0	NaN	NaN	NaN	4	NaN	NaN	NaN	NaN	NaN	5	1	2	NaN	NaN	NaN	NaN	NaN	NaN	NaN	0	NaN	NaN	NaN	2	0	NaN	NaN	NaN	NaN
263	NaN	6	NaN	NaN	0	NaN	NaN	NaN	NaN	5	NaN	NaN	NaN	0	NaN	NaN	NaN	0	NaN	0	NaN	NaN	NaN	4	NaN	NaN	NaN	NaN	NaN	5	1	2	NaN	NaN	NaN	NaN	NaN	NaN	NaN	0	NaN	NaN	NaN	2	0	NaN	NaN	NaN	NaN
264	NaN	6	NaN	NaN	0	NaN	NaN	NaN	NaN	5	NaN	NaN	NaN	0	NaN	NaN	NaN	0	NaN	0	NaN	NaN	NaN	4	NaN	NaN	NaN	NaN	NaN	5	1	2	NaN	NaN	NaN	NaN	NaN	NaN	NaN	0	NaN	NaN	NaN	2	0	NaN	NaN	NaN	NaN
265	NaN	6	NaN	NaN	0	NaN	NaN	NaN	NaN	5	NaN	NaN	NaN	0	NaN	NaN	NaN	0	NaN	0	NaN	NaN	NaN	4	NaN	NaN	NaN	NaN	NaN	5	1	2	NaN	NaN	NaN	NaN	NaN	NaN	NaN	0	NaN	NaN	NaN	2	0	NaN	NaN	NaN	NaN
266	NaN	6	NaN	NaN	0	NaN	NaN	NaN	NaN	5	NaN	NaN	NaN	0	NaN	NaN	NaN	0	NaN	0	NaN	NaN	NaN	4	NaN	NaN	NaN	NaN	NaN	5	1	2	NaN	NaN	NaN	NaN	NaN	NaN	NaN	0	NaN	NaN	NaN	2	0	NaN	NaN	NaN	NaN
267	NaN	6	NaN	NaN	0	NaN	NaN	NaN	NaN	5	NaN	NaN	NaN	0	NaN	NaN	NaN	0	NaN	0	NaN	NaN	NaN	4	NaN	NaN	NaN	NaN	NaN	5	1	2	NaN	NaN	NaN	NaN	NaN	NaN	NaN	0	NaN	NaN	NaN	2	0	NaN	NaN	NaN	NaN
268	NaN	6	NaN	NaN	0	NaN	NaN	NaN	NaN	5	NaN	NaN	NaN	0	NaN	NaN	NaN	0	NaN	0	NaN	NaN	NaN	4	NaN	NaN	NaN	NaN	NaN	5	1	2	NaN	NaN	NaN	NaN	NaN	NaN	NaN	0	NaN	NaN	NaN	2	0	NaN	NaN	NaN	NaN
269	NaN	6	NaN	NaN	0	NaN	NaN	NaN	NaN	5	NaN	NaN	NaN	0	NaN	NaN	NaN	0	NaN	0	NaN	NaN	NaN	4	NaN	NaN	NaN	NaN	NaN	5	1	2	NaN	NaN	NaN	NaN	NaN	NaN	NaN	0	NaN	NaN	NaN	NaN	0	NaN	NaN	NaN	NaN
270	NaN	6	NaN	NaN	0	NaN	NaN	NaN	NaN	5	NaN	NaN	NaN	0	NaN	NaN	NaN	0	NaN	0	NaN	NaN	NaN	4	NaN	NaN	NaN	NaN	NaN	5	1	2	NaN	NaN	NaN	NaN	NaN	NaN	NaN	0	NaN	NaN	NaN	NaN	0	NaN	NaN	NaN	NaN
271	NaN	6	NaN	NaN	0	NaN	NaN	NaN	NaN	5	NaN	NaN	NaN	0	NaN	NaN	NaN	0	NaN	0	NaN	NaN	NaN	4	NaN	NaN	NaN	NaN	NaN	5	1	2	NaN	NaN	NaN	NaN	NaN	NaN	NaN	0	NaN	NaN	NaN	NaN	0	NaN	NaN	NaN	NaN
272	NaN	6	NaN	NaN	0	NaN	NaN	NaN	NaN	5	NaN	NaN	NaN	0	NaN	NaN	NaN	0	NaN	0	NaN	NaN	NaN	4	NaN	NaN	NaN	NaN	NaN	5	1	2	NaN	NaN	NaN	NaN	NaN	NaN	NaN	0	NaN	NaN	NaN	NaN	0	NaN	NaN	NaN	NaN
273	NaN	6	NaN	NaN	0	NaN	NaN	NaN	NaN	5	NaN	NaN	NaN	0	NaN	NaN	NaN	0	NaN	0	NaN	NaN	NaN	4	NaN	NaN	NaN	NaN	NaN	5	1	2	NaN	NaN	NaN	NaN	NaN	NaN	NaN	0	NaN	NaN	NaN	NaN	0	NaN	NaN	NaN	NaN
274	NaN	6	NaN	NaN	0	NaN	NaN	NaN	NaN	5	NaN	NaN	NaN	0	NaN	NaN	NaN	0	NaN	0	NaN	NaN	NaN	4	NaN	NaN	NaN	NaN	NaN	5	1	2	NaN	NaN	NaN	NaN	NaN	NaN	NaN	0	NaN	NaN	NaN	NaN	0	NaN	NaN	NaN	NaN
275	NaN	6	NaN	NaN	0	NaN	NaN	NaN	NaN	5	NaN	NaN	NaN	0	NaN	NaN	NaN	0	NaN	0	NaN	NaN	NaN	4	NaN	NaN	NaN	NaN	NaN	5	1	2	NaN	NaN	NaN	NaN	NaN	NaN	NaN	0	NaN	NaN	NaN	NaN	0	NaN	NaN	NaN	NaN
276	NaN	6	NaN	NaN	0	NaN	NaN	NaN	NaN	5	NaN	NaN	NaN	0	NaN	NaN	NaN	0	NaN	0	NaN	NaN	NaN	4	NaN	NaN	NaN	NaN	NaN	5	1	2	NaN	NaN	NaN	NaN	NaN	NaN	NaN	0	NaN	NaN	NaN	NaN	0	NaN	NaN	NaN	NaN
277	NaN	6	NaN	NaN	0	NaN	NaN	NaN	NaN	5	NaN	NaN	NaN	0	NaN	NaN	NaN	0	NaN	0	NaN	NaN	NaN	4	NaN	NaN	NaN	NaN	NaN	5	1	2	NaN	NaN	NaN	NaN	NaN	NaN	NaN	0	NaN	NaN	NaN	NaN	0	NaN	NaN	NaN	NaN
278	NaN	6	NaN	NaN	0	NaN	NaN	NaN	NaN	5	NaN	NaN	NaN	0	NaN	NaN	NaN	0	NaN	0	NaN	NaN	NaN	4	NaN	NaN	NaN	NaN	NaN	5	1	2	NaN	NaN	NaN	NaN	NaN	NaN	NaN	0	NaN	NaN	NaN	NaN	0	NaN	NaN	NaN	NaN
279	NaN	6	NaN	NaN	0	NaN	NaN	NaN	NaN	5	NaN	NaN	NaN	0	NaN	NaN	NaN	0	NaN	0	NaN	NaN	NaN	4	NaN	NaN	NaN	NaN	NaN	5	1	2	NaN	NaN	NaN	NaN	NaN	NaN	NaN	0	NaN	NaN	NaN	NaN	0	NaN	NaN	NaN	NaN
280	NaN	6	NaN	NaN	0	NaN	NaN	NaN	NaN	5	NaN	NaN	NaN	0	NaN	NaN	NaN	0	NaN	0	NaN	NaN	NaN	4	NaN	NaN	NaN	NaN	NaN	5	1	2	NaN	NaN	NaN	NaN	NaN	NaN	NaN	0	NaN	NaN	NaN	NaN	0	NaN	NaN	NaN	NaN
281	NaN	6	NaN	NaN	0	NaN	NaN	NaN	NaN	5	NaN	NaN	NaN	0	NaN	NaN	NaN	0	NaN	0	NaN	NaN	NaN	4	NaN	NaN	NaN	NaN	NaN	5	1	2	NaN	NaN	NaN	NaN	NaN	NaN	NaN	0	NaN	NaN	NaN	NaN	0	NaN	NaN	NaN	NaN
282	NaN	6	NaN	NaN	0	NaN	NaN	NaN	NaN	5	NaN	NaN	NaN	0	NaN	NaN	NaN	0	NaN	0	NaN	NaN	NaN	4	NaN	NaN	NaN	NaN	NaN	5	1	2	NaN	NaN	NaN	NaN	NaN	NaN	NaN	0	NaN	NaN	NaN	NaN	0	NaN	NaN	NaN	NaN
283	NaN	6	NaN	NaN	0	NaN	NaN	NaN	NaN	5	NaN	NaN	NaN	0	NaN	NaN	NaN	0	NaN	0	NaN	NaN	NaN	4	NaN	NaN	NaN	NaN	NaN	5	1	2	NaN	NaN	NaN	NaN	NaN	NaN	NaN	0	NaN	NaN	NaN	NaN	0	NaN	NaN	NaN	NaN
284	NaN	6	NaN	NaN	0	NaN	NaN	NaN	NaN	5	NaN	NaN	NaN	0	NaN	NaN	NaN	0	NaN	0	NaN	NaN	NaN	4	NaN	NaN	NaN	NaN	NaN	5	1	2	NaN	NaN	NaN	NaN	NaN	NaN	NaN	0	NaN	NaN	NaN	NaN	0	NaN	NaN	NaN	NaN
285	NaN	6	NaN	NaN	0	NaN	NaN	NaN	NaN	5	NaN	NaN	NaN	0	NaN	NaN	NaN	0	NaN	0	NaN	NaN	NaN	4	NaN	NaN	NaN	NaN	NaN	5	1	2	NaN	NaN	NaN	NaN	NaN	NaN	NaN	0	NaN	NaN	NaN	NaN	0	NaN	NaN	NaN	NaN
286	NaN	7	NaN	NaN	0	NaN	NaN	NaN	NaN	6	NaN	NaN	NaN	0	NaN	NaN	NaN	0	NaN	0	NaN	NaN	NaN	4	NaN	NaN	NaN	NaN	NaN	5	1	2	NaN	NaN	NaN	NaN	NaN	NaN	NaN	0	NaN	NaN	NaN	NaN	0	NaN	NaN	NaN	NaN
287	NaN	7	NaN	NaN	0	NaN	NaN	NaN	NaN	6	NaN	NaN	NaN	0	NaN	NaN	NaN	0	NaN	0	NaN	NaN	NaN	4	NaN	NaN	NaN	NaN	NaN	5	1	2	NaN	NaN	NaN	NaN	NaN	NaN	NaN	0	NaN	NaN	NaN	NaN	0	NaN	NaN	NaN	NaN
288	NaN	7	NaN	NaN	0	NaN	NaN	NaN	NaN	6	NaN	NaN	NaN	0	NaN	NaN	NaN	0	NaN	0	NaN	NaN	NaN	4	NaN	NaN	NaN	NaN	NaN	5	1	2	NaN	NaN	NaN	NaN	NaN	NaN	NaN	0	NaN	NaN	NaN	NaN	0	NaN	NaN	NaN	NaN
289	NaN	7	NaN	NaN	0	NaN	NaN	NaN	NaN	6	NaN	NaN	NaN	0	NaN	NaN	NaN	0	NaN	0	NaN	NaN	NaN	4	NaN	NaN	NaN	NaN	NaN	5	1	2	NaN	NaN	NaN	NaN	NaN	NaN	NaN	0	NaN	NaN	NaN	NaN	0	NaN	NaN	NaN	NaN
290	NaN	7	NaN	NaN	0	NaN	NaN	NaN	NaN	6	NaN	NaN	NaN	0	NaN	NaN	NaN	0	NaN	0	NaN	NaN	NaN	4	NaN	NaN	NaN	NaN	NaN	5	1	2	NaN	NaN	NaN	NaN	NaN	NaN	NaN	0	NaN	NaN	NaN	NaN	0	NaN	NaN	NaN	NaN
291	NaN	7	NaN	NaN	0	NaN	NaN	NaN	NaN	6	NaN	NaN	NaN	0	NaN	NaN	NaN	0	NaN	0	NaN	NaN	NaN	4	NaN	NaN	NaN	NaN	NaN	5	1	2	NaN	NaN	NaN	NaN	NaN	NaN	NaN	0	NaN	NaN	NaN	NaN	0	NaN	NaN	NaN	NaN
292	NaN	7	NaN	NaN	0	NaN	NaN	NaN	NaN	6	NaN	NaN	NaN	0	NaN	NaN	NaN	0	NaN	0	NaN	NaN	NaN	4	NaN	NaN	NaN	NaN	NaN	5	1	2	NaN	NaN	NaN	NaN	NaN	NaN	NaN	0	NaN	NaN	NaN	NaN	0	NaN	NaN	NaN	NaN
293	NaN	7	NaN	NaN	0	NaN	NaN	NaN	NaN	6	NaN	NaN	NaN	0	NaN	NaN	NaN	0	NaN	0	NaN	NaN	NaN	4	NaN	NaN	NaN	NaN	NaN	5	1	2	NaN	NaN	NaN	NaN	NaN	NaN	NaN	0	NaN	NaN	NaN	NaN	0	NaN	NaN	NaN	NaN
294	NaN	7	NaN	NaN	0	NaN	NaN	NaN	NaN	6	NaN	NaN	NaN	0	NaN	NaN	NaN	0	NaN	0	NaN	NaN	NaN	4	NaN	NaN	NaN	NaN	NaN	5	1	2	NaN	NaN	NaN	NaN	NaN	NaN	NaN	0	NaN	NaN	NaN	NaN	0	NaN	NaN	NaN	NaN
295	NaN	7	NaN	NaN	0	NaN	NaN	NaN	NaN	6	NaN	NaN	NaN	0	NaN	NaN	NaN	0	NaN	0	NaN	NaN	NaN	4	NaN	NaN	NaN	NaN	NaN	5	1	2	NaN	NaN	NaN	NaN	NaN	NaN	NaN	0	NaN	NaN	NaN	NaN	0	NaN	NaN	NaN	NaN
296	NaN	7	NaN	NaN	0	NaN	NaN	NaN	NaN	6	NaN	NaN	NaN	0	NaN	NaN	NaN	0	NaN	0	NaN	NaN	NaN	4	NaN	NaN	NaN	NaN	NaN	5	1	2	NaN	NaN	NaN	NaN	NaN	NaN	NaN	0	NaN	NaN	NaN	NaN	0	NaN	NaN	NaN	NaN
297	NaN	7	NaN	NaN	0	NaN	NaN	NaN	NaN	6	NaN	NaN	NaN	0	NaN	NaN	NaN	0	NaN	0	NaN	NaN	NaN	4	NaN	NaN	NaN	NaN	NaN	5	1	2	NaN	NaN	NaN	NaN	NaN	NaN	NaN	0	NaN	NaN	NaN	NaN	0	NaN	NaN	NaN	NaN
298	NaN	7	NaN	NaN	0	NaN	NaN	NaN	NaN	6	NaN	NaN	NaN	0	NaN	NaN	NaN	0	NaN	0	NaN	NaN	NaN	4	NaN	NaN	NaN	NaN	NaN	5	1	2	NaN	NaN	NaN	NaN	NaN	NaN	NaN	0	NaN	NaN	NaN	NaN	0	NaN	NaN	NaN	NaN
299	NaN	7	NaN	NaN	0	NaN	NaN	NaN	NaN	6	NaN	NaN	NaN	0	NaN	NaN	NaN	0	NaN	0	NaN	NaN	NaN	4	NaN	NaN	NaN	NaN	NaN	5	1	2	NaN	NaN	NaN	NaN	NaN	NaN	NaN	0	NaN	NaN	NaN	NaN	0	NaN	NaN	NaN	NaN
300	NaN	7	NaN	NaN	0	NaN	NaN	NaN	NaN	6	NaN	NaN	NaN	0	NaN	NaN	NaN	0	NaN	0	NaN	NaN	NaN	4	NaN	NaN	NaN	NaN	NaN	5	1	2	NaN	NaN	NaN	NaN	NaN	NaN	NaN	0	NaN	NaN	NaN	NaN	0	NaN	NaN	NaN	NaN
301	NaN	7	NaN	NaN	0	NaN	NaN	NaN	NaN	6	NaN	NaN	NaN	0	NaN	NaN	NaN	0	NaN	0	NaN	NaN	NaN	4	NaN	NaN	NaN	NaN	NaN	5	1	2	NaN	NaN	NaN	NaN	NaN	NaN	NaN	0	NaN	NaN	NaN	NaN	0	NaN	NaN	NaN	NaN
[truncated: 440 more columns]
