# Supplementary material for: In Vivo Transcription Kinetics of a Synthetic Gene Uninvolved in Stress-Response Pathways in Stressed Escherichia coli Cells
Source: PLoS One. 2014 Sep 30;9(9):e109005. doi: 10.1371/journal.pone.0109005 (PMC4182640; doi:10.1371/journal.pone.0109005)
Supplement: File S1 — Supporting information. (ZIP) [file pone.0109005.s002.zip › raw data for submission/control/control_bg_corrected_intensities.csv]

1	0	0	0.80961	0	0	0	0	0	0	0	0	0	0	0	0	0	0	0	0	0	0	0	0	0	0	0	1.2991	0	0	0	0	0	0	0	0	0	NaN	NaN	NaN	NaN	NaN	NaN	NaN	NaN	NaN	NaN	NaN	NaN	NaN
2	0	0	0.73123	0	0	0	0	0	0	0	0	0	0	0	0	0	0	0	0	0	0	0	0	1.0392	0	0	1.1709	0	0	0	0	0	0	0	0	0	NaN	NaN	NaN	NaN	NaN	NaN	NaN	NaN	NaN	NaN	NaN	NaN	NaN
3	0	0	0.70011	0	0	0	0	0	0	0	0	0	0	0	0	0	0	0	0	0	0	0.53128	0	0.9126	0	0	1.489	0	0	0	0	0	0	0	0	0	NaN	NaN	NaN	NaN	NaN	NaN	NaN	NaN	NaN	NaN	NaN	NaN	NaN
4	0	0	1.0715	0	0	0	0	0	0.55158	0	0	0	0	0	0	0	0	0	0	0	0	0	0	1.4355	0	0	1.4208	0	0	0	0	0	0	0	0	0	NaN	NaN	NaN	NaN	NaN	NaN	NaN	NaN	NaN	NaN	NaN	NaN	NaN
5	0	0	0.91743	0	0	0	0	0	0	0	0	0	0	0	0	0	0	0	0	0	0	0	0	0	0	0	1.2244	0	0	0	0	0	0	0	0	0	NaN	NaN	NaN	NaN	NaN	NaN	NaN	NaN	NaN	NaN	NaN	NaN	NaN
6	0	0	0.89251	0	0	0	0	0	0.5069	0	0	0	0	0	0	0	0	0	0	0	0	0.52212	0	1.1173	0	0	1.4932	0	0	0	0	0	0	0	0	0	NaN	NaN	NaN	NaN	NaN	NaN	NaN	NaN	NaN	NaN	NaN	NaN	NaN
7	0	0	0.98445	0	0	0.8633	0	0	0	0	0	0	0	0	0	0	0	0	0	0	0	0.53417	0	2.0959	0	0	0.98256	0	0	0	0	0	0	0	0	0	NaN	NaN	NaN	NaN	NaN	NaN	NaN	NaN	NaN	NaN	NaN	NaN	NaN
8	0	0	1.0452	0	0	0	0	0	0	0	0	0	0	0	0	0	0	0	0	0	0	0	0	2.2474	0	0	1.161	0	0	0	0	0	0	0	0	0	NaN	NaN	NaN	NaN	NaN	NaN	NaN	NaN	NaN	NaN	NaN	NaN	NaN
9	0	0	0.91096	0	0	0	0	0	0.63442	0	0.28644	0	0	0	0	0	0	0	0	0	0	0	0	0	0	0	1.0929	0	0	0	0	0	0	0	0	0	NaN	NaN	NaN	NaN	NaN	NaN	NaN	NaN	NaN	NaN	NaN	NaN	NaN
10	0	0	0.64059	0	0	0	0	0	0.65635	0	0.42354	0	0	0	0	0	0	0	0	0	0	0.70503	0	1.7008	0	0	2.395	0	0	0	0	0	0	0	0	0	NaN	NaN	NaN	NaN	NaN	NaN	NaN	NaN	NaN	NaN	NaN	NaN	NaN
11	0	0	0.89576	0	0	0	1.0743	0	0.8404	0	0	0	0	0	0	0	0	0	0	0	0	0.85139	0	2.4781	0	0	2.4614	0	0	0	0	0	0	0	0	0	NaN	NaN	NaN	NaN	NaN	NaN	NaN	NaN	NaN	NaN	NaN	NaN	NaN
12	0	0	1.0517	0	0	0	0.54146	0	0.45393	0	0.31969	0	0	0.50349	0	0	0	0	0	0	0	0.84171	0	2.431	0	0.56529	2.6949	0	0	0	0	0	0	0	0	0	NaN	NaN	NaN	NaN	NaN	NaN	NaN	NaN	NaN	NaN	NaN	NaN	NaN
13	0	0	0.80413	0	0	0.4494	0.72367	0	0	0	0.21559	0	0	0	0	0	0	0	0	NaN	0	0.55034	0	NaN	0	0	1.7243	NaN	0	0	0	0	0	0	0	0	0	0.61801	0	0	1.3493	0	NaN	NaN	NaN	NaN	NaN	NaN	NaN
14	0	0	1.1585	0	0	0	1.0549	0	0.73802	0	0	0	0	0.49928	0	0	0	0	0	NaN	0	0.48832	0	NaN	0	0	2.5646	NaN	0	0	0	0	0	0	0	0	0	0.45153	0	0	2.4834	0.47547	NaN	NaN	NaN	NaN	NaN	NaN	NaN
15	0	0	1.3468	0	0	0	0.93167	0	0.78332	0	0	0	0	0	0.45946	0.46597	0	0	0	NaN	0	0.78515	0	NaN	0	0	2.5605	NaN	0	0	0	0	0	0	0	0	0	0.70615	0	0	2.1588	0	NaN	NaN	NaN	NaN	NaN	NaN	NaN
16	0	0	1.4684	0	0	0.33147	0.90754	0	1.0466	0	0.15826	0	0	0.81688	0.49127	0	0	0	0	NaN	0	0.68581	0	NaN	0	0	2.6576	NaN	0	0	0	0	0	0	0	0	0	0.61361	0	0	2.0162	0	NaN	NaN	NaN	NaN	NaN	NaN	NaN
17	0	0	1.6248	0	0	0.27061	0.83564	0	0.9858	0	0.32097	0	0	1.3217	0	0.38106	0	0	0	NaN	0	0.66943	0	NaN	0	0	3.1155	NaN	0	0.83018	0	0	0	0	0	0	0.36618	0	0	0	2.2025	0	NaN	NaN	NaN	NaN	NaN	NaN	NaN
18	0	0	1.3996	0	0	0.27457	1.9434	0	0.74956	0	0.49741	0	0	1.1559	0	0	0	0	0	NaN	0	0.57493	0	NaN	0	0.54675	3.5576	NaN	0	0.71602	0	0	0	0	0	0	0.42482	0.48151	0	0	2.3102	0	NaN	NaN	NaN	NaN	NaN	NaN	NaN
19	0	0	1.3763	0	0	0	1.883	0	0.82749	0	0.34357	0	0	1.9615	0	0	0	0	0	NaN	0	0.71447	0	NaN	0	0.91615	3.0274	NaN	0	0.44824	0	0	0	0	0	0	0.78941	0.87901	0	0	2.1679	0.54156	NaN	NaN	NaN	NaN	NaN	NaN	NaN
20	0	0	1.1923	1.0092	0	0.2523	1.9962	0	0.78446	0	0	0.62027	0	1.2813	0	0.3654	0	0	0	NaN	0	0.5395	0	NaN	0	0.71041	2.3766	NaN	0	0.70681	0	0	0	0	0	0	0.83725	0	0	0	2.6831	0.37566	NaN	NaN	NaN	NaN	NaN	NaN	NaN
21	0	0	1.3766	0.34083	0	0.96353	1.6826	0	0.87804	0	0.88288	0	0	1.5842	0.56564	0	0	0	0	NaN	0	1.3152	0	NaN	0	0.65591	2.2941	NaN	0	0.55851	0	0	0	0	0	0	0	0.60268	0	0	2.4578	0	NaN	NaN	NaN	NaN	NaN	NaN	NaN
22	0	0	1.5418	0.81798	0	0.82327	2.2724	0	0.77957	0	0.55326	0	0	1.731	0	0	0	0	0	NaN	0	0.64672	0	NaN	0	0.71373	3.4709	NaN	0	0.47244	0	0	0	0.57409	0	0	0	0.95302	0	0	2.7773	0	NaN	NaN	NaN	NaN	NaN	NaN	NaN
23	0	0	1.4942	0.5822	0	0.81147	1.5646	0	0.76364	0	0.72274	0	0	2.0574	0.53717	0	0	0	0	NaN	0	0.93995	0	NaN	0	0	2.8928	NaN	0	0.55238	0	0	0	0	0	0	0.68365	0	0	0	2.7733	0.68558	NaN	NaN	NaN	NaN	NaN	NaN	NaN
24	0	0	1.1438	1.0894	0	0.60549	1.539	0	0.79325	0	0	0	0	2.6558	0	0	0	0	0	NaN	0	0.45553	0	NaN	0	0.84545	3.0173	NaN	0	0	0	0	0	0	0	0	0	0.44798	0.425	0	2.2822	0	NaN	NaN	NaN	NaN	NaN	NaN	NaN
25	0	0	2.1894	1.8667	0	0.67145	2.6823	0.28396	0.85237	0	1.0919	0.75613	0	2.3585	0	0.55003	0	0	0.80522	NaN	0	1.3419	NaN	NaN	0	NaN	3.6312	NaN	0	0.41712	0	0	0	0.47218	0	NaN	0.6046	1.4756	0	0	3.5284	0.4036	0	0	0	0	0.5646	0	NaN
26	0	0.11342	2.1729	1.669	0	1.8508	2.0053	0.34069	1.0831	0	1.3011	0	0	2.0628	0.34443	0.52984	0	0	0	NaN	0	0.82792	NaN	NaN	0	NaN	4.4121	NaN	0	0.38673	0	0	0	0	0	NaN	0.50344	1.2801	0	0	3.8454	0.54232	0	0	0	0	0	0	NaN
27	0	0.1214	1.5226	1.8695	0	2.294	2.1351	0	1.8173	0	1.0437	0	0	2.6888	0.6292	0.58488	0	0	0	NaN	0	0.98657	NaN	NaN	0	NaN	4.6617	NaN	0	0	0	0	0	0	0	NaN	0.24524	0.96531	0	0	3.1454	0.54302	0	0	0	0	0	0	NaN
28	0	0	0	2.224	0	0.92774	2.1249	0	1.0357	0	0	0	0	3.0978	0.43919	0.63746	0	0	0.61034	NaN	0	1.4028	NaN	NaN	0	NaN	5.3616	NaN	0	0	0	0	0	0	0	NaN	0	1.0911	0	0	4.3722	0	0	0	0	0	0.63121	0	NaN
29	0	0.14648	2.728	1.7291	0	1.8925	2.4758	0	1.0669	0	0.66085	0	0	3.4276	0.52993	0	0	0	1.3343	NaN	0	1.363	NaN	NaN	0	NaN	4.5096	NaN	0	0.50877	0	0.06422	0	0.73094	0	NaN	0.85686	1.4387	0	0	4.6276	0.40508	0	0	0	0	0	0	NaN
30	0	0	2.5464	3.0496	0	2.2677	2.9593	0.6271	1.1756	0	1.1486	0.49704	0	5.4642	0.70367	0.69401	0	0	0.54323	NaN	0	1.6525	NaN	NaN	0	NaN	3.8481	NaN	0	1.523	0	0.050937	0	0.72207	0	NaN	0.8818	1.1066	0	0	4.5963	0	0	0	0.24004	0	0.44077	0	NaN
31	0	0	2.0813	2.7597	0	1.9116	3.1528	0	1.2364	0	0.40118	0.37397	0	4.5959	0.7034	0.66761	0	0	0.46045	NaN	0	1.5128	NaN	NaN	0	NaN	4.6103	NaN	0	1.6169	0	0.031188	0	0.44734	0	NaN	0.63969	0.90684	0	0.36845	4.2376	0.38082	0	0	0	0.78529	0	0	NaN
32	0	0.051792	2.4668	1.7038	0	1.7251	3.0499	0.52159	1.3053	0	1.4266	0.23168	0	2.8557	0.97258	0.5667	0	0	1.1623	NaN	0	0.80426	NaN	NaN	0	NaN	4.0616	NaN	0	1.1569	0	0	0	0.81765	0	NaN	0.87934	1.3922	0.32025	0	4.6009	0.69778	0	0	0	0	0.79799	0	NaN
33	0	0	2.1198	2.3719	0	1.2464	2.9304	0.65386	1.4009	0	1.3072	1.1356	0	2.922	0.63304	0.84754	0	0	0.57741	NaN	0	1.0318	NaN	NaN	0	NaN	5.5828	NaN	0	0.75335	0	0.0064069	0	1.0274	0	NaN	0.82828	1.2233	0	0.38911	4.6605	0.92467	0	0	0.17402	1.0826	0.5026	0	NaN
34	0	0	2.4908	2.544	0	1.8283	2.9001	0.437	2.2315	0	1.9579	0.912	0	3.2638	0.57581	0	0	0.41178	0.70626	NaN	0	0.67489	NaN	NaN	0	NaN	5.5337	NaN	0	0	0	0	0	1.0257	0.51371	NaN	1.0134	1.5027	0	0	4.422	0.72027	0	0	0.33071	1.3064	1.9724	0	NaN
35	0	0	2.9454	2.835	0	2.6194	3.5411	0.62081	1.9472	0	1.8451	0.060777	0	2.8369	1	0.57539	0	0	1.4898	NaN	0	2.1446	NaN	NaN	0	NaN	5.8603	NaN	0	0.25681	0	0.15325	0	1.2528	0	NaN	1.3866	0.56247	0	0	4.5527	0.59803	0	0	0	1.5971	0	0	NaN
36	0	0	2.4911	3.0077	0	1.3755	3.2185	0.50122	2.5224	0	2.3473	0.23138	0	3.7268	0.72828	0.63746	0	0	2.2484	NaN	0	1.1567	NaN	NaN	0	NaN	4.9384	NaN	0	1.1929	0	0.70668	0	1.1461	0	NaN	0.96036	1.4881	0	0	5.1337	0.89614	0	0	0.32994	0.38523	0.37134	0	NaN
37	0	0	1.5423	1.896	0	0.61941	2.934	0.97824	2.1809	0	0.99524	1.1751	0	4.0614	0.87502	0.97292	0	0.42313	0	NaN	0	2.9696	NaN	NaN	NaN	NaN	5.4557	NaN	0	1.8662	NaN	0.32072	NaN	1.296	0	NaN	0.85025	0.80226	0	0	4.9894	2.6709	0	0	0.11755	0.79104	1.0396	0	0
38	0	0	1.6237	2.8877	0	2.5887	2.7946	1.5039	2.0577	0	1.1133	0.95276	0	6.5762	0.69295	1.1568	0	0.64445	2.4367	NaN	0	2.1234	NaN	NaN	NaN	NaN	5.9169	NaN	0	1.1577	NaN	0.17186	NaN	1.4205	0	NaN	1.877	1.4178	0	0	4.6164	1.0048	0	0	0.34755	0.66082	0.52293	0	0
39	0	0	1.5382	3.0472	0	2.0778	2.8974	1.2105	2.4141	0	1.3195	0.94005	0	4.5799	0.7466	0.71758	0	0.67043	1.7211	NaN	0	2.2053	NaN	NaN	NaN	NaN	6.0017	NaN	0	1.2082	NaN	0	NaN	1.7945	0	NaN	1.1838	1.856	0	0	5.2539	0.61881	0	0	0.45358	0.90868	0.48998	0	0
40	0	0	1.6469	3.7275	0	3.2221	2.9851	1.4862	2.2114	0	1.232	2.2378	0	6.7905	0.79319	0.55981	0	0.44155	1.862	NaN	0	2.7245	NaN	NaN	NaN	NaN	4.6871	NaN	0	1.9585	NaN	0	NaN	1.7484	0	NaN	1.9138	0.8182	0	0.48098	4.8241	0.47411	0	0	0.41253	1.4465	1.7804	0	0
41	0	0.0075668	2.2795	3.6614	0	3.4466	2.7971	1.4223	2.3668	0	2.1402	1.7586	0	7.5611	0.72216	0.84977	0	0.46726	1.7817	NaN	0	2.3794	NaN	NaN	NaN	NaN	6.3675	NaN	0	1.9694	NaN	0	NaN	1.9423	0	NaN	2.0318	0.89389	0	0	4.8003	0.78116	0	0	0.35383	1.0518	1.4438	0	0
42	0	0.29509	1.9089	2.8086	0	2.9738	3.8442	1.416	2.3608	0	2.681	1.185	0	7.2393	0.87342	1.4421	0	0	2.3166	NaN	0	2.7117	NaN	NaN	NaN	NaN	6.0385	NaN	0	2.2103	NaN	0.38507	NaN	1.0628	0	NaN	1.3517	1.3601	0	0.26721	5.9946	0.44436	0	0	0.51934	1.7461	1.229	0	0
43	0	0	1.7738	2.4124	0	2.5341	4.2705	1.992	2.3894	0	2.4877	1.5616	0	8.2076	1.0187	1.3928	0	0.34186	2.0644	NaN	0	2.3052	NaN	NaN	NaN	NaN	6.4994	NaN	0	1.7822	NaN	0	NaN	2.1479	0	NaN	1.3102	1.288	0	0.58032	5.0215	0.55576	0	0	0.35188	1.1064	1.4579	0	0
44	0	0.16733	2.0555	3.4042	0	1.8963	4.2455	1.6618	2.9415	0	3.8193	3.6707	0	7.676	1.2302	1.1502	0	0.66121	0.70594	NaN	0	2.6987	NaN	NaN	NaN	NaN	6.3797	NaN	0	2.8226	NaN	0.24604	NaN	2.4184	0	NaN	2.4483	1.1595	0	0	5.8759	0.93141	0	0	0.467	0.96947	1.7773	0	0
45	0	0.22076	2.1168	2.46	0	2.9652	5.2465	2.1432	3.1203	0	2.7967	1.5903	0	6.545	1.2498	1.2943	0	0.34334	1.1754	NaN	0	2.6124	NaN	NaN	NaN	NaN	3.7371	NaN	0	2.0712	NaN	0.40371	NaN	2.4098	0	NaN	2.6981	0.83071	0	0.17849	5.7212	0.96893	0	0	0.63465	0.48099	2.1701	0	0
46	0	0.26372	2.9128	2.1948	0	3.4526	4.3008	2.3632	2.593	0	1.8687	1.5006	0	8.5015	1.1889	1.3669	0	0.27249	2.2662	NaN	0	2.77	NaN	NaN	NaN	NaN	6.3592	NaN	0	2.1834	NaN	0.20428	NaN	1.0242	0	NaN	2.3791	1.0442	0	0.28693	8.5033	0.60744	0	0	0.88885	0.59871	1.0491	0	0
47	0	0.13544	1.5893	4.5982	0	2.8746	3.5023	2.6251	3.316	0	2.2628	2.2302	0	8.0808	1.3411	1.5521	0	0.73204	1.6477	NaN	0	3.107	NaN	NaN	NaN	NaN	7.7881	NaN	0	2.4188	NaN	0	NaN	1.1533	0	NaN	2.4063	0.80755	0	0.53747	6.6798	1.0797	0	0	0.60802	0.95187	2.4027	0	0
48	0	0.52965	0.87658	4.6516	0	2.8767	3.6021	1.9179	2.8401	0	3.8339	3.4287	0	7.1527	1.8234	1.7834	0	0.28372	3.2655	NaN	0	3.125	NaN	NaN	NaN	NaN	6.0676	NaN	0	2.3519	NaN	0.36545	NaN	1.4008	0	NaN	2.5632	1.1634	0	0.31163	5.0238	0.51421	0	0	0.7984	0	2.3843	0	0
49	0	0.18142	2.0297	1.7294	0	3.1658	3.1955	NaN	NaN	0	NaN	NaN	NaN	9.0265	NaN	NaN	0	0	NaN	NaN	0	2.8903	NaN	NaN	NaN	NaN	4.7393	NaN	0	NaN	NaN	0.08212	NaN	0.58995	0	NaN	1.9529	3.4181	0	0	8.0976	1.2551	0	0	0.46314	0.92326	2.3989	0	0
50	0	0	3.1138	1.6947	0	2.673	3.7615	NaN	NaN	0	NaN	NaN	NaN	8.7107	NaN	NaN	0	0.34276	NaN	NaN	0	2.8429	NaN	NaN	NaN	NaN	3.1074	NaN	0	NaN	NaN	0.49072	NaN	2.3459	0	NaN	2.0471	3.5946	0	0.4296	7.5914	0.81277	0	0	0.57033	1.4072	1.599	0	0
51	0	0.032222	3.3863	1.4338	0	2.1742	5.1517	NaN	NaN	0	NaN	NaN	NaN	9.5333	NaN	NaN	0	0.59885	NaN	NaN	0	2.1429	NaN	NaN	NaN	NaN	2.5692	NaN	0	NaN	NaN	0.68148	NaN	0.76156	1.1095	NaN	2.9057	3.5658	0	0.90757	7.8933	1.384	0	0	0.55019	1.383	2.5045	0	0
52	0	0.11029	3.7646	1.9782	0	3.9636	3.7037	NaN	NaN	0	NaN	NaN	NaN	5.8681	NaN	NaN	0	0.58428	NaN	NaN	0	4.0019	NaN	NaN	NaN	NaN	3.2935	NaN	0	NaN	NaN	0.39919	NaN	0.65277	0.35393	NaN	2.3376	3.8023	0	0.28313	9.1476	1.2025	0	0	1.18	1.4	1.8716	0	0
53	0	0.073321	0	1.4262	0	2.7537	2.9803	NaN	NaN	0	NaN	NaN	NaN	5.7127	NaN	NaN	0	0	NaN	NaN	0	3.4013	NaN	NaN	NaN	NaN	3.5814	NaN	0	NaN	NaN	0.54821	NaN	3.1151	0.75496	NaN	2.2963	5.0066	0.81017	0.27472	8.7998	0.85575	0	0	0.82931	0.64686	2.3731	0	0
54	0	0.26769	2.5727	1.6907	0	3.8424	4.2262	NaN	NaN	0	NaN	NaN	NaN	9.2348	NaN	NaN	0	0.27423	NaN	NaN	0	3.8852	NaN	NaN	NaN	NaN	2.0705	NaN	0	NaN	NaN	1.0947	NaN	0.8854	0.49498	NaN	3.008	4.903	0	1.1375	8.5316	1.203	0	0	1.1206	1.4654	1.9086	0	0
55	0	0.18818	0	1.6541	0	6.7001	5.5432	NaN	NaN	0	NaN	NaN	NaN	9.5776	NaN	NaN	0	0	NaN	NaN	0	4.0857	NaN	NaN	NaN	NaN	2.4431	NaN	0	NaN	NaN	0.68503	NaN	2.4293	0.4992	NaN	0.73547	3.588	0	0.40164	8.4494	0	0	0	0.94931	1.4908	2.2924	0	0
56	0	0.10841	3.6725	1.9376	0	5.7521	4.6776	NaN	NaN	0	NaN	NaN	NaN	9.4284	NaN	NaN	0	0.22799	NaN	NaN	0	3.9627	NaN	NaN	NaN	NaN	2.5548	NaN	0	NaN	NaN	1.1822	NaN	3.0122	0.87716	NaN	3.2802	2.1108	0	0.45984	7.1822	1.4216	0	0	1.0064	1.2131	2.1995	0	0
57	0	0.33402	2.6931	2.5978	0	3.4441	5.451	NaN	NaN	0	NaN	NaN	NaN	8.4536	NaN	NaN	0	0.60232	NaN	NaN	0	4.4779	NaN	NaN	NaN	NaN	2.3041	NaN	0	NaN	NaN	0.53368	NaN	0.85358	0	NaN	2.4836	4.609	0	0	8.6534	1.9999	0	0	0.57274	1.6471	2.3437	0	0
58	0	0.20677	2.8904	1.7256	0	4.4858	3.8864	NaN	NaN	0	NaN	NaN	NaN	10.989	NaN	NaN	0	0.82897	NaN	NaN	0	3.953	NaN	NaN	NaN	NaN	2.4233	NaN	0	NaN	NaN	0.3159	NaN	2.2606	1.0365	NaN	3.6889	3.2865	0.52961	0.46462	9.5025	1.62	0	0	1.15	2.0616	1.3592	0	0
59	0	0.5801	0	1.5994	0	4.5401	5.1566	NaN	NaN	0	NaN	NaN	NaN	8.6371	NaN	NaN	0	0	NaN	NaN	0	3.1413	NaN	NaN	NaN	NaN	3.1776	NaN	0	NaN	NaN	0.2611	NaN	3.9423	0.79997	NaN	0	3.2636	0.35824	0.4125	9.1382	0	0	0	0.45718	2.018	1.8658	0	0
60	0	0.37225	3.838	0.85661	0	0	6.3026	NaN	NaN	0	NaN	NaN	NaN	9.7745	NaN	NaN	0	0.71747	NaN	NaN	0	3.6133	NaN	NaN	NaN	NaN	0	NaN	0	NaN	NaN	0.66029	NaN	2.3437	0.74383	NaN	3.6856	0	0	0.53131	0.82003	2.048	0	0	0.9193	2.0596	1.3375	0	0
61	0	0.32143	4.781	1.1635	0	NaN	6.2777	NaN	NaN	0	NaN	NaN	NaN	NaN	NaN	NaN	0	0	NaN	NaN	0	4.688	NaN	NaN	NaN	NaN	3.0709	NaN	0	NaN	NaN	0.80079	NaN	2.436	0.72797	NaN	2.1397	NaN	0.92648	NaN	NaN	1.4348	0	0	1.1845	1.961	0.82177	0	0
62	0	0.14875	4.2358	1.7176	0	NaN	4.7312	NaN	NaN	0	NaN	NaN	NaN	NaN	NaN	NaN	0	0.68791	NaN	NaN	0	4.023	NaN	NaN	NaN	NaN	3.2887	NaN	0	NaN	NaN	0.42832	NaN	3.0234	0.99683	NaN	3.4465	NaN	0.29243	NaN	NaN	1.8275	0	0	0.8117	1.8777	1.1521	0	0
63	0	0.68805	4.7868	1.4346	0	NaN	4.6268	NaN	NaN	0	NaN	NaN	NaN	NaN	NaN	NaN	0	0.92129	NaN	NaN	0	4.2243	NaN	NaN	NaN	NaN	2.7916	NaN	0	NaN	NaN	0.11291	NaN	2.2194	0.51621	NaN	2.5564	NaN	0.12115	NaN	NaN	1.4339	0	0	0.53684	0.54365	1.9966	0	0
64	0	0.62917	4.5063	2.1375	0	NaN	5.075	NaN	NaN	0	NaN	NaN	NaN	NaN	NaN	NaN	0	0.76325	NaN	NaN	0	3.8933	NaN	NaN	NaN	NaN	2.2901	NaN	0	NaN	NaN	0.25798	NaN	3.4859	1.3749	NaN	1.6722	NaN	0.23741	NaN	NaN	1.7233	0	0	1.1206	1.3939	2.0966	0	0
65	0	0.47599	3.9628	1.4671	0	NaN	4.1693	NaN	NaN	0	NaN	NaN	NaN	NaN	NaN	NaN	0	0.74537	NaN	NaN	0	4.4689	NaN	NaN	NaN	NaN	2.8429	NaN	0	NaN	NaN	1.2779	NaN	4.0454	1.2345	NaN	3.4603	NaN	0.98926	NaN	NaN	2.7126	0	0	0.2758	0.50673	2.6339	0	0
66	0	0.54631	2.7112	1.4988	0	NaN	5.1382	NaN	NaN	0	NaN	NaN	NaN	NaN	NaN	NaN	0	1.0254	NaN	NaN	0	4.2169	NaN	NaN	NaN	NaN	3.0421	NaN	0	NaN	NaN	1.5138	NaN	2.8886	0.83738	NaN	2.3909	NaN	0	NaN	NaN	2.4326	0	0	0.36666	1.2909	2.1434	0	0
67	0	0.42003	3.5343	1.3585	0	NaN	7.2852	NaN	NaN	0	NaN	NaN	NaN	NaN	NaN	NaN	0	1.0388	NaN	NaN	0	4.4549	NaN	NaN	NaN	NaN	4.3491	NaN	0	NaN	NaN	0.84098	NaN	3.8999	1.2664	NaN	4.7128	NaN	0.29218	NaN	NaN	2.1675	0	0	0.2153	1.657	0.78606	0	0
68	0	0.54647	3.5671	2.319	0	NaN	5.0394	NaN	NaN	0	NaN	NaN	NaN	NaN	NaN	NaN	0	0.68574	NaN	NaN	0	4.3202	NaN	NaN	NaN	NaN	4.7659	NaN	0	NaN	NaN	1.0129	NaN	2.6791	1.4025	NaN	2.7541	NaN	1.1198	NaN	NaN	2.5014	0	0	0.32062	2.3662	2.871	0	0
69	0	0.39389	4.297	1.4072	0	NaN	5.8655	NaN	NaN	0	NaN	NaN	NaN	NaN	NaN	NaN	0	0.94561	NaN	NaN	0	4.8591	NaN	NaN	NaN	NaN	4.5314	NaN	0	NaN	NaN	1.8264	NaN	3.4934	0.7102	NaN	3.5027	NaN	0.92277	NaN	NaN	1.8974	0	0	0.13085	2.468	2.0206	0	0
70	0	0.3607	4.8552	1.5164	0	NaN	5.8775	NaN	NaN	0	NaN	NaN	NaN	NaN	NaN	NaN	0	0.74001	NaN	NaN	0	4.7654	NaN	NaN	NaN	NaN	3.6302	NaN	0	NaN	NaN	1.8299	NaN	3.5933	0.73586	NaN	4.9657	NaN	0.82817	NaN	NaN	2.5617	0	0	0	0.79048	0	0	0
71	0	0.57886	4.1762	1.4228	0	NaN	5.9066	NaN	NaN	0	NaN	NaN	NaN	NaN	NaN	NaN	0	0.72945	NaN	NaN	0	3.8843	NaN	NaN	NaN	NaN	3.4769	NaN	0	NaN	NaN	0.50368	NaN	4.1141	2.0218	NaN	4.6451	NaN	0	NaN	NaN	2.6419	0	0	0.43881	2.8922	1.3957	0	0
72	0	0.21163	3.3345	1.7621	0	NaN	6.0895	NaN	NaN	0	NaN	NaN	NaN	NaN	NaN	NaN	0	0.68545	NaN	NaN	0	2.0935	NaN	NaN	NaN	NaN	5.1932	NaN	0	NaN	NaN	0.98858	NaN	4.894	1.9916	NaN	4.5334	NaN	0	NaN	NaN	3.22	0	0	1.4751	1.7925	2.0443	0	0
73	0	1.0077	3.6285	1.3981	0	NaN	6.2633	NaN	NaN	0	NaN	NaN	NaN	NaN	NaN	NaN	0	0.7696	NaN	NaN	0	3.5994	NaN	NaN	NaN	NaN	5.8444	NaN	0	NaN	NaN	1.1741	NaN	4.3875	1.5831	NaN	4.5059	NaN	1.0254	NaN	NaN	3.1116	0	0	0.84031	1.53	1.9989	0	0
74	0	0.91492	4.0512	2.1349	0	NaN	7.525	NaN	NaN	0	NaN	NaN	NaN	NaN	NaN	NaN	0	0.54468	NaN	NaN	0	2.5434	NaN	NaN	NaN	NaN	2.7397	NaN	0	NaN	NaN	0.49825	NaN	5.0254	1.6195	NaN	5.0785	NaN	0.9239	NaN	NaN	2.4193	0	0	1.326	1.8358	1.781	0	0
75	0	1.1762	4.3502	2.1014	0	NaN	6.7349	NaN	NaN	0	NaN	NaN	NaN	NaN	NaN	NaN	0	0.8692	NaN	NaN	0	3.6248	NaN	NaN	NaN	NaN	4.2656	NaN	0	NaN	NaN	0.85016	NaN	4.4397	1.427	NaN	4.7964	NaN	0	NaN	NaN	3.1187	0	0	0.82726	0.52074	1.6987	0	0
76	0	1.1864	4.2319	2.4227	0	NaN	6.6639	NaN	NaN	0	NaN	NaN	NaN	NaN	NaN	NaN	0	0.62948	NaN	NaN	0	3.7355	NaN	NaN	NaN	NaN	3.4867	NaN	0	NaN	NaN	1.2088	NaN	4.9109	1.6489	NaN	4.7329	NaN	0.16045	NaN	NaN	3.3412	0	0	0.96258	1.3726	1.827	0	0
77	0	1.5514	4.8307	2.7627	0	NaN	7.4469	NaN	NaN	0	NaN	NaN	NaN	NaN	NaN	NaN	0	0.45177	NaN	NaN	0	1.8472	NaN	NaN	NaN	NaN	3.7969	NaN	0	NaN	NaN	2.3844	NaN	4.9898	0.53543	NaN	3.8888	NaN	0.81675	NaN	NaN	3.5604	0	0	1.0469	0	0	0	0
78	0	1.8712	4.2986	1.8864	0	NaN	9.127	NaN	NaN	0	NaN	NaN	NaN	NaN	NaN	NaN	0	0.77003	NaN	NaN	0	2.8168	NaN	NaN	NaN	NaN	3.7252	NaN	0	NaN	NaN	1.4785	NaN	3.461	2.2959	NaN	4.0661	NaN	0.26825	NaN	NaN	3.321	0	0	1.7916	2.6867	2.1207	0	0
79	0	1.9228	4.8352	2.9698	0	NaN	9.4226	NaN	NaN	0	NaN	NaN	NaN	NaN	NaN	NaN	0	0.75946	NaN	NaN	0	2.4767	NaN	NaN	NaN	NaN	4.6852	NaN	0	NaN	NaN	1.4145	NaN	4.8339	2.4296	NaN	4.0062	NaN	0.91431	NaN	NaN	3.4546	0	0	1.4189	1.7195	2.1814	0	0
80	0	1.5693	5.7218	3.2557	0	NaN	9.6458	NaN	NaN	0	NaN	NaN	NaN	NaN	NaN	NaN	0	0.72986	NaN	NaN	0	2.1744	NaN	NaN	NaN	NaN	5.3025	NaN	0	NaN	NaN	0.82848	NaN	4.7981	2.155	NaN	4.6528	NaN	0.93075	NaN	NaN	2.8762	0	0	1.5439	3.128	2.5421	0	0
81	0	0.85021	5.492	3.2483	0	NaN	9.6977	NaN	NaN	0	NaN	NaN	NaN	NaN	NaN	NaN	0	0.86929	NaN	NaN	0	2.5519	NaN	NaN	NaN	NaN	0	NaN	0	NaN	NaN	0.8308	NaN	4.6506	2.2718	NaN	5.744	NaN	1.0153	NaN	NaN	2.0534	0	0	0.64455	2.1726	1.8897	0	0
82	0	1.4517	4.4293	3.2636	0	NaN	10.802	NaN	NaN	0	NaN	NaN	NaN	NaN	NaN	NaN	0	0.50947	NaN	NaN	0	2.7053	NaN	NaN	NaN	NaN	5.53	NaN	0	NaN	NaN	0.83132	NaN	4.1708	1.9249	NaN	6.5033	NaN	0.88204	NaN	NaN	3.1856	0	0	1.7257	2.2602	2.59	0	0
83	0	1.2647	4.7673	2.972	0	NaN	11.473	NaN	NaN	0	NaN	NaN	NaN	NaN	NaN	NaN	0	0.51131	NaN	NaN	0	1.9493	NaN	NaN	NaN	NaN	5.7218	NaN	0	NaN	NaN	0.50607	NaN	4.6377	2.0672	NaN	6.0095	NaN	1.0867	NaN	NaN	3.2218	0	0	1.8474	2.8787	2.1083	0	0
84	0	1.7094	5.1522	3.3333	0	NaN	10.302	NaN	NaN	0	NaN	NaN	NaN	NaN	NaN	NaN	0	0.63954	NaN	NaN	0	2.2089	NaN	NaN	NaN	NaN	6.3373	NaN	0	NaN	NaN	0.70752	NaN	3.73	2.2745	NaN	7.1505	NaN	1.3312	NaN	NaN	3.0433	0	0	1.5435	2.911	2.4074	0	0
85	0	0	NaN	0	0	NaN	NaN	NaN	NaN	0	NaN	NaN	NaN	NaN	NaN	NaN	0	0.52029	NaN	NaN	0	0	NaN	NaN	NaN	NaN	3.2257	NaN	0	NaN	NaN	0	NaN	NaN	2.1547	NaN	3.8731	NaN	1.2888	NaN	NaN	3.0451	NaN	0	0.55758	NaN	2.7673	0	0
86	0	1.3258	NaN	2.8838	0	NaN	NaN	NaN	NaN	0	NaN	NaN	NaN	NaN	NaN	NaN	0	0.28099	NaN	NaN	0	2.1999	NaN	NaN	NaN	NaN	5.2729	NaN	0	NaN	NaN	0.98065	NaN	NaN	2.2702	NaN	6.2047	NaN	1.1235	NaN	NaN	2.7561	NaN	0	0.59723	NaN	2.7255	0	0
87	0	1.0594	NaN	2.7581	0	NaN	NaN	NaN	NaN	0	NaN	NaN	NaN	NaN	NaN	NaN	0	0	NaN	NaN	0	1.9447	NaN	NaN	NaN	NaN	5.1319	NaN	0	NaN	NaN	1.1457	NaN	NaN	1.8263	NaN	5.2632	NaN	1.1333	NaN	NaN	2.9571	NaN	0	0.48043	NaN	1.3989	0	0
88	0	1.6233	NaN	3.8267	0	NaN	NaN	NaN	NaN	0	NaN	NaN	NaN	NaN	NaN	NaN	0	0.3576	NaN	NaN	0	4.3855	NaN	NaN	NaN	NaN	6.6287	NaN	0	NaN	NaN	1.1852	NaN	NaN	3.1847	NaN	5.8008	NaN	1.1711	NaN	NaN	3.0197	NaN	0	0.59671	NaN	3.3404	0	0
89	0	1.6182	NaN	3.43	0	NaN	NaN	NaN	NaN	0	NaN	NaN	NaN	NaN	NaN	NaN	0	0.2183	NaN	NaN	0	3.9577	NaN	NaN	NaN	NaN	6.6979	NaN	0	NaN	NaN	0.7627	NaN	NaN	2.5168	NaN	5.4452	NaN	1.0938	NaN	NaN	2.588	NaN	0	0.75115	NaN	2.8127	0	0
90	0	2.4666	NaN	3.4188	0	NaN	NaN	NaN	NaN	0	NaN	NaN	NaN	NaN	NaN	NaN	0	0.19738	NaN	NaN	0	3.4489	NaN	NaN	NaN	NaN	6.0525	NaN	0	NaN	NaN	1.2039	NaN	NaN	2.6169	NaN	5.4871	NaN	1.591	NaN	NaN	3.1282	NaN	0	0.71774	NaN	2.1393	0	0
91	0	2.3305	NaN	4.0499	0	NaN	NaN	NaN	NaN	0	NaN	NaN	NaN	NaN	NaN	NaN	0	0.03212	NaN	NaN	0	3.5077	NaN	NaN	NaN	NaN	6.2852	NaN	0	NaN	NaN	1.8307	NaN	NaN	2.4757	NaN	6.7078	NaN	1.3173	NaN	NaN	2.6946	NaN	0	0.40286	NaN	3.2	0	0
92	0	2.5453	NaN	3.3871	0	NaN	NaN	NaN	NaN	0	NaN	NaN	NaN	NaN	NaN	NaN	0	0.2873	NaN	NaN	0	2.836	NaN	NaN	NaN	NaN	7.0891	NaN	0	NaN	NaN	2.115	NaN	NaN	2.1093	NaN	7.9473	NaN	0	NaN	NaN	3.9057	NaN	0	0	NaN	0	0	0
93	0	2.2724	NaN	3.9682	0	NaN	NaN	NaN	NaN	0	NaN	NaN	NaN	NaN	NaN	NaN	0	0.18978	NaN	NaN	0	4.0055	NaN	NaN	NaN	NaN	6.6001	NaN	0	NaN	NaN	1.2694	NaN	NaN	2.6119	NaN	8.0847	NaN	0.75431	NaN	NaN	4.1179	NaN	0	0.72928	NaN	2.7218	0	0
94	0	3.0271	NaN	4.0277	0	NaN	NaN	NaN	NaN	0	NaN	NaN	NaN	NaN	NaN	NaN	0	0.14194	NaN	NaN	0	3.8232	NaN	NaN	NaN	NaN	7.0125	NaN	0	NaN	NaN	1.26	NaN	NaN	3.5123	NaN	7.3224	NaN	1.8304	NaN	NaN	4.3532	NaN	0	0.59878	NaN	2.6511	0	0
95	0	3.0219	NaN	4.4464	0	NaN	NaN	NaN	NaN	0	NaN	NaN	NaN	NaN	NaN	NaN	0.25105	0.26751	NaN	NaN	0	4.3583	NaN	NaN	NaN	NaN	6.8743	NaN	0	NaN	NaN	1.1073	NaN	NaN	0	NaN	8.477	NaN	1.1234	NaN	NaN	4.2021	NaN	0	0.77159	NaN	3.0539	0	0
96	0	2.4568	NaN	3.986	0	NaN	NaN	NaN	NaN	0	NaN	NaN	NaN	NaN	NaN	NaN	0.16679	0.064009	NaN	NaN	0	6.0568	NaN	NaN	NaN	NaN	6.3983	NaN	0	NaN	NaN	2.0591	NaN	NaN	2.8015	NaN	7.194	NaN	0.31701	NaN	NaN	3.6633	NaN	0	0.89011	NaN	2.9453	0	0
97	0	NaN	NaN	4.7158	0	NaN	NaN	NaN	NaN	0	NaN	NaN	NaN	NaN	NaN	NaN	0.29568	0.2436	NaN	NaN	NaN	5.5172	NaN	NaN	NaN	NaN	NaN	NaN	0	NaN	NaN	1.7958	NaN	NaN	3.2326	NaN	8.2498	NaN	0.52187	NaN	NaN	NaN	NaN	0	NaN	NaN	1.8716	0	0
98	0	NaN	NaN	4.3618	0	NaN	NaN	NaN	NaN	0	NaN	NaN	NaN	NaN	NaN	NaN	0	0.34549	NaN	NaN	NaN	3.8625	NaN	NaN	NaN	NaN	NaN	NaN	0	NaN	NaN	2.2991	NaN	NaN	3.1121	NaN	9.4399	NaN	1.9911	NaN	NaN	NaN	NaN	0	NaN	NaN	2.3677	0	0
99	0	NaN	NaN	3.5342	0	NaN	NaN	NaN	NaN	0	NaN	NaN	NaN	NaN	NaN	NaN	0	0.18296	NaN	NaN	NaN	4.5181	NaN	NaN	NaN	NaN	NaN	NaN	0	NaN	NaN	1.7198	NaN	NaN	2.3238	NaN	7.9597	NaN	1.324	NaN	NaN	NaN	NaN	0	NaN	NaN	0	0	0
100	0	NaN	NaN	4.4371	0	NaN	NaN	NaN	NaN	0	NaN	NaN	NaN	NaN	NaN	NaN	0	0.14525	NaN	NaN	NaN	5.1629	NaN	NaN	NaN	NaN	NaN	NaN	0	NaN	NaN	1.1946	NaN	NaN	4.0359	NaN	8.5569	NaN	0.48845	NaN	NaN	NaN	NaN	0	NaN	NaN	1.9358	0	0
101	0	NaN	NaN	4.2974	0	NaN	NaN	NaN	NaN	0	NaN	NaN	NaN	NaN	NaN	NaN	0	0.071615	NaN	NaN	NaN	5.5997	NaN	NaN	NaN	NaN	NaN	NaN	0	NaN	NaN	1.3628	NaN	NaN	2.6511	NaN	6.2887	NaN	0.38931	NaN	NaN	NaN	NaN	0	NaN	NaN	1.9266	0	0
102	0	NaN	NaN	4.0953	0	NaN	NaN	NaN	NaN	0	NaN	NaN	NaN	NaN	NaN	NaN	0	0.17617	NaN	NaN	NaN	5.1783	NaN	NaN	NaN	NaN	NaN	NaN	0	NaN	NaN	2.009	NaN	NaN	2.1937	NaN	8.4082	NaN	0.64205	NaN	NaN	NaN	NaN	0	NaN	NaN	2.0686	0	0
103	0	NaN	NaN	4.558	0	NaN	NaN	NaN	NaN	0	NaN	NaN	NaN	NaN	NaN	NaN	0.29246	0.15006	NaN	NaN	NaN	4.5697	NaN	NaN	NaN	NaN	NaN	NaN	0	NaN	NaN	1.9839	NaN	NaN	2.8693	NaN	6.6475	NaN	1.1154	NaN	NaN	NaN	NaN	0	NaN	NaN	1.5858	0	0
104	0	NaN	NaN	4.6246	0	NaN	NaN	NaN	NaN	0	NaN	NaN	NaN	NaN	NaN	NaN	0.17659	0.072706	NaN	NaN	NaN	5.6559	NaN	NaN	NaN	NaN	NaN	NaN	0	NaN	NaN	1.5952	NaN	NaN	3.3358	NaN	6.6972	NaN	1.4857	NaN	NaN	NaN	NaN	0	NaN	NaN	1.8202	0	0
105	0	NaN	NaN	6.1489	0	NaN	NaN	NaN	NaN	0	NaN	NaN	NaN	NaN	NaN	NaN	0.30475	0	NaN	NaN	NaN	4.5728	NaN	NaN	NaN	NaN	NaN	NaN	0.55559	NaN	NaN	1.0009	NaN	NaN	4.3473	NaN	8.2962	NaN	0.20593	NaN	NaN	NaN	NaN	0	NaN	NaN	1.6359	0	0
106	0	NaN	NaN	4.436	0	NaN	NaN	NaN	NaN	0	NaN	NaN	NaN	NaN	NaN	NaN	0.072962	0.45149	NaN	NaN	NaN	4.6776	NaN	NaN	NaN	NaN	NaN	NaN	0	NaN	NaN	2.305	NaN	NaN	3.3999	NaN	9.4881	NaN	2.3707	NaN	NaN	NaN	NaN	0	NaN	NaN	2.0955	0	0
107	0	NaN	NaN	1.1489	0	NaN	NaN	NaN	NaN	0	NaN	NaN	NaN	NaN	NaN	NaN	0.11565	0	NaN	NaN	NaN	5.3063	NaN	NaN	NaN	NaN	NaN	NaN	0.6093	NaN	NaN	0.80135	NaN	NaN	3.107	NaN	6.4856	NaN	2.4859	NaN	NaN	NaN	NaN	0	NaN	NaN	2.0268	0	0
108	0	NaN	NaN	4.3449	0	NaN	NaN	NaN	NaN	0	NaN	NaN	NaN	NaN	NaN	NaN	0.27472	0	NaN	NaN	NaN	5.7488	NaN	NaN	NaN	NaN	NaN	NaN	0.38884	NaN	NaN	1.1905	NaN	NaN	3.1125	NaN	6.917	NaN	2.0479	NaN	NaN	NaN	NaN	0	NaN	NaN	1.4625	0	0
109	0	NaN	NaN	3.0966	0	NaN	NaN	NaN	NaN	0	NaN	NaN	NaN	NaN	NaN	NaN	0	0.065089	NaN	NaN	NaN	4.6357	NaN	NaN	NaN	NaN	NaN	NaN	0	NaN	NaN	1.2989	NaN	NaN	2.6104	NaN	6.2324	NaN	2.2355	NaN	NaN	NaN	NaN	0	NaN	NaN	1.2917	0	0
110	0	NaN	NaN	3.5161	0	NaN	NaN	NaN	NaN	0	NaN	NaN	NaN	NaN	NaN	NaN	0	0	NaN	NaN	NaN	5.1572	NaN	NaN	NaN	NaN	NaN	NaN	0.4777	NaN	NaN	1.4729	NaN	NaN	3.0555	NaN	7.6357	NaN	1.6116	NaN	NaN	NaN	NaN	0	NaN	NaN	1.313	0	0
111	0	NaN	NaN	3.9656	0	NaN	NaN	NaN	NaN	0	NaN	NaN	NaN	NaN	NaN	NaN	0	0	NaN	NaN	NaN	5.4812	NaN	NaN	NaN	NaN	NaN	NaN	0.2105	NaN	NaN	2.1668	NaN	NaN	4.0618	NaN	9.3281	NaN	2.1763	NaN	NaN	NaN	NaN	0	NaN	NaN	1.5735	0	0
112	0	NaN	NaN	3.5291	0	NaN	NaN	NaN	NaN	0	NaN	NaN	NaN	NaN	NaN	NaN	0.18068	0.13369	NaN	NaN	NaN	5.6919	NaN	NaN	NaN	NaN	NaN	NaN	0.66934	NaN	NaN	1.9969	NaN	NaN	3.2284	NaN	8.5931	NaN	2.4766	NaN	NaN	NaN	NaN	0	NaN	NaN	1.7601	0	0
113	0	NaN	NaN	3.9306	0	NaN	NaN	NaN	NaN	0	NaN	NaN	NaN	NaN	NaN	NaN	0	0	NaN	NaN	NaN	5.2756	NaN	NaN	NaN	NaN	NaN	NaN	0.28331	NaN	NaN	1.6046	NaN	NaN	3.7983	NaN	9.4384	NaN	2.6054	NaN	NaN	NaN	NaN	0	NaN	NaN	1.3275	0	0
114	0	NaN	NaN	3.649	0	NaN	NaN	NaN	NaN	0	NaN	NaN	NaN	NaN	NaN	NaN	0.066132	0.00077738	NaN	NaN	NaN	6.201	NaN	NaN	NaN	NaN	NaN	NaN	0.60027	NaN	NaN	1.3336	NaN	NaN	4.1258	NaN	6.711	NaN	2.6678	NaN	NaN	NaN	NaN	0	NaN	NaN	1.7053	0	0
115	0	NaN	NaN	3.4836	0	NaN	NaN	NaN	NaN	0	NaN	NaN	NaN	NaN	NaN	NaN	0.067072	0	NaN	NaN	NaN	5.3079	NaN	NaN	NaN	NaN	NaN	NaN	0.91395	NaN	NaN	1.4162	NaN	NaN	4.0202	NaN	8.5378	NaN	2.4475	NaN	NaN	NaN	NaN	0	NaN	NaN	1.3295	0	0
116	0	NaN	NaN	3.6627	0	NaN	NaN	NaN	NaN	0	NaN	NaN	NaN	NaN	NaN	NaN	0	0	NaN	NaN	NaN	5.0976	NaN	NaN	NaN	NaN	NaN	NaN	0.88599	NaN	NaN	1.4188	NaN	NaN	2.8773	NaN	9.5569	NaN	0.48736	NaN	NaN	NaN	NaN	0	NaN	NaN	1.2512	0	0
117	0	NaN	NaN	3.2248	0	NaN	NaN	NaN	NaN	0	NaN	NaN	NaN	NaN	NaN	NaN	0	0	NaN	NaN	NaN	3.9155	NaN	NaN	NaN	NaN	NaN	NaN	0.6816	NaN	NaN	1.3719	NaN	NaN	2.9492	NaN	8.181	NaN	0.89006	NaN	NaN	NaN	NaN	0	NaN	NaN	1.4891	0	0
118	0	NaN	NaN	3.2399	0	NaN	NaN	NaN	NaN	0	NaN	NaN	NaN	NaN	NaN	NaN	0	0	NaN	NaN	NaN	3.9395	NaN	NaN	NaN	NaN	NaN	NaN	0	NaN	NaN	2.6943	NaN	NaN	3.7336	NaN	9.1524	NaN	0.37361	NaN	NaN	NaN	NaN	0	NaN	NaN	1.3423	0	0
119	0	NaN	NaN	3.2029	0	NaN	NaN	NaN	NaN	0	NaN	NaN	NaN	NaN	NaN	NaN	0	0	NaN	NaN	NaN	4.6529	NaN	NaN	NaN	NaN	NaN	NaN	0.32247	NaN	NaN	2.2528	NaN	NaN	2.8803	NaN	8.8922	NaN	1.5659	NaN	NaN	NaN	NaN	0	NaN	NaN	1.6299	0	0
120	0	NaN	NaN	3.0318	0	NaN	NaN	NaN	NaN	0	NaN	NaN	NaN	NaN	NaN	NaN	0.28105	0	NaN	NaN	NaN	4.6637	NaN	NaN	NaN	NaN	NaN	NaN	0	NaN	NaN	2.8303	NaN	NaN	3.4291	NaN	7.6874	NaN	1.8521	NaN	NaN	NaN	NaN	0	NaN	NaN	1.4121	0	0
121	0	NaN	NaN	NaN	0	NaN	NaN	NaN	NaN	0	NaN	NaN	NaN	NaN	NaN	NaN	0	0	NaN	NaN	NaN	5.1716	NaN	NaN	NaN	NaN	NaN	NaN	0.56704	NaN	NaN	2.6459	NaN	NaN	3.322	NaN	8.8832	NaN	1.7833	NaN	NaN	NaN	NaN	0	NaN	NaN	1.0549	0	0
122	0	NaN	NaN	NaN	0	NaN	NaN	NaN	NaN	0	NaN	NaN	NaN	NaN	NaN	NaN	0	0.18168	NaN	NaN	NaN	4.9642	NaN	NaN	NaN	NaN	NaN	NaN	0.66717	NaN	NaN	1.4454	NaN	NaN	2.7491	NaN	9.1235	NaN	1.2087	NaN	NaN	NaN	NaN	0	NaN	NaN	1.283	0	0
123	0	NaN	NaN	NaN	0	NaN	NaN	NaN	NaN	0	NaN	NaN	NaN	NaN	NaN	NaN	0	0	NaN	NaN	NaN	4.5254	NaN	NaN	NaN	NaN	NaN	NaN	0.67874	NaN	NaN	2.4615	NaN	NaN	2.6589	NaN	9.6559	NaN	2.1118	NaN	NaN	NaN	NaN	0	NaN	NaN	0.78619	0	0
124	0	NaN	NaN	NaN	0	NaN	NaN	NaN	NaN	0	NaN	NaN	NaN	NaN	NaN	NaN	0.12086	0	NaN	NaN	NaN	4.9003	NaN	NaN	NaN	NaN	NaN	NaN	0.42112	NaN	NaN	2.7933	NaN	NaN	3.7974	NaN	9.1943	NaN	1.8606	NaN	NaN	NaN	NaN	0	NaN	NaN	1.4935	0	0
125	0	NaN	NaN	NaN	0	NaN	NaN	NaN	NaN	0	NaN	NaN	NaN	NaN	NaN	NaN	0.19259	0	NaN	NaN	NaN	4.2686	NaN	NaN	NaN	NaN	NaN	NaN	0.60985	NaN	NaN	2.2058	NaN	NaN	2.8077	NaN	8.7251	NaN	2.1275	NaN	NaN	NaN	NaN	0	NaN	NaN	1.4916	0	0
126	0	NaN	NaN	NaN	0	NaN	NaN	NaN	NaN	0	NaN	NaN	NaN	NaN	NaN	NaN	0	0	NaN	NaN	NaN	5.2822	NaN	NaN	NaN	NaN	NaN	NaN	0.59233	NaN	NaN	1.9334	NaN	NaN	3.8157	NaN	6.6345	NaN	1.8562	NaN	NaN	NaN	NaN	0	NaN	NaN	1.3131	0	0
127	0	NaN	NaN	NaN	0	NaN	NaN	NaN	NaN	0	NaN	NaN	NaN	NaN	NaN	NaN	0	0	NaN	NaN	NaN	4.5733	NaN	NaN	NaN	NaN	NaN	NaN	0.54948	NaN	NaN	2.0457	NaN	NaN	3.8013	NaN	8.9644	NaN	0.46686	NaN	NaN	NaN	NaN	0	NaN	NaN	1.1439	0	0
128	0	NaN	NaN	NaN	0	NaN	NaN	NaN	NaN	0	NaN	NaN	NaN	NaN	NaN	NaN	0.23602	0	NaN	NaN	NaN	4.1763	NaN	NaN	NaN	NaN	NaN	NaN	0.60284	NaN	NaN	1.9163	NaN	NaN	4.331	NaN	9.2159	NaN	1.9493	NaN	NaN	NaN	NaN	0	NaN	NaN	1.4216	0	0
129	0	NaN	NaN	NaN	0	NaN	NaN	NaN	NaN	0	NaN	NaN	NaN	NaN	NaN	NaN	0	0	NaN	NaN	NaN	4.3076	NaN	NaN	NaN	NaN	NaN	NaN	0.37191	NaN	NaN	2.2539	NaN	NaN	4.2047	NaN	8.6013	NaN	1.9958	NaN	NaN	NaN	NaN	0	NaN	NaN	1.1304	0	0
130	0	NaN	NaN	NaN	0	NaN	NaN	NaN	NaN	0	NaN	NaN	NaN	NaN	NaN	NaN	0	0	NaN	NaN	NaN	4.6386	NaN	NaN	NaN	NaN	NaN	NaN	0.6559	NaN	NaN	2.1801	NaN	NaN	3.7704	NaN	7.992	NaN	1.6637	NaN	NaN	NaN	NaN	0	NaN	NaN	1.3969	0	0
131	0	NaN	NaN	NaN	0	NaN	NaN	NaN	NaN	0	NaN	NaN	NaN	NaN	NaN	NaN	0	0	NaN	NaN	NaN	4.3583	NaN	NaN	NaN	NaN	NaN	NaN	0.44133	NaN	NaN	2.0152	NaN	NaN	3.9604	NaN	7.5015	NaN	2.0986	NaN	NaN	NaN	NaN	0	NaN	NaN	0.59049	0	0
132	0	NaN	NaN	NaN	0	NaN	NaN	NaN	NaN	0	NaN	NaN	NaN	NaN	NaN	NaN	0	0	NaN	NaN	NaN	6.1174	NaN	NaN	NaN	NaN	NaN	NaN	0.35349	NaN	NaN	2.1258	NaN	NaN	3.3138	NaN	7.0408	NaN	1.4902	NaN	NaN	NaN	NaN	0	NaN	NaN	0.87243	0	0
133	0	NaN	NaN	NaN	0	NaN	NaN	NaN	NaN	0	NaN	NaN	NaN	NaN	NaN	NaN	0.094925	NaN	NaN	NaN	NaN	4.8677	NaN	NaN	NaN	NaN	NaN	NaN	0.55334	NaN	NaN	2.8734	NaN	NaN	3.2693	NaN	7.0979	NaN	1.3902	NaN	NaN	NaN	NaN	0	NaN	NaN	1.0637	0	0
134	0	NaN	NaN	NaN	0	NaN	NaN	NaN	NaN	0	NaN	NaN	NaN	NaN	NaN	NaN	0	NaN	NaN	NaN	NaN	5.7514	NaN	NaN	NaN	NaN	NaN	NaN	0.45589	NaN	NaN	2.1952	NaN	NaN	3.0597	NaN	7.97	NaN	0.46241	NaN	NaN	NaN	NaN	0	NaN	NaN	0.79665	0	0
135	0	NaN	NaN	NaN	0	NaN	NaN	NaN	NaN	0	NaN	NaN	NaN	NaN	NaN	NaN	0	NaN	NaN	NaN	NaN	5.7768	NaN	NaN	NaN	NaN	NaN	NaN	0.65763	NaN	NaN	2.5701	NaN	NaN	3.6276	NaN	9.3052	NaN	2.7474	NaN	NaN	NaN	NaN	0	NaN	NaN	1.0313	0	0
136	0	NaN	NaN	NaN	0	NaN	NaN	NaN	NaN	0	NaN	NaN	NaN	NaN	NaN	NaN	0	NaN	NaN	NaN	NaN	5.5679	NaN	NaN	NaN	NaN	NaN	NaN	0.5512	NaN	NaN	2.3317	NaN	NaN	4.9038	NaN	8.5302	NaN	2.4211	NaN	NaN	NaN	NaN	0	NaN	NaN	1.3081	0	0
137	0	NaN	NaN	NaN	0	NaN	NaN	NaN	NaN	0	NaN	NaN	NaN	NaN	NaN	NaN	0	NaN	NaN	NaN	NaN	4.2692	NaN	NaN	NaN	NaN	NaN	NaN	0.88898	NaN	NaN	3.2444	NaN	NaN	3.0346	NaN	9.184	NaN	2.1588	NaN	NaN	NaN	NaN	0	NaN	NaN	0.88975	0	0
138	0	NaN	NaN	NaN	0	NaN	NaN	NaN	NaN	0	NaN	NaN	NaN	NaN	NaN	NaN	0.39741	NaN	NaN	NaN	NaN	4.3308	NaN	NaN	NaN	NaN	NaN	NaN	0.42482	NaN	NaN	2.7318	NaN	NaN	4.6329	NaN	9.8147	NaN	2.435	NaN	NaN	NaN	NaN	0	NaN	NaN	0.54444	0	0
139	0	NaN	NaN	NaN	0	NaN	NaN	NaN	NaN	0	NaN	NaN	NaN	NaN	NaN	NaN	0	NaN	NaN	NaN	NaN	5.1475	NaN	NaN	NaN	NaN	NaN	NaN	0.99511	NaN	NaN	2.8679	NaN	NaN	3.7289	NaN	9.3218	NaN	2.4821	NaN	NaN	NaN	NaN	0	NaN	NaN	0.79801	0	0
140	0	NaN	NaN	NaN	0	NaN	NaN	NaN	NaN	0	NaN	NaN	NaN	NaN	NaN	NaN	0.012262	NaN	NaN	NaN	NaN	5.5273	NaN	NaN	NaN	NaN	NaN	NaN	0.60062	NaN	NaN	2.9139	NaN	NaN	3.1768	NaN	8.1871	NaN	0.6169	NaN	NaN	NaN	NaN	0	NaN	NaN	1.0389	0	0
141	0	NaN	NaN	NaN	0	NaN	NaN	NaN	NaN	0	NaN	NaN	NaN	NaN	NaN	NaN	0	NaN	NaN	NaN	NaN	4.8658	NaN	NaN	NaN	NaN	NaN	NaN	0.73226	NaN	NaN	3.0881	NaN	NaN	3.5747	NaN	6.9609	NaN	0.84151	NaN	NaN	NaN	NaN	0	NaN	NaN	1.4957	0	0
142	0	NaN	NaN	NaN	0	NaN	NaN	NaN	NaN	0	NaN	NaN	NaN	NaN	NaN	NaN	0.12104	NaN	NaN	NaN	NaN	5.3206	NaN	NaN	NaN	NaN	NaN	NaN	0.66038	NaN	NaN	3.2104	NaN	NaN	3.5412	NaN	7.5863	NaN	0.53964	NaN	NaN	NaN	NaN	0	NaN	NaN	1.6346	0	0
143	0	NaN	NaN	NaN	0	NaN	NaN	NaN	NaN	0	NaN	NaN	NaN	NaN	NaN	NaN	0	NaN	NaN	NaN	NaN	4.0124	NaN	NaN	NaN	NaN	NaN	NaN	0.81235	NaN	NaN	2.2459	NaN	NaN	2.5351	NaN	9.8553	NaN	1.7266	NaN	NaN	NaN	NaN	0	NaN	NaN	0.84805	0	0
144	0	NaN	NaN	NaN	0	NaN	NaN	NaN	NaN	0	NaN	NaN	NaN	NaN	NaN	NaN	0	NaN	NaN	NaN	NaN	4.8777	NaN	NaN	NaN	NaN	NaN	NaN	0.63241	NaN	NaN	3.2846	NaN	NaN	2.4621	NaN	8.9287	NaN	2.3943	NaN	NaN	NaN	NaN	0	NaN	NaN	1.5859	0	0
145	0	NaN	NaN	NaN	0	NaN	NaN	NaN	NaN	0	NaN	NaN	NaN	NaN	NaN	NaN	0.082087	NaN	NaN	NaN	NaN	5.5236	NaN	NaN	NaN	NaN	NaN	NaN	0.58299	NaN	NaN	3.4283	NaN	NaN	3.4716	NaN	9.7966	NaN	1.8073	NaN	NaN	NaN	NaN	0	NaN	NaN	1.6613	0	0
146	0	NaN	NaN	NaN	0	NaN	NaN	NaN	NaN	0	NaN	NaN	NaN	NaN	NaN	NaN	0	NaN	NaN	NaN	NaN	0	NaN	NaN	NaN	NaN	NaN	NaN	0.64601	NaN	NaN	2.0412	NaN	NaN	3.0222	NaN	6.7634	NaN	0	NaN	NaN	NaN	NaN	0	NaN	NaN	1.9064	0	0
147	0	NaN	NaN	NaN	0	NaN	NaN	NaN	NaN	0	NaN	NaN	NaN	NaN	NaN	NaN	0	NaN	NaN	NaN	NaN	5.9012	NaN	NaN	NaN	NaN	NaN	NaN	0.42111	NaN	NaN	3.1772	NaN	NaN	4.0436	NaN	10.231	NaN	0.51029	NaN	NaN	NaN	NaN	0	NaN	NaN	1.4947	0	0
148	0	NaN	NaN	NaN	0	NaN	NaN	NaN	NaN	0	NaN	NaN	NaN	NaN	NaN	NaN	0.25156	NaN	NaN	NaN	NaN	5.8682	NaN	NaN	NaN	NaN	NaN	NaN	0.34466	NaN	NaN	3.5261	NaN	NaN	4.733	NaN	10.002	NaN	2.6565	NaN	NaN	NaN	NaN	0	NaN	NaN	1.8185	0	0
149	0	NaN	NaN	NaN	0	NaN	NaN	NaN	NaN	0	NaN	NaN	NaN	NaN	NaN	NaN	0.075894	NaN	NaN	NaN	NaN	6.5084	NaN	NaN	NaN	NaN	NaN	NaN	0.75564	NaN	NaN	3.5664	NaN	NaN	3.1609	NaN	11.205	NaN	2.4723	NaN	NaN	NaN	NaN	0	NaN	NaN	1.8984	0	0
150	0	NaN	NaN	NaN	0	NaN	NaN	NaN	NaN	0	NaN	NaN	NaN	NaN	NaN	NaN	0	NaN	NaN	NaN	NaN	6.4594	NaN	NaN	NaN	NaN	NaN	NaN	0.56222	NaN	NaN	3.518	NaN	NaN	4.1578	NaN	9.3804	NaN	2.534	NaN	NaN	NaN	NaN	0	NaN	NaN	1.8886	0	0
151	0	NaN	NaN	NaN	0	NaN	NaN	NaN	NaN	0	NaN	NaN	NaN	NaN	NaN	NaN	0	NaN	NaN	NaN	NaN	5.404	NaN	NaN	NaN	NaN	NaN	NaN	0.46778	NaN	NaN	3.6686	NaN	NaN	3.6976	NaN	10.121	NaN	0.41013	NaN	NaN	NaN	NaN	0	NaN	NaN	1.5622	0	0
152	0	NaN	NaN	NaN	0	NaN	NaN	NaN	NaN	0	NaN	NaN	NaN	NaN	NaN	NaN	0	NaN	NaN	NaN	NaN	4.812	NaN	NaN	NaN	NaN	NaN	NaN	0	NaN	NaN	3.614	NaN	NaN	2.5048	NaN	7.1429	NaN	0.70392	NaN	NaN	NaN	NaN	0	NaN	NaN	1.1542	0	0
153	0	NaN	NaN	NaN	0	NaN	NaN	NaN	NaN	0	NaN	NaN	NaN	NaN	NaN	NaN	0.033263	NaN	NaN	NaN	NaN	5.6803	NaN	NaN	NaN	NaN	NaN	NaN	0.61631	NaN	NaN	3.6786	NaN	NaN	3.5533	NaN	9.2607	NaN	0.70875	NaN	NaN	NaN	NaN	0	NaN	NaN	1.5136	0	0
154	0	NaN	NaN	NaN	0	NaN	NaN	NaN	NaN	0	NaN	NaN	NaN	NaN	NaN	NaN	0	NaN	NaN	NaN	NaN	4.9204	NaN	NaN	NaN	NaN	NaN	NaN	0.59971	NaN	NaN	3.9221	NaN	NaN	2.9664	NaN	10.355	NaN	0.63862	NaN	NaN	NaN	NaN	0	NaN	NaN	1.667	0	0
155	0	NaN	NaN	NaN	0	NaN	NaN	NaN	NaN	0	NaN	NaN	NaN	NaN	NaN	NaN	0.058442	NaN	NaN	NaN	NaN	6.6374	NaN	NaN	NaN	NaN	NaN	NaN	0.34133	NaN	NaN	3.7477	NaN	NaN	3.7466	NaN	8.1338	NaN	1.4029	NaN	NaN	NaN	NaN	0	NaN	NaN	1.5809	0	0
156	0	NaN	NaN	NaN	0	NaN	NaN	NaN	NaN	0	NaN	NaN	NaN	NaN	NaN	NaN	0.10932	NaN	NaN	NaN	NaN	4.9095	NaN	NaN	NaN	NaN	NaN	NaN	0.76622	NaN	NaN	4.309	NaN	NaN	3.9786	NaN	8.251	NaN	1.6852	NaN	NaN	NaN	NaN	0	NaN	NaN	1.5056	0	0
157	0	NaN	NaN	NaN	0	NaN	NaN	NaN	NaN	0	NaN	NaN	NaN	NaN	NaN	NaN	0	NaN	NaN	NaN	NaN	NaN	NaN	NaN	NaN	NaN	NaN	NaN	0.80451	NaN	NaN	3.2855	NaN	NaN	3.8964	NaN	0	NaN	1.8502	NaN	NaN	NaN	NaN	0	NaN	NaN	1.6818	0	0
158	0	NaN	NaN	NaN	0	NaN	NaN	NaN	NaN	0	NaN	NaN	NaN	NaN	NaN	NaN	0	NaN	NaN	NaN	NaN	NaN	NaN	NaN	NaN	NaN	NaN	NaN	0.91505	NaN	NaN	3.5412	NaN	NaN	3.3009	NaN	10.519	NaN	2.2588	NaN	NaN	NaN	NaN	0	NaN	NaN	1.2998	0	0
159	0	NaN	NaN	NaN	0	NaN	NaN	NaN	NaN	0	NaN	NaN	NaN	NaN	NaN	NaN	0.25701	NaN	NaN	NaN	NaN	NaN	NaN	NaN	NaN	NaN	NaN	NaN	0.88558	NaN	NaN	3.6112	NaN	NaN	3.9131	NaN	9.8049	NaN	2.4431	NaN	NaN	NaN	NaN	0	NaN	NaN	1.529	0	0
160	0	NaN	NaN	NaN	0	NaN	NaN	NaN	NaN	0	NaN	NaN	NaN	NaN	NaN	NaN	0	NaN	NaN	NaN	NaN	NaN	NaN	NaN	NaN	NaN	NaN	NaN	0.8179	NaN	NaN	3.5638	NaN	NaN	3.3826	NaN	10.248	NaN	2.4426	NaN	NaN	NaN	NaN	0	NaN	NaN	1.2045	0	0
161	0	NaN	NaN	NaN	0	NaN	NaN	NaN	NaN	0	NaN	NaN	NaN	NaN	NaN	NaN	0	NaN	NaN	NaN	NaN	NaN	NaN	NaN	NaN	NaN	NaN	NaN	0.71153	NaN	NaN	3.2373	NaN	NaN	4.6277	NaN	10.952	NaN	2.1311	NaN	NaN	NaN	NaN	0	NaN	NaN	1.1562	0	0
162	0	NaN	NaN	NaN	0	NaN	NaN	NaN	NaN	0	NaN	NaN	NaN	NaN	NaN	NaN	0.12247	NaN	NaN	NaN	NaN	NaN	NaN	NaN	NaN	NaN	NaN	NaN	0.60416	NaN	NaN	3.3537	NaN	NaN	3.6721	NaN	10.148	NaN	2.9241	NaN	NaN	NaN	NaN	0	NaN	NaN	1.1789	0	0
163	0	NaN	NaN	NaN	0	NaN	NaN	NaN	NaN	0	NaN	NaN	NaN	NaN	NaN	NaN	0	NaN	NaN	NaN	NaN	NaN	NaN	NaN	NaN	NaN	NaN	NaN	0.56608	NaN	NaN	3.4383	NaN	NaN	4.4031	NaN	10.523	NaN	2.3136	NaN	NaN	NaN	NaN	0	NaN	NaN	1.0735	0	0
164	0	NaN	NaN	NaN	0	NaN	NaN	NaN	NaN	0	NaN	NaN	NaN	NaN	NaN	NaN	0	NaN	NaN	NaN	NaN	NaN	NaN	NaN	NaN	NaN	NaN	NaN	0.51986	NaN	NaN	3.5489	NaN	NaN	3.359	NaN	8.8047	NaN	2.0484	NaN	NaN	NaN	NaN	0	NaN	NaN	1.4051	0	0
165	0	NaN	NaN	NaN	0	NaN	NaN	NaN	NaN	0	NaN	NaN	NaN	NaN	NaN	NaN	0	NaN	NaN	NaN	NaN	NaN	NaN	NaN	NaN	NaN	NaN	NaN	0.55195	NaN	NaN	3.642	NaN	NaN	3.9151	NaN	11.454	NaN	0.99964	NaN	NaN	NaN	NaN	0	NaN	NaN	1.3793	0	0
166	0	NaN	NaN	NaN	0	NaN	NaN	NaN	NaN	0	NaN	NaN	NaN	NaN	NaN	NaN	0.24317	NaN	NaN	NaN	NaN	NaN	NaN	NaN	NaN	NaN	NaN	NaN	0.46095	NaN	NaN	4.1941	NaN	NaN	4.1681	NaN	9.7546	NaN	2.0538	NaN	NaN	NaN	NaN	0	NaN	NaN	1.3358	0	0
167	0	NaN	NaN	NaN	0	NaN	NaN	NaN	NaN	0	NaN	NaN	NaN	NaN	NaN	NaN	0.235	NaN	NaN	NaN	NaN	NaN	NaN	NaN	NaN	NaN	NaN	NaN	0.5895	NaN	NaN	3.8122	NaN	NaN	4.0276	NaN	9.308	NaN	2.4766	NaN	NaN	NaN	NaN	0	NaN	NaN	1.3186	0	0
168	0	NaN	NaN	NaN	0	NaN	NaN	NaN	NaN	0	NaN	NaN	NaN	NaN	NaN	NaN	0	NaN	NaN	NaN	NaN	NaN	NaN	NaN	NaN	NaN	NaN	NaN	0.71742	NaN	NaN	3.6497	NaN	NaN	4.5288	NaN	9.6379	NaN	2.4573	NaN	NaN	NaN	NaN	0	NaN	NaN	1.1975	0	0
169	0	NaN	NaN	NaN	0	NaN	NaN	NaN	NaN	0	NaN	NaN	NaN	NaN	NaN	NaN	0.16186	NaN	NaN	NaN	NaN	NaN	NaN	NaN	NaN	NaN	NaN	NaN	0.93841	NaN	NaN	3.4694	NaN	NaN	3.4652	NaN	10.97	NaN	1.4729	NaN	NaN	NaN	NaN	0	NaN	NaN	1.0794	0	NaN
170	0	NaN	NaN	NaN	0	NaN	NaN	NaN	NaN	0	NaN	NaN	NaN	NaN	NaN	NaN	0.14697	NaN	NaN	NaN	NaN	NaN	NaN	NaN	NaN	NaN	NaN	NaN	1.0671	NaN	NaN	4.3382	NaN	NaN	4.0079	NaN	11.159	NaN	0.90414	NaN	NaN	NaN	NaN	0	NaN	NaN	1.5295	0	NaN
171	0	NaN	NaN	NaN	0	NaN	NaN	NaN	NaN	0	NaN	NaN	NaN	NaN	NaN	NaN	0	NaN	NaN	NaN	NaN	NaN	NaN	NaN	NaN	NaN	NaN	NaN	0.8049	NaN	NaN	3.194	NaN	NaN	4.1922	NaN	8.2458	NaN	0	NaN	NaN	NaN	NaN	0	NaN	NaN	1.166	0	NaN
172	0	NaN	NaN	NaN	0	NaN	NaN	NaN	NaN	0	NaN	NaN	NaN	NaN	NaN	NaN	0.22055	NaN	NaN	NaN	NaN	NaN	NaN	NaN	NaN	NaN	NaN	NaN	0.7274	NaN	NaN	3.336	NaN	NaN	4.7151	NaN	8.3604	NaN	0.4794	NaN	NaN	NaN	NaN	0	NaN	NaN	1.1571	0	NaN
173	0	NaN	NaN	NaN	0	NaN	NaN	NaN	NaN	0	NaN	NaN	NaN	NaN	NaN	NaN	0	NaN	NaN	NaN	NaN	NaN	NaN	NaN	NaN	NaN	NaN	NaN	0.57326	NaN	NaN	2.8394	NaN	NaN	4.357	NaN	0	NaN	0.29647	NaN	NaN	NaN	NaN	0	NaN	NaN	1.5414	0	NaN
174	0	NaN	NaN	NaN	0	NaN	NaN	NaN	NaN	0	NaN	NaN	NaN	NaN	NaN	NaN	0.11143	NaN	NaN	NaN	NaN	NaN	NaN	NaN	NaN	NaN	NaN	NaN	0.83166	NaN	NaN	3.5428	NaN	NaN	3.6985	NaN	10.011	NaN	1.0522	NaN	NaN	NaN	NaN	0	NaN	NaN	1.4792	0	NaN
175	0	NaN	NaN	NaN	0	NaN	NaN	NaN	NaN	0	NaN	NaN	NaN	NaN	NaN	NaN	0.18053	NaN	NaN	NaN	NaN	NaN	NaN	NaN	NaN	NaN	NaN	NaN	0.80542	NaN	NaN	3.4818	NaN	NaN	3.7233	NaN	10.731	NaN	0.8331	NaN	NaN	NaN	NaN	0	NaN	NaN	1.3188	0	NaN
176	0	NaN	NaN	NaN	0	NaN	NaN	NaN	NaN	0	NaN	NaN	NaN	NaN	NaN	NaN	0	NaN	NaN	NaN	NaN	NaN	NaN	NaN	NaN	NaN	NaN	NaN	0.96932	NaN	NaN	2.8855	NaN	NaN	3.6053	NaN	11.207	NaN	1.5089	NaN	NaN	NaN	NaN	0	NaN	NaN	1.4029	0	NaN
177	0	NaN	NaN	NaN	0	NaN	NaN	NaN	NaN	0	NaN	NaN	NaN	NaN	NaN	NaN	0	NaN	NaN	NaN	NaN	NaN	NaN	NaN	NaN	NaN	NaN	NaN	0.64921	NaN	NaN	1.8087	NaN	NaN	4.6418	NaN	9.9953	NaN	0.62432	NaN	NaN	NaN	NaN	0	NaN	NaN	1.2065	0	NaN
178	0	NaN	NaN	NaN	0	NaN	NaN	NaN	NaN	0	NaN	NaN	NaN	NaN	NaN	NaN	0.2903	NaN	NaN	NaN	NaN	NaN	NaN	NaN	NaN	NaN	NaN	NaN	0.76907	NaN	NaN	2.688	NaN	NaN	3.9069	NaN	11.139	NaN	1.6512	NaN	NaN	NaN	NaN	0	NaN	NaN	1.5802	0	NaN
179	0	NaN	NaN	NaN	0	NaN	NaN	NaN	NaN	0	NaN	NaN	NaN	NaN	NaN	NaN	0	NaN	NaN	NaN	NaN	NaN	NaN	NaN	NaN	NaN	NaN	NaN	0.54998	NaN	NaN	3.5212	NaN	NaN	3.3716	NaN	11.103	NaN	1.5554	NaN	NaN	NaN	NaN	0	NaN	NaN	1.6573	0	NaN
180	0	NaN	NaN	NaN	0	NaN	NaN	NaN	NaN	0	NaN	NaN	NaN	NaN	NaN	NaN	0	NaN	NaN	NaN	NaN	NaN	NaN	NaN	NaN	NaN	NaN	NaN	0.9517	NaN	NaN	3.8363	NaN	NaN	4.1737	NaN	9.3183	NaN	0.86684	NaN	NaN	NaN	NaN	0	NaN	NaN	1.5825	0	NaN
181	0	NaN	NaN	NaN	NaN	NaN	NaN	NaN	NaN	0	NaN	NaN	NaN	NaN	NaN	NaN	0.35003	NaN	NaN	NaN	NaN	NaN	NaN	NaN	NaN	NaN	NaN	NaN	0.92023	NaN	NaN	3.2082	NaN	NaN	4.2555	NaN	10.921	NaN	0.3756	NaN	NaN	NaN	NaN	0	NaN	NaN	1.5407	0	NaN
182	0	NaN	NaN	NaN	NaN	NaN	NaN	NaN	NaN	0	NaN	NaN	NaN	NaN	NaN	NaN	0	NaN	NaN	NaN	NaN	NaN	NaN	NaN	NaN	NaN	NaN	NaN	0.94357	NaN	NaN	3.4679	NaN	NaN	3.8053	NaN	10.564	NaN	0.21846	NaN	NaN	NaN	NaN	0	NaN	NaN	1.5231	0	NaN
183	0	NaN	NaN	NaN	NaN	NaN	NaN	NaN	NaN	0	NaN	NaN	NaN	NaN	NaN	NaN	0	NaN	NaN	NaN	NaN	NaN	NaN	NaN	NaN	NaN	NaN	NaN	0.7048	NaN	NaN	4.0671	NaN	NaN	3.6273	NaN	9.9943	NaN	0.201	NaN	NaN	NaN	NaN	0	NaN	NaN	1.2421	0	NaN
184	0	NaN	NaN	NaN	NaN	NaN	NaN	NaN	NaN	0	NaN	NaN	NaN	NaN	NaN	NaN	0	NaN	NaN	NaN	NaN	NaN	NaN	NaN	NaN	NaN	NaN	NaN	0.79769	NaN	NaN	1.6561	NaN	NaN	3.3941	NaN	9.3853	NaN	0.52051	NaN	NaN	NaN	NaN	0	NaN	NaN	1.4169	0	NaN
185	0	NaN	NaN	NaN	NaN	NaN	NaN	NaN	NaN	0	NaN	NaN	NaN	NaN	NaN	NaN	0	NaN	NaN	NaN	NaN	NaN	NaN	NaN	NaN	NaN	NaN	NaN	0.87524	NaN	NaN	3.8038	NaN	NaN	4.08	NaN	8.198	NaN	0.3946	NaN	NaN	NaN	NaN	0	NaN	NaN	1.2903	0	NaN
186	0	NaN	NaN	NaN	NaN	NaN	NaN	NaN	NaN	0	NaN	NaN	NaN	NaN	NaN	NaN	0.11122	NaN	NaN	NaN	NaN	NaN	NaN	NaN	NaN	NaN	NaN	NaN	0.98766	NaN	NaN	3.6197	NaN	NaN	4.2742	NaN	8.6487	NaN	0.39099	NaN	NaN	NaN	NaN	0	NaN	NaN	1.5535	0	NaN
187	0	NaN	NaN	NaN	NaN	NaN	NaN	NaN	NaN	0	NaN	NaN	NaN	NaN	NaN	NaN	0	NaN	NaN	NaN	NaN	NaN	NaN	NaN	NaN	NaN	NaN	NaN	0.79243	NaN	NaN	3.7792	NaN	NaN	4.1876	NaN	9.6944	NaN	0.64342	NaN	NaN	NaN	NaN	0	NaN	NaN	1.4188	0	NaN
188	0	NaN	NaN	NaN	NaN	NaN	NaN	NaN	NaN	0	NaN	NaN	NaN	NaN	NaN	NaN	0	NaN	NaN	NaN	NaN	NaN	NaN	NaN	NaN	NaN	NaN	NaN	0.69286	NaN	NaN	3.4708	NaN	NaN	4.1083	NaN	10.35	NaN	1.8862	NaN	NaN	NaN	NaN	0	NaN	NaN	1.4642	0	NaN
189	0	NaN	NaN	NaN	NaN	NaN	NaN	NaN	NaN	0	NaN	NaN	NaN	NaN	NaN	NaN	0	NaN	NaN	NaN	NaN	NaN	NaN	NaN	NaN	NaN	NaN	NaN	0.77657	NaN	NaN	3.8253	NaN	NaN	4.0226	NaN	8.7751	NaN	0.39929	NaN	NaN	NaN	NaN	0	NaN	NaN	1.4055	0	NaN
190	0	NaN	NaN	NaN	NaN	NaN	NaN	NaN	NaN	0	NaN	NaN	NaN	NaN	NaN	NaN	0	NaN	NaN	NaN	NaN	NaN	NaN	NaN	NaN	NaN	NaN	NaN	0.82322	NaN	NaN	3.4478	NaN	NaN	3.5276	NaN	9.0254	NaN	0.60267	NaN	NaN	NaN	NaN	0	NaN	NaN	1.4404	0	NaN
191	0	NaN	NaN	NaN	NaN	NaN	NaN	NaN	NaN	0	NaN	NaN	NaN	NaN	NaN	NaN	0	NaN	NaN	NaN	NaN	NaN	NaN	NaN	NaN	NaN	NaN	NaN	1.1348	NaN	NaN	2.7756	NaN	NaN	3.6177	NaN	8.4724	NaN	0.39687	NaN	NaN	NaN	NaN	0	NaN	NaN	1.341	0	NaN
192	0	NaN	NaN	NaN	NaN	NaN	NaN	NaN	NaN	0	NaN	NaN	NaN	NaN	NaN	NaN	0	NaN	NaN	NaN	NaN	NaN	NaN	NaN	NaN	NaN	NaN	NaN	0.87837	NaN	NaN	3.0721	NaN	NaN	3.9103	NaN	9.3209	NaN	2.2515	NaN	NaN	NaN	NaN	0	NaN	NaN	1.3563	0	NaN
193	0	NaN	NaN	NaN	NaN	NaN	NaN	NaN	NaN	0	NaN	NaN	NaN	NaN	NaN	NaN	0	NaN	NaN	NaN	NaN	NaN	NaN	NaN	NaN	NaN	NaN	NaN	0.6742	NaN	NaN	3.4633	NaN	NaN	3.8238	NaN	8.5813	NaN	NaN	NaN	NaN	NaN	NaN	0	NaN	NaN	1.3654	0	NaN
194	0	NaN	NaN	NaN	NaN	NaN	NaN	NaN	NaN	0	NaN	NaN	NaN	NaN	NaN	NaN	0	NaN	NaN	NaN	NaN	NaN	NaN	NaN	NaN	NaN	NaN	NaN	1.0618	NaN	NaN	2.871	NaN	NaN	3.9108	NaN	9.1762	NaN	NaN	NaN	NaN	NaN	NaN	0	NaN	NaN	1.3447	0	NaN
195	0	NaN	NaN	NaN	NaN	NaN	NaN	NaN	NaN	0	NaN	NaN	NaN	NaN	NaN	NaN	0	NaN	NaN	NaN	NaN	NaN	NaN	NaN	NaN	NaN	NaN	NaN	0.66642	NaN	NaN	3.5009	NaN	NaN	4.2773	NaN	9.5775	NaN	NaN	NaN	NaN	NaN	NaN	0	NaN	NaN	1.5299	0	NaN
196	0	NaN	NaN	NaN	NaN	NaN	NaN	NaN	NaN	0	NaN	NaN	NaN	NaN	NaN	NaN	0	NaN	NaN	NaN	NaN	NaN	NaN	NaN	NaN	NaN	NaN	NaN	1.0159	NaN	NaN	3.4718	NaN	NaN	3.797	NaN	10.503	NaN	NaN	NaN	NaN	NaN	NaN	0	NaN	NaN	0.66192	0	NaN
197	0	NaN	NaN	NaN	NaN	NaN	NaN	NaN	NaN	0	NaN	NaN	NaN	NaN	NaN	NaN	0.11771	NaN	NaN	NaN	NaN	NaN	NaN	NaN	NaN	NaN	NaN	NaN	0.83538	NaN	NaN	3.4608	NaN	NaN	4.0633	NaN	10.021	NaN	NaN	NaN	NaN	NaN	NaN	0	NaN	NaN	1.5749	0	NaN
198	0	NaN	NaN	NaN	NaN	NaN	NaN	NaN	NaN	0	NaN	NaN	NaN	NaN	NaN	NaN	0.17241	NaN	NaN	NaN	NaN	NaN	NaN	NaN	NaN	NaN	NaN	NaN	1.1938	NaN	NaN	3.4009	NaN	NaN	4.3314	NaN	9.2458	NaN	NaN	NaN	NaN	NaN	NaN	0	NaN	NaN	1.4502	0	NaN
199	0	NaN	NaN	NaN	NaN	NaN	NaN	NaN	NaN	0	NaN	NaN	NaN	NaN	NaN	NaN	0	NaN	NaN	NaN	NaN	NaN	NaN	NaN	NaN	NaN	NaN	NaN	1.0594	NaN	NaN	3.4483	NaN	NaN	3.8019	NaN	9.9909	NaN	NaN	NaN	NaN	NaN	NaN	0	NaN	NaN	1.6282	0	NaN
200	0	NaN	NaN	NaN	NaN	NaN	NaN	NaN	NaN	0	NaN	NaN	NaN	NaN	NaN	NaN	0.065448	NaN	NaN	NaN	NaN	NaN	NaN	NaN	NaN	NaN	NaN	NaN	0.7741	NaN	NaN	2.4264	NaN	NaN	3.7558	NaN	9.4485	NaN	NaN	NaN	NaN	NaN	NaN	0	NaN	NaN	1.6363	0	NaN
201	0	NaN	NaN	NaN	NaN	NaN	NaN	NaN	NaN	0	NaN	NaN	NaN	NaN	NaN	NaN	0.012386	NaN	NaN	NaN	NaN	NaN	NaN	NaN	NaN	NaN	NaN	NaN	0.85836	NaN	NaN	2.9889	NaN	NaN	3.8811	NaN	9.3616	NaN	NaN	NaN	NaN	NaN	NaN	0	NaN	NaN	1.4706	0	NaN
202	0	NaN	NaN	NaN	NaN	NaN	NaN	NaN	NaN	0.0076232	NaN	NaN	NaN	NaN	NaN	NaN	0	NaN	NaN	NaN	NaN	NaN	NaN	NaN	NaN	NaN	NaN	NaN	0.70962	NaN	NaN	3.4879	NaN	NaN	4.2666	NaN	10.47	NaN	NaN	NaN	NaN	NaN	NaN	0	NaN	NaN	1.4107	0	NaN
203	0	NaN	NaN	NaN	NaN	NaN	NaN	NaN	NaN	0	NaN	NaN	NaN	NaN	NaN	NaN	0.14067	NaN	NaN	NaN	NaN	NaN	NaN	NaN	NaN	NaN	NaN	NaN	0.67896	NaN	NaN	2.8764	NaN	NaN	3.8709	NaN	8.9209	NaN	NaN	NaN	NaN	NaN	NaN	0	NaN	NaN	1.572	0	NaN
204	0	NaN	NaN	NaN	NaN	NaN	NaN	NaN	NaN	0	NaN	NaN	NaN	NaN	NaN	NaN	0	NaN	NaN	NaN	NaN	NaN	NaN	NaN	NaN	NaN	NaN	NaN	0.58309	NaN	NaN	3.1631	NaN	NaN	3.862	NaN	7.9386	NaN	NaN	NaN	NaN	NaN	NaN	0	NaN	NaN	1.7966	0	NaN
205	0	NaN	NaN	NaN	NaN	NaN	NaN	NaN	NaN	0	NaN	NaN	NaN	NaN	NaN	NaN	0	NaN	NaN	NaN	NaN	NaN	NaN	NaN	NaN	NaN	NaN	NaN	0.89834	NaN	NaN	3.3712	NaN	NaN	4.0189	NaN	9.3116	NaN	NaN	NaN	NaN	NaN	NaN	0	NaN	NaN	1.8369	0	NaN
206	0	NaN	NaN	NaN	NaN	NaN	NaN	NaN	NaN	0	NaN	NaN	NaN	NaN	NaN	NaN	0	NaN	NaN	NaN	NaN	NaN	NaN	NaN	NaN	NaN	NaN	NaN	0	NaN	NaN	2.4812	NaN	NaN	2.8268	NaN	8.6862	NaN	NaN	NaN	NaN	NaN	NaN	0	NaN	NaN	1.1768	0	NaN
207	0	NaN	NaN	NaN	NaN	NaN	NaN	NaN	NaN	0	NaN	NaN	NaN	NaN	NaN	NaN	0	NaN	NaN	NaN	NaN	NaN	NaN	NaN	NaN	NaN	NaN	NaN	0.62914	NaN	NaN	3.187	NaN	NaN	3.918	NaN	8.7849	NaN	NaN	NaN	NaN	NaN	NaN	0	NaN	NaN	1.1636	0	NaN
208	0	NaN	NaN	NaN	NaN	NaN	NaN	NaN	NaN	0.016878	NaN	NaN	NaN	NaN	NaN	NaN	0	NaN	NaN	NaN	NaN	NaN	NaN	NaN	NaN	NaN	NaN	NaN	1.0173	NaN	NaN	2.8698	NaN	NaN	3.8066	NaN	10.01	NaN	NaN	NaN	NaN	NaN	NaN	0	NaN	NaN	1.3488	0	NaN
209	0	NaN	NaN	NaN	NaN	NaN	NaN	NaN	NaN	0	NaN	NaN	NaN	NaN	NaN	NaN	0.11818	NaN	NaN	NaN	NaN	NaN	NaN	NaN	NaN	NaN	NaN	NaN	1.0773	NaN	NaN	3.4918	NaN	NaN	3.4238	NaN	9.6142	NaN	NaN	NaN	NaN	NaN	NaN	0	NaN	NaN	1.4106	0	NaN
210	0	NaN	NaN	NaN	NaN	NaN	NaN	NaN	NaN	0	NaN	NaN	NaN	NaN	NaN	NaN	0	NaN	NaN	NaN	NaN	NaN	NaN	NaN	NaN	NaN	NaN	NaN	0.34541	NaN	NaN	3.6443	NaN	NaN	3.9258	NaN	9.9076	NaN	NaN	NaN	NaN	NaN	NaN	0	NaN	NaN	1.4395	0	NaN
211	0	NaN	NaN	NaN	NaN	NaN	NaN	NaN	NaN	0	NaN	NaN	NaN	NaN	NaN	NaN	0.13638	NaN	NaN	NaN	NaN	NaN	NaN	NaN	NaN	NaN	NaN	NaN	0.57968	NaN	NaN	2.7914	NaN	NaN	3.6181	NaN	10.609	NaN	NaN	NaN	NaN	NaN	NaN	0	NaN	NaN	1.3867	0	NaN
212	0	NaN	NaN	NaN	NaN	NaN	NaN	NaN	NaN	0	NaN	NaN	NaN	NaN	NaN	NaN	0	NaN	NaN	NaN	NaN	NaN	NaN	NaN	NaN	NaN	NaN	NaN	0.59355	NaN	NaN	3.3431	NaN	NaN	3.3614	NaN	9.4365	NaN	NaN	NaN	NaN	NaN	NaN	0	NaN	NaN	1.503	0	NaN
213	0	NaN	NaN	NaN	NaN	NaN	NaN	NaN	NaN	0	NaN	NaN	NaN	NaN	NaN	NaN	0	NaN	NaN	NaN	NaN	NaN	NaN	NaN	NaN	NaN	NaN	NaN	0.72491	NaN	NaN	3.1802	NaN	NaN	3.5675	NaN	9.3629	NaN	NaN	NaN	NaN	NaN	NaN	0	NaN	NaN	1.5852	0	NaN
214	0	NaN	NaN	NaN	NaN	NaN	NaN	NaN	NaN	0	NaN	NaN	NaN	NaN	NaN	NaN	0	NaN	NaN	NaN	NaN	NaN	NaN	NaN	NaN	NaN	NaN	NaN	0	NaN	NaN	2.98	NaN	NaN	2.0121	NaN	10.841	NaN	NaN	NaN	NaN	NaN	NaN	0	NaN	NaN	0	0	NaN
215	0	NaN	NaN	NaN	NaN	NaN	NaN	NaN	NaN	0	NaN	NaN	NaN	NaN	NaN	NaN	0	NaN	NaN	NaN	NaN	NaN	NaN	NaN	NaN	NaN	NaN	NaN	0.72936	NaN	NaN	3.0728	NaN	NaN	3.5603	NaN	8.3334	NaN	NaN	NaN	NaN	NaN	NaN	0	NaN	NaN	1.2194	0	NaN
216	0	NaN	NaN	NaN	NaN	NaN	NaN	NaN	NaN	0	NaN	NaN	NaN	NaN	NaN	NaN	0	NaN	NaN	NaN	NaN	NaN	NaN	NaN	NaN	NaN	NaN	NaN	0.85039	NaN	NaN	2.6808	NaN	NaN	3.9001	NaN	9.7123	NaN	NaN	NaN	NaN	NaN	NaN	0	NaN	NaN	1.4926	0	NaN
217	0	NaN	NaN	NaN	NaN	NaN	NaN	NaN	NaN	0	NaN	NaN	NaN	NaN	NaN	NaN	0	NaN	NaN	NaN	NaN	NaN	NaN	NaN	NaN	NaN	NaN	NaN	0.6715	NaN	NaN	2.569	NaN	NaN	3.7052	NaN	5.5086	NaN	NaN	NaN	NaN	NaN	NaN	0	NaN	NaN	1.1602	0	NaN
218	0	NaN	NaN	NaN	NaN	NaN	NaN	NaN	NaN	0	NaN	NaN	NaN	NaN	NaN	NaN	0	NaN	NaN	NaN	NaN	NaN	NaN	NaN	NaN	NaN	NaN	NaN	0.70189	NaN	NaN	3.0628	NaN	NaN	4.183	NaN	9.2899	NaN	NaN	NaN	NaN	NaN	NaN	0	NaN	NaN	1.453	0	NaN
219	0	NaN	NaN	NaN	NaN	NaN	NaN	NaN	NaN	0	NaN	NaN	NaN	NaN	NaN	NaN	0.10679	NaN	NaN	NaN	NaN	NaN	NaN	NaN	NaN	NaN	NaN	NaN	0.6531	NaN	NaN	3.1229	NaN	NaN	3.2421	NaN	8.9635	NaN	NaN	NaN	NaN	NaN	NaN	0	NaN	NaN	1.4456	0	NaN
220	0	NaN	NaN	NaN	NaN	NaN	NaN	NaN	NaN	0	NaN	NaN	NaN	NaN	NaN	NaN	0	NaN	NaN	NaN	NaN	NaN	NaN	NaN	NaN	NaN	NaN	NaN	0.51667	NaN	NaN	2.8983	NaN	NaN	2.9464	NaN	9.5131	NaN	NaN	NaN	NaN	NaN	NaN	0	NaN	NaN	1.3491	0	NaN
221	0	NaN	NaN	NaN	NaN	NaN	NaN	NaN	NaN	0	NaN	NaN	NaN	NaN	NaN	NaN	0	NaN	NaN	NaN	NaN	NaN	NaN	NaN	NaN	NaN	NaN	NaN	0.71694	NaN	NaN	2.7625	NaN	NaN	3.1451	NaN	10.023	NaN	NaN	NaN	NaN	NaN	NaN	0	NaN	NaN	1.0412	0	NaN
222	0	NaN	NaN	NaN	NaN	NaN	NaN	NaN	NaN	0	NaN	NaN	NaN	NaN	NaN	NaN	0	NaN	NaN	NaN	NaN	NaN	NaN	NaN	NaN	NaN	NaN	NaN	0.65499	NaN	NaN	3.0728	NaN	NaN	2.8624	NaN	10.347	NaN	NaN	NaN	NaN	NaN	NaN	0	NaN	NaN	1.1979	0	NaN
223	0	NaN	NaN	NaN	NaN	NaN	NaN	NaN	NaN	0	NaN	NaN	NaN	NaN	NaN	NaN	0.052011	NaN	NaN	NaN	NaN	NaN	NaN	NaN	NaN	NaN	NaN	NaN	0.80606	NaN	NaN	3.2056	NaN	NaN	2.8239	NaN	9.6853	NaN	NaN	NaN	NaN	NaN	NaN	0	NaN	NaN	1.2305	0	NaN
224	0	NaN	NaN	NaN	NaN	NaN	NaN	NaN	NaN	0	NaN	NaN	NaN	NaN	NaN	NaN	0	NaN	NaN	NaN	NaN	NaN	NaN	NaN	NaN	NaN	NaN	NaN	0.67006	NaN	NaN	2.765	NaN	NaN	3.167	NaN	10.348	NaN	NaN	NaN	NaN	NaN	NaN	0	NaN	NaN	1.5284	0	NaN
225	0	NaN	NaN	NaN	NaN	NaN	NaN	NaN	NaN	0	NaN	NaN	NaN	NaN	NaN	NaN	0	NaN	NaN	NaN	NaN	NaN	NaN	NaN	NaN	NaN	NaN	NaN	0	NaN	NaN	3.2205	NaN	NaN	1.1558	NaN	10.142	NaN	NaN	NaN	NaN	NaN	NaN	0	NaN	NaN	0	0	NaN
226	0	NaN	NaN	NaN	NaN	NaN	NaN	NaN	NaN	0	NaN	NaN	NaN	NaN	NaN	NaN	0.14332	NaN	NaN	NaN	NaN	NaN	NaN	NaN	NaN	NaN	NaN	NaN	0.56782	NaN	NaN	3.118	NaN	NaN	2.865	NaN	9.7213	NaN	NaN	NaN	NaN	NaN	NaN	0	NaN	NaN	1.0872	0	NaN
227	0	NaN	NaN	NaN	NaN	NaN	NaN	NaN	NaN	0	NaN	NaN	NaN	NaN	NaN	NaN	0.13102	NaN	NaN	NaN	NaN	NaN	NaN	NaN	NaN	NaN	NaN	NaN	0.63013	NaN	NaN	3.3436	NaN	NaN	2.7204	NaN	9.5103	NaN	NaN	NaN	NaN	NaN	NaN	0	NaN	NaN	1.4701	0	NaN
228	0	NaN	NaN	NaN	NaN	NaN	NaN	NaN	NaN	0	NaN	NaN	NaN	NaN	NaN	NaN	0	NaN	NaN	NaN	NaN	NaN	NaN	NaN	NaN	NaN	NaN	NaN	0.48922	NaN	NaN	2.6668	NaN	NaN	2.7007	NaN	9.2487	NaN	NaN	NaN	NaN	NaN	NaN	0	NaN	NaN	0.50055	0	NaN
229	0	NaN	NaN	NaN	NaN	NaN	NaN	NaN	NaN	0	NaN	NaN	NaN	NaN	NaN	NaN	0	NaN	NaN	NaN	NaN	NaN	NaN	NaN	NaN	NaN	NaN	NaN	0.52845	NaN	NaN	3.4593	NaN	NaN	3.2906	NaN	10.102	NaN	NaN	NaN	NaN	NaN	NaN	0	NaN	NaN	1.1772	0	NaN
230	0	NaN	NaN	NaN	NaN	NaN	NaN	NaN	NaN	0	NaN	NaN	NaN	NaN	NaN	NaN	0	NaN	NaN	NaN	NaN	NaN	NaN	NaN	NaN	NaN	NaN	NaN	0	NaN	NaN	2.9065	NaN	NaN	1.6061	NaN	8.995	NaN	NaN	NaN	NaN	NaN	NaN	0	NaN	NaN	0	0	NaN
231	0	NaN	NaN	NaN	NaN	NaN	NaN	NaN	NaN	0	NaN	NaN	NaN	NaN	NaN	NaN	0	NaN	NaN	NaN	NaN	NaN	NaN	NaN	NaN	NaN	NaN	NaN	0.49346	NaN	NaN	2.9087	NaN	NaN	3.0637	NaN	10.199	NaN	NaN	NaN	NaN	NaN	NaN	0	NaN	NaN	1.299	0	NaN
232	0	NaN	NaN	NaN	NaN	NaN	NaN	NaN	NaN	0	NaN	NaN	NaN	NaN	NaN	NaN	0	NaN	NaN	NaN	NaN	NaN	NaN	NaN	NaN	NaN	NaN	NaN	0.60967	NaN	NaN	3.1603	NaN	NaN	2.867	NaN	9.3367	NaN	NaN	NaN	NaN	NaN	NaN	0	NaN	NaN	1.3284	0	NaN
233	0	NaN	NaN	NaN	NaN	NaN	NaN	NaN	NaN	0	NaN	NaN	NaN	NaN	NaN	NaN	0	NaN	NaN	NaN	NaN	NaN	NaN	NaN	NaN	NaN	NaN	NaN	0	NaN	NaN	2.8528	NaN	NaN	1.2623	NaN	8.1771	NaN	NaN	NaN	NaN	NaN	NaN	0	NaN	NaN	0.89677	0	NaN
234	0	NaN	NaN	NaN	NaN	NaN	NaN	NaN	NaN	0	NaN	NaN	NaN	NaN	NaN	NaN	0	NaN	NaN	NaN	NaN	NaN	NaN	NaN	NaN	NaN	NaN	NaN	0.5918	NaN	NaN	3.126	NaN	NaN	3.2259	NaN	8.7432	NaN	NaN	NaN	NaN	NaN	NaN	0	NaN	NaN	1.1113	0	NaN
235	0	NaN	NaN	NaN	NaN	NaN	NaN	NaN	NaN	0	NaN	NaN	NaN	NaN	NaN	NaN	0.13692	NaN	NaN	NaN	NaN	NaN	NaN	NaN	NaN	NaN	NaN	NaN	0.77351	NaN	NaN	0.64828	NaN	NaN	2.7089	NaN	6.7494	NaN	NaN	NaN	NaN	NaN	NaN	0	NaN	NaN	1.0944	0	NaN
236	0	NaN	NaN	NaN	NaN	NaN	NaN	NaN	NaN	0	NaN	NaN	NaN	NaN	NaN	NaN	0	NaN	NaN	NaN	NaN	NaN	NaN	NaN	NaN	NaN	NaN	NaN	0.69481	NaN	NaN	2.4356	NaN	NaN	2.9415	NaN	7.199	NaN	NaN	NaN	NaN	NaN	NaN	0	NaN	NaN	1.2149	0	NaN
237	0	NaN	NaN	NaN	NaN	NaN	NaN	NaN	NaN	0	NaN	NaN	NaN	NaN	NaN	NaN	0	NaN	NaN	NaN	NaN	NaN	NaN	NaN	NaN	NaN	NaN	NaN	0.62239	NaN	NaN	0.68456	NaN	NaN	2.7769	NaN	9.8421	NaN	NaN	NaN	NaN	NaN	NaN	0	NaN	NaN	1.0926	0	NaN
238	0	NaN	NaN	NaN	NaN	NaN	NaN	NaN	NaN	0	NaN	NaN	NaN	NaN	NaN	NaN	0	NaN	NaN	NaN	NaN	NaN	NaN	NaN	NaN	NaN	NaN	NaN	0.79409	NaN	NaN	3.2755	NaN	NaN	2.6012	NaN	8.4606	NaN	NaN	NaN	NaN	NaN	NaN	0	NaN	NaN	1.1154	0	NaN
239	0	NaN	NaN	NaN	NaN	NaN	NaN	NaN	NaN	0	NaN	NaN	NaN	NaN	NaN	NaN	0	NaN	NaN	NaN	NaN	NaN	NaN	NaN	NaN	NaN	NaN	NaN	0.35203	NaN	NaN	2.6388	NaN	NaN	3.3455	NaN	8.7692	NaN	NaN	NaN	NaN	NaN	NaN	0	NaN	NaN	1.1334	0	NaN
240	0	NaN	NaN	NaN	NaN	NaN	NaN	NaN	NaN	0	NaN	NaN	NaN	NaN	NaN	NaN	0	NaN	NaN	NaN	NaN	NaN	NaN	NaN	NaN	NaN	NaN	NaN	0.46128	NaN	NaN	2.7649	NaN	NaN	2.2515	NaN	8.3654	NaN	NaN	NaN	NaN	NaN	NaN	0	NaN	NaN	1.1519	0	NaN
241	0	NaN	NaN	NaN	NaN	NaN	NaN	NaN	NaN	0	NaN	NaN	NaN	NaN	NaN	NaN	0	NaN	NaN	NaN	NaN	NaN	NaN	NaN	NaN	NaN	NaN	NaN	0.37909	NaN	NaN	2.4733	NaN	NaN	2.1412	NaN	7.7777	NaN	NaN	NaN	NaN	NaN	NaN	0	NaN	NaN	NaN	0	NaN
242	0	NaN	NaN	NaN	NaN	NaN	NaN	NaN	NaN	0	NaN	NaN	NaN	NaN	NaN	NaN	0	NaN	NaN	NaN	NaN	NaN	NaN	NaN	NaN	NaN	NaN	NaN	0.68674	NaN	NaN	3.1029	NaN	NaN	2.4245	NaN	8.0119	NaN	NaN	NaN	NaN	NaN	NaN	0	NaN	NaN	NaN	0	NaN
243	0	NaN	NaN	NaN	NaN	NaN	NaN	NaN	NaN	0	NaN	NaN	NaN	NaN	NaN	NaN	0	NaN	NaN	NaN	NaN	NaN	NaN	NaN	NaN	NaN	NaN	NaN	0.63339	NaN	NaN	3.4216	NaN	NaN	2.2614	NaN	8.4049	NaN	NaN	NaN	NaN	NaN	NaN	0	NaN	NaN	NaN	0	NaN
244	0	NaN	NaN	NaN	NaN	NaN	NaN	NaN	NaN	0	NaN	NaN	NaN	NaN	NaN	NaN	0	NaN	NaN	NaN	NaN	NaN	NaN	NaN	NaN	NaN	NaN	NaN	0.64705	NaN	NaN	2.6705	NaN	NaN	2.3654	NaN	6.6748	NaN	NaN	NaN	NaN	NaN	NaN	0	NaN	NaN	NaN	0	NaN
245	0	NaN	NaN	NaN	NaN	NaN	NaN	NaN	NaN	0	NaN	NaN	NaN	NaN	NaN	NaN	0	NaN	NaN	NaN	NaN	NaN	NaN	NaN	NaN	NaN	NaN	NaN	0.53356	NaN	NaN	2.4944	NaN	NaN	2.6347	NaN	8.0889	NaN	NaN	NaN	NaN	NaN	NaN	0	NaN	NaN	NaN	0	NaN
246	0	NaN	NaN	NaN	NaN	NaN	NaN	NaN	NaN	0	NaN	NaN	NaN	NaN	NaN	NaN	0	NaN	NaN	NaN	NaN	NaN	NaN	NaN	NaN	NaN	NaN	NaN	0.72893	NaN	NaN	3.5399	NaN	NaN	2.3501	NaN	9.8444	NaN	NaN	NaN	NaN	NaN	NaN	0	NaN	NaN	NaN	0	NaN
247	0	NaN	NaN	NaN	NaN	NaN	NaN	NaN	NaN	0	NaN	NaN	NaN	NaN	NaN	NaN	0	NaN	NaN	NaN	NaN	NaN	NaN	NaN	NaN	NaN	NaN	NaN	0.37703	NaN	NaN	2.8199	NaN	NaN	2.1964	NaN	6.4053	NaN	NaN	NaN	NaN	NaN	NaN	0	NaN	NaN	NaN	0	NaN
248	0	NaN	NaN	NaN	NaN	NaN	NaN	NaN	NaN	0	NaN	NaN	NaN	NaN	NaN	NaN	0	NaN	NaN	NaN	NaN	NaN	NaN	NaN	NaN	NaN	NaN	NaN	0.31335	NaN	NaN	2.6684	NaN	NaN	3.2919	NaN	7.2913	NaN	NaN	NaN	NaN	NaN	NaN	0	NaN	NaN	NaN	0	NaN
249	0	NaN	NaN	NaN	NaN	NaN	NaN	NaN	NaN	0	NaN	NaN	NaN	NaN	NaN	NaN	0	NaN	NaN	NaN	NaN	NaN	NaN	NaN	NaN	NaN	NaN	NaN	0.57521	NaN	NaN	2.6293	NaN	NaN	2.8942	NaN	6.9176	NaN	NaN	NaN	NaN	NaN	NaN	0	NaN	NaN	NaN	0	NaN
250	0	NaN	NaN	NaN	NaN	NaN	NaN	NaN	NaN	0	NaN	NaN	NaN	NaN	NaN	NaN	0	NaN	NaN	NaN	NaN	NaN	NaN	NaN	NaN	NaN	NaN	NaN	0.64222	NaN	NaN	2.619	NaN	NaN	2.267	NaN	7.8307	NaN	NaN	NaN	NaN	NaN	NaN	0	NaN	NaN	NaN	0	NaN
251	0	NaN	NaN	NaN	NaN	NaN	NaN	NaN	NaN	0	NaN	NaN	NaN	NaN	NaN	NaN	0.18813	NaN	NaN	NaN	NaN	NaN	NaN	NaN	NaN	NaN	NaN	NaN	0.65528	NaN	NaN	2.2095	NaN	NaN	2.4957	NaN	7.03	NaN	NaN	NaN	NaN	NaN	NaN	0	NaN	NaN	NaN	0	NaN
252	0	NaN	NaN	NaN	NaN	NaN	NaN	NaN	NaN	0	NaN	NaN	NaN	NaN	NaN	NaN	0	NaN	NaN	NaN	NaN	NaN	NaN	NaN	NaN	NaN	NaN	NaN	0.52812	NaN	NaN	1.4996	NaN	NaN	2.7867	NaN	0	NaN	NaN	NaN	NaN	NaN	NaN	0	NaN	NaN	NaN	0	NaN
253	0	NaN	NaN	NaN	NaN	NaN	NaN	NaN	NaN	0	NaN	NaN	NaN	NaN	NaN	NaN	0	NaN	NaN	NaN	NaN	NaN	NaN	NaN	NaN	NaN	NaN	NaN	0.71339	NaN	NaN	2.835	NaN	NaN	2.3058	NaN	8.5931	NaN	NaN	NaN	NaN	NaN	NaN	0	NaN	NaN	NaN	0	NaN
254	0	NaN	NaN	NaN	NaN	NaN	NaN	NaN	NaN	0	NaN	NaN	NaN	NaN	NaN	NaN	0	NaN	NaN	NaN	NaN	NaN	NaN	NaN	NaN	NaN	NaN	NaN	0.75543	NaN	NaN	2.5168	NaN	NaN	2.1421	NaN	7.136	NaN	NaN	NaN	NaN	NaN	NaN	0	NaN	NaN	NaN	0	NaN
255	0	NaN	NaN	NaN	NaN	NaN	NaN	NaN	NaN	0	NaN	NaN	NaN	NaN	NaN	NaN	0	NaN	NaN	NaN	NaN	NaN	NaN	NaN	NaN	NaN	NaN	NaN	0.52411	NaN	NaN	2.4879	NaN	NaN	1.7147	NaN	6.4948	NaN	NaN	NaN	NaN	NaN	NaN	0	NaN	NaN	NaN	0	NaN
256	0	NaN	NaN	NaN	NaN	NaN	NaN	NaN	NaN	0	NaN	NaN	NaN	NaN	NaN	NaN	0	NaN	NaN	NaN	NaN	NaN	NaN	NaN	NaN	NaN	NaN	NaN	0.7435	NaN	NaN	2.3269	NaN	NaN	2.0639	NaN	6.7894	NaN	NaN	NaN	NaN	NaN	NaN	0	NaN	NaN	NaN	0	NaN
257	0	NaN	NaN	NaN	NaN	NaN	NaN	NaN	NaN	0	NaN	NaN	NaN	NaN	NaN	NaN	0	NaN	NaN	NaN	NaN	NaN	NaN	NaN	NaN	NaN	NaN	NaN	0.62262	NaN	NaN	2.0669	NaN	NaN	1.6365	NaN	6.2644	NaN	NaN	NaN	NaN	NaN	NaN	0	NaN	NaN	NaN	0	NaN
258	0	NaN	NaN	NaN	NaN	NaN	NaN	NaN	NaN	0	NaN	NaN	NaN	NaN	NaN	NaN	0	NaN	NaN	NaN	NaN	NaN	NaN	NaN	NaN	NaN	NaN	NaN	0.63073	NaN	NaN	2.8084	NaN	NaN	2.3211	NaN	6.8647	NaN	NaN	NaN	NaN	NaN	NaN	0	NaN	NaN	NaN	0	NaN
259	0	NaN	NaN	NaN	NaN	NaN	NaN	NaN	NaN	0	NaN	NaN	NaN	NaN	NaN	NaN	0	NaN	NaN	NaN	NaN	NaN	NaN	NaN	NaN	NaN	NaN	NaN	0.59578	NaN	NaN	1.8803	NaN	NaN	1.944	NaN	6.2921	NaN	NaN	NaN	NaN	NaN	NaN	0	NaN	NaN	NaN	0	NaN
260	0	NaN	NaN	NaN	NaN	NaN	NaN	NaN	NaN	0	NaN	NaN	NaN	NaN	NaN	NaN	0	NaN	NaN	NaN	NaN	NaN	NaN	NaN	NaN	NaN	NaN	NaN	0.50653	NaN	NaN	2.0581	NaN	NaN	1.1608	NaN	6.3915	NaN	NaN	NaN	NaN	NaN	NaN	0	NaN	NaN	NaN	0	NaN
261	0	NaN	NaN	NaN	NaN	NaN	NaN	NaN	NaN	0	NaN	NaN	NaN	NaN	NaN	NaN	0	NaN	NaN	NaN	NaN	NaN	NaN	NaN	NaN	NaN	NaN	NaN	0.55468	NaN	NaN	2.1926	NaN	NaN	1.1108	NaN	5.879	NaN	NaN	NaN	NaN	NaN	NaN	0	NaN	NaN	NaN	0	NaN
262	0	NaN	NaN	NaN	NaN	NaN	NaN	NaN	NaN	0	NaN	NaN	NaN	NaN	NaN	NaN	0	NaN	NaN	NaN	NaN	NaN	NaN	NaN	NaN	NaN	NaN	NaN	0.57095	NaN	NaN	2.2471	NaN	NaN	1.2617	NaN	5.5466	NaN	NaN	NaN	NaN	NaN	NaN	0	NaN	NaN	NaN	0	NaN
263	0	NaN	NaN	NaN	NaN	NaN	NaN	NaN	NaN	0	NaN	NaN	NaN	NaN	NaN	NaN	0	NaN	NaN	NaN	NaN	NaN	NaN	NaN	NaN	NaN	NaN	NaN	0.47923	NaN	NaN	2.2768	NaN	NaN	1.013	NaN	4.9506	NaN	NaN	NaN	NaN	NaN	NaN	0	NaN	NaN	NaN	0	NaN
264	0	NaN	NaN	NaN	NaN	NaN	NaN	NaN	NaN	0	NaN	NaN	NaN	NaN	NaN	NaN	0	NaN	NaN	NaN	NaN	NaN	NaN	NaN	NaN	NaN	NaN	NaN	0.74335	NaN	NaN	2.3434	NaN	NaN	1.4317	NaN	5.8925	NaN	NaN	NaN	NaN	NaN	NaN	0	NaN	NaN	NaN	0	NaN
265	0	NaN	NaN	NaN	NaN	NaN	NaN	NaN	NaN	0	NaN	NaN	NaN	NaN	NaN	NaN	0	NaN	NaN	NaN	NaN	NaN	NaN	NaN	NaN	NaN	NaN	NaN	0.60415	NaN	NaN	1.5557	NaN	NaN	1.3411	NaN	6.5026	NaN	NaN	NaN	NaN	NaN	NaN	0	NaN	NaN	NaN	0	NaN
266	0	NaN	NaN	NaN	NaN	NaN	NaN	NaN	NaN	0	NaN	NaN	NaN	NaN	NaN	NaN	0	NaN	NaN	NaN	NaN	NaN	NaN	NaN	NaN	NaN	NaN	NaN	0	NaN	NaN	2.1997	NaN	NaN	0.36921	NaN	5.7868	NaN	NaN	NaN	NaN	NaN	NaN	0	NaN	NaN	NaN	0	NaN
267	0	NaN	NaN	NaN	NaN	NaN	NaN	NaN	NaN	0	NaN	NaN	NaN	NaN	NaN	NaN	0	NaN	NaN	NaN	NaN	NaN	NaN	NaN	NaN	NaN	NaN	NaN	0.55432	NaN	NaN	2.1517	NaN	NaN	0.7168	NaN	5.348	NaN	NaN	NaN	NaN	NaN	NaN	0	NaN	NaN	NaN	0	NaN
268	0	NaN	NaN	NaN	NaN	NaN	NaN	NaN	NaN	0	NaN	NaN	NaN	NaN	NaN	NaN	0	NaN	NaN	NaN	NaN	NaN	NaN	NaN	NaN	NaN	NaN	NaN	0.58854	NaN	NaN	2.6078	NaN	NaN	1.5698	NaN	5.7173	NaN	NaN	NaN	NaN	NaN	NaN	0	NaN	NaN	NaN	0	NaN
269	0	NaN	NaN	NaN	NaN	NaN	NaN	NaN	NaN	0	NaN	NaN	NaN	NaN	NaN	NaN	0	NaN	NaN	NaN	NaN	NaN	NaN	NaN	NaN	NaN	NaN	NaN	0.483	NaN	NaN	1.685	NaN	NaN	1.2557	NaN	6.2822	NaN	NaN	NaN	NaN	NaN	NaN	0	NaN	NaN	NaN	0	NaN
270	0	NaN	NaN	NaN	NaN	NaN	NaN	NaN	NaN	0	NaN	NaN	NaN	NaN	NaN	NaN	0	NaN	NaN	NaN	NaN	NaN	NaN	NaN	NaN	NaN	NaN	NaN	0.46074	NaN	NaN	2.0152	NaN	NaN	0.90946	NaN	5.015	NaN	NaN	NaN	NaN	NaN	NaN	0	NaN	NaN	NaN	0	NaN
271	0	NaN	NaN	NaN	NaN	NaN	NaN	NaN	NaN	0	NaN	NaN	NaN	NaN	NaN	NaN	0	NaN	NaN	NaN	NaN	NaN	NaN	NaN	NaN	NaN	NaN	NaN	0.68213	NaN	NaN	1.8522	NaN	NaN	0.58425	NaN	6.1502	NaN	NaN	NaN	NaN	NaN	NaN	0	NaN	NaN	NaN	0	NaN
272	0	NaN	NaN	NaN	NaN	NaN	NaN	NaN	NaN	0	NaN	NaN	NaN	NaN	NaN	NaN	0	NaN	NaN	NaN	NaN	NaN	NaN	NaN	NaN	NaN	NaN	NaN	0	NaN	NaN	1.9212	NaN	NaN	0.74249	NaN	6.0478	NaN	NaN	NaN	NaN	NaN	NaN	0	NaN	NaN	NaN	0	NaN
273	0	NaN	NaN	NaN	NaN	NaN	NaN	NaN	NaN	0	NaN	NaN	NaN	NaN	NaN	NaN	0	NaN	NaN	NaN	NaN	NaN	NaN	NaN	NaN	NaN	NaN	NaN	0.4349	NaN	NaN	2.0888	NaN	NaN	0.5213	NaN	5.8796	NaN	NaN	NaN	NaN	NaN	NaN	0	NaN	NaN	NaN	0	NaN
274	0	NaN	NaN	NaN	NaN	NaN	NaN	NaN	NaN	0	NaN	NaN	NaN	NaN	NaN	NaN	0	NaN	NaN	NaN	NaN	NaN	NaN	NaN	NaN	NaN	NaN	NaN	0.41719	NaN	NaN	2.2422	NaN	NaN	0.58723	NaN	4.8111	NaN	NaN	NaN	NaN	NaN	NaN	0	NaN	NaN	NaN	0	NaN
275	0	NaN	NaN	NaN	NaN	NaN	NaN	NaN	NaN	0	NaN	NaN	NaN	NaN	NaN	NaN	0	NaN	NaN	NaN	NaN	NaN	NaN	NaN	NaN	NaN	NaN	NaN	0	NaN	NaN	1.3213	NaN	NaN	1.4942	NaN	5.1928	NaN	NaN	NaN	NaN	NaN	NaN	0	NaN	NaN	NaN	0	NaN
276	0	NaN	NaN	NaN	NaN	NaN	NaN	NaN	NaN	0	NaN	NaN	NaN	NaN	NaN	NaN	0	NaN	NaN	NaN	NaN	NaN	NaN	NaN	NaN	NaN	NaN	NaN	0	NaN	NaN	1.558	NaN	NaN	0.67896	NaN	5.1156	NaN	NaN	NaN	NaN	NaN	NaN	0	NaN	NaN	NaN	0	NaN
277	0	NaN	NaN	NaN	NaN	NaN	NaN	NaN	NaN	0	NaN	NaN	NaN	NaN	NaN	NaN	0	NaN	NaN	NaN	NaN	NaN	NaN	NaN	NaN	NaN	NaN	NaN	0.50271	NaN	NaN	1.5562	NaN	NaN	0.6557	NaN	6.5832	NaN	NaN	NaN	NaN	NaN	NaN	0	NaN	NaN	NaN	0	NaN
278	0	NaN	NaN	NaN	NaN	NaN	NaN	NaN	NaN	0	NaN	NaN	NaN	NaN	NaN	NaN	0	NaN	NaN	NaN	NaN	NaN	NaN	NaN	NaN	NaN	NaN	NaN	0.42271	NaN	NaN	1.8711	NaN	NaN	0.56451	NaN	4.9335	NaN	NaN	NaN	NaN	NaN	NaN	0	NaN	NaN	NaN	0	NaN
279	0	NaN	NaN	NaN	NaN	NaN	NaN	NaN	NaN	0	NaN	NaN	NaN	NaN	NaN	NaN	0	NaN	NaN	NaN	NaN	NaN	NaN	NaN	NaN	NaN	NaN	NaN	0.66181	NaN	NaN	2.0553	NaN	NaN	0.35431	NaN	5.4966	NaN	NaN	NaN	NaN	NaN	NaN	0	NaN	NaN	NaN	0	NaN
280	0	NaN	NaN	NaN	NaN	NaN	NaN	NaN	NaN	0	NaN	NaN	NaN	NaN	NaN	NaN	0	NaN	NaN	NaN	NaN	NaN	NaN	NaN	NaN	NaN	NaN	NaN	0.32029	NaN	NaN	0.44525	NaN	NaN	0.37792	NaN	0	NaN	NaN	NaN	NaN	NaN	NaN	0	NaN	NaN	NaN	0	NaN
281	0	NaN	NaN	NaN	NaN	NaN	NaN	NaN	NaN	0	NaN	NaN	NaN	NaN	NaN	NaN	0	NaN	NaN	NaN	NaN	NaN	NaN	NaN	NaN	NaN	NaN	NaN	0.71414	NaN	NaN	1.4617	NaN	NaN	0.28655	NaN	5.788	NaN	NaN	NaN	NaN	NaN	NaN	0	NaN	NaN	NaN	0	NaN
282	0	NaN	NaN	NaN	NaN	NaN	NaN	NaN	NaN	0	NaN	NaN	NaN	NaN	NaN	NaN	0	NaN	NaN	NaN	NaN	NaN	NaN	NaN	NaN	NaN	NaN	NaN	0.67918	NaN	NaN	1.536	NaN	NaN	0.41564	NaN	5.2735	NaN	NaN	NaN	NaN	NaN	NaN	0	NaN	NaN	NaN	0	NaN
283	0	NaN	NaN	NaN	NaN	NaN	NaN	NaN	NaN	0	NaN	NaN	NaN	NaN	NaN	NaN	0	NaN	NaN	NaN	NaN	NaN	NaN	NaN	NaN	NaN	NaN	NaN	0.60306	NaN	NaN	1.2916	NaN	NaN	0.40955	NaN	5.5195	NaN	NaN	NaN	NaN	NaN	NaN	0	NaN	NaN	NaN	0	NaN
284	0	NaN	NaN	NaN	NaN	NaN	NaN	NaN	NaN	0	NaN	NaN	NaN	NaN	NaN	NaN	0	NaN	NaN	NaN	NaN	NaN	NaN	NaN	NaN	NaN	NaN	NaN	0.59424	NaN	NaN	1.0742	NaN	NaN	0.37035	NaN	4.7715	NaN	NaN	NaN	NaN	NaN	NaN	0	NaN	NaN	NaN	0	NaN
285	0	NaN	NaN	NaN	NaN	NaN	NaN	NaN	NaN	0	NaN	NaN	NaN	NaN	NaN	NaN	0	NaN	NaN	NaN	NaN	NaN	NaN	NaN	NaN	NaN	NaN	NaN	0.3508	NaN	NaN	1.5786	NaN	NaN	0.36981	NaN	4.7636	NaN	NaN	NaN	NaN	NaN	NaN	0	NaN	NaN	NaN	0	NaN
286	0	NaN	NaN	NaN	NaN	NaN	NaN	NaN	NaN	0	NaN	NaN	NaN	NaN	NaN	NaN	0	NaN	NaN	NaN	NaN	NaN	NaN	NaN	NaN	NaN	NaN	NaN	0.37636	NaN	NaN	1.7142	NaN	NaN	0.28913	NaN	4.2375	NaN	NaN	NaN	NaN	NaN	NaN	0	NaN	NaN	NaN	0	NaN
287	0	NaN	NaN	NaN	NaN	NaN	NaN	NaN	NaN	0	NaN	NaN	NaN	NaN	NaN	NaN	0	NaN	NaN	NaN	NaN	NaN	NaN	NaN	NaN	NaN	NaN	NaN	0.53344	NaN	NaN	1.5009	NaN	NaN	0	NaN	4.8323	NaN	NaN	NaN	NaN	NaN	NaN	0	NaN	NaN	NaN	0	NaN
288	0	NaN	NaN	NaN	NaN	NaN	NaN	NaN	NaN	0	NaN	NaN	NaN	NaN	NaN	NaN	0	NaN	NaN	NaN	NaN	NaN	NaN	NaN	NaN	NaN	NaN	NaN	0.48118	NaN	NaN	1.1294	NaN	NaN	0.36589	NaN	5.2235	NaN	NaN	NaN	NaN	NaN	NaN	0	NaN	NaN	NaN	0	NaN
289	0	NaN	NaN	NaN	NaN	NaN	NaN	NaN	NaN	0	NaN	NaN	NaN	NaN	NaN	NaN	0	NaN	NaN	NaN	NaN	NaN	NaN	NaN	NaN	NaN	NaN	NaN	0.44855	NaN	NaN	1.5688	NaN	NaN	0	NaN	5.1292	NaN	NaN	NaN	NaN	NaN	NaN	0	NaN	NaN	NaN	0	NaN
290	0	NaN	NaN	NaN	NaN	NaN	NaN	NaN	NaN	0	NaN	NaN	NaN	NaN	NaN	NaN	0	NaN	NaN	NaN	NaN	NaN	NaN	NaN	NaN	NaN	NaN	NaN	0.8252	NaN	NaN	1.7154	NaN	NaN	0.92947	NaN	4.4235	NaN	NaN	NaN	NaN	NaN	NaN	0	NaN	NaN	NaN	0	NaN
291	0	NaN	NaN	NaN	NaN	NaN	NaN	NaN	NaN	0	NaN	NaN	NaN	NaN	NaN	NaN	0	NaN	NaN	NaN	NaN	NaN	NaN	NaN	NaN	NaN	NaN	NaN	0.64491	NaN	NaN	1.5856	NaN	NaN	0	NaN	5.4237	NaN	NaN	NaN	NaN	NaN	NaN	0	NaN	NaN	NaN	0	NaN
292	0	NaN	NaN	NaN	NaN	NaN	NaN	NaN	NaN	0	NaN	NaN	NaN	NaN	NaN	NaN	0	NaN	NaN	NaN	NaN	NaN	NaN	NaN	NaN	NaN	NaN	NaN	0.48837	NaN	NaN	1.5501	NaN	NaN	0	NaN	5.1412	NaN	NaN	NaN	NaN	NaN	NaN	0	NaN	NaN	NaN	0	NaN
293	0	NaN	NaN	NaN	NaN	NaN	NaN	NaN	NaN	0	NaN	NaN	NaN	NaN	NaN	NaN	0	NaN	NaN	NaN	NaN	NaN	NaN	NaN	NaN	NaN	NaN	NaN	0.59924	NaN	NaN	0.78653	NaN	NaN	0.32261	NaN	4.3101	NaN	NaN	NaN	NaN	NaN	NaN	0	NaN	NaN	NaN	0	NaN
294	0	NaN	NaN	NaN	NaN	NaN	NaN	NaN	NaN	0	NaN	NaN	NaN	NaN	NaN	NaN	0	NaN	NaN	NaN	NaN	NaN	NaN	NaN	NaN	NaN	NaN	NaN	0.5787	NaN	NaN	1.5188	NaN	NaN	0	NaN	4.526	NaN	NaN	NaN	NaN	NaN	NaN	0	NaN	NaN	NaN	0	NaN
295	0	NaN	NaN	NaN	NaN	NaN	NaN	NaN	NaN	0	NaN	NaN	NaN	NaN	NaN	NaN	0	NaN	NaN	NaN	NaN	NaN	NaN	NaN	NaN	NaN	NaN	NaN	0.65353	NaN	NaN	0	NaN	NaN	0	NaN	2.6817	NaN	NaN	NaN	NaN	NaN	NaN	0	NaN	NaN	NaN	0	NaN
296	0	NaN	NaN	NaN	NaN	NaN	NaN	NaN	NaN	0	NaN	NaN	NaN	NaN	NaN	NaN	0	NaN	NaN	NaN	NaN	NaN	NaN	NaN	NaN	NaN	NaN	NaN	0.66857	NaN	NaN	1.188	NaN	NaN	0	NaN	4.663	NaN	NaN	NaN	NaN	NaN	NaN	0	NaN	NaN	NaN	0	NaN
297	0	NaN	NaN	NaN	NaN	NaN	NaN	NaN	NaN	0	NaN	NaN	NaN	NaN	NaN	NaN	0	NaN	NaN	NaN	NaN	NaN	NaN	NaN	NaN	NaN	NaN	NaN	0.54451	NaN	NaN	1.0384	NaN	NaN	0	NaN	4.0861	NaN	NaN	NaN	NaN	NaN	NaN	0	NaN	NaN	NaN	0	NaN
298	0	NaN	NaN	NaN	NaN	NaN	NaN	NaN	NaN	0	NaN	NaN	NaN	NaN	NaN	NaN	0	NaN	NaN	NaN	NaN	NaN	NaN	NaN	NaN	NaN	NaN	NaN	0.58623	NaN	NaN	0.83534	NaN	NaN	0	NaN	4.4808	NaN	NaN	NaN	NaN	NaN	NaN	0	NaN	NaN	NaN	0	NaN
299	0	NaN	NaN	NaN	NaN	NaN	NaN	NaN	NaN	0	NaN	NaN	NaN	NaN	NaN	NaN	0	NaN	NaN	NaN	NaN	NaN	NaN	NaN	NaN	NaN	NaN	NaN	0.61578	NaN	NaN	0.75812	NaN	NaN	0	NaN	3.8235	NaN	NaN	NaN	NaN	NaN	NaN	0	NaN	NaN	NaN	0	NaN
300	0	NaN	NaN	NaN	NaN	NaN	NaN	NaN	NaN	0	NaN	NaN	NaN	NaN	NaN	NaN	0	NaN	NaN	NaN	NaN	NaN	NaN	NaN	NaN	NaN	NaN	NaN	0.45075	NaN	NaN	1.2702	NaN	NaN	0	NaN	4.488	NaN	NaN	NaN	NaN	NaN	NaN	0	NaN	NaN	NaN	0	NaN
301	0	NaN	NaN	NaN	NaN	NaN	NaN	NaN	NaN	0	NaN	NaN	NaN	NaN	NaN	NaN	0	NaN	NaN	NaN	NaN	NaN	NaN	NaN	NaN	NaN	NaN	NaN	0.70468	NaN	NaN	0.65814	NaN	NaN	0	NaN	4.5292	NaN	NaN	NaN	NaN	NaN	NaN	0	NaN	NaN	NaN	0	NaN
[truncated: 990 more columns]
