# Supplementary material for: In Vivo Transcription Kinetics of a Synthetic Gene Uninvolved in Stress-Response Pathways in Stressed Escherichia coli Cells
Source: PLoS One. 2014 Sep 30;9(9):e109005. doi: 10.1371/journal.pone.0109005 (PMC4182640; doi:10.1371/journal.pone.0109005)
Supplement: File S1 — Supporting information. (ZIP) [file pone.0109005.s002.zip › raw data for submission/control/control_fit_intensity.csv]

1	0	0.053825	1.1594	0.15998	0	0.25267	-1.9382e-16	0.02154	0.13231	8.1399e-05	0.12827	0.077471	0	0.066851	-3.5254e-16	0.050518	-3.1996e-18	0.011438	0.029823	0	0	0.70439	0	1.2882	0	0.033252	1.2593	0	0.0052415	-4.4869e-16	0	0.065141	0	0.11763	0.010274	0	NaN	NaN	NaN	NaN	NaN	NaN	NaN	NaN	NaN	NaN	NaN	NaN	NaN
2	0	0.053825	1.1594	0.15998	0	0.25267	-1.9382e-16	0.02154	0.13231	8.1399e-05	0.12827	0.077471	0	0.066851	-3.5254e-16	0.050518	-3.1996e-18	0.011438	0.029823	0	0	0.70439	0	1.2882	0	0.033252	1.2593	0	0.0052415	-4.4869e-16	0	0.065141	0	0.11763	0.010274	0	NaN	NaN	NaN	NaN	NaN	NaN	NaN	NaN	NaN	NaN	NaN	NaN	NaN
3	0	0.053825	1.1594	0.15998	0	0.25267	-1.9382e-16	0.02154	0.13231	8.1399e-05	0.12827	0.077471	0	0.066851	-3.5254e-16	0.050518	-3.1996e-18	0.011438	0.029823	0	0	0.70439	0	1.2882	0	0.033252	1.2593	0	0.0052415	-4.4869e-16	0	0.065141	0	0.11763	0.010274	0	NaN	NaN	NaN	NaN	NaN	NaN	NaN	NaN	NaN	NaN	NaN	NaN	NaN
4	0	0.053825	1.1594	0.15998	0	0.25267	-1.9382e-16	0.02154	0.13231	8.1399e-05	0.12827	0.077471	0	0.066851	-3.5254e-16	0.050518	-3.1996e-18	0.011438	0.029823	0	0	0.70439	0	1.2882	0	0.033252	1.2593	0	0.0052415	-4.4869e-16	0	0.065141	0	0.11763	0.010274	0	NaN	NaN	NaN	NaN	NaN	NaN	NaN	NaN	NaN	NaN	NaN	NaN	NaN
5	0	0.053825	1.1594	0.15998	0	0.25267	-1.9382e-16	0.02154	0.13231	8.1399e-05	0.12827	0.077471	0	0.066851	-3.5254e-16	0.050518	-3.1996e-18	0.011438	0.029823	0	0	0.70439	0	1.2882	0	0.033252	1.2593	0	0.0052415	-4.4869e-16	0	0.065141	0	0.11763	0.010274	0	NaN	NaN	NaN	NaN	NaN	NaN	NaN	NaN	NaN	NaN	NaN	NaN	NaN
6	0	0.053825	1.1594	0.15998	0	0.25267	-1.9382e-16	0.02154	0.13231	8.1399e-05	0.12827	0.077471	0	0.066851	-3.5254e-16	0.050518	-3.1996e-18	0.011438	0.029823	0	0	0.70439	0	1.2882	0	0.033252	1.2593	0	0.0052415	-4.4869e-16	0	0.065141	0	0.11763	0.010274	0	NaN	NaN	NaN	NaN	NaN	NaN	NaN	NaN	NaN	NaN	NaN	NaN	NaN
7	0	0.053825	1.1594	0.15998	0	0.25267	-1.9382e-16	0.02154	0.13231	8.1399e-05	0.12827	0.077471	0	0.066851	-3.5254e-16	0.050518	-3.1996e-18	0.011438	0.029823	0	0	0.70439	0	1.2882	0	0.033252	1.2593	0	0.0052415	-4.4869e-16	0	0.065141	0	0.11763	0.010274	0	NaN	NaN	NaN	NaN	NaN	NaN	NaN	NaN	NaN	NaN	NaN	NaN	NaN
8	0	0.053825	1.1594	0.15998	0	0.25267	-1.9382e-16	0.02154	0.13231	8.1399e-05	0.12827	0.077471	0	0.066851	-3.5254e-16	0.050518	-3.1996e-18	0.011438	0.029823	0	0	0.70439	0	1.2882	0	0.033252	1.2593	0	0.0052415	-4.4869e-16	0	0.065141	0	0.11763	0.010274	0	NaN	NaN	NaN	NaN	NaN	NaN	NaN	NaN	NaN	NaN	NaN	NaN	NaN
9	0	0.053825	1.1594	0.15998	0	0.25267	-1.9382e-16	0.02154	0.51702	8.1399e-05	0.12827	0.077471	0	0.066851	-3.5254e-16	0.050518	-3.1996e-18	0.011438	0.029823	0	0	0.70439	0	1.2882	0	0.033252	1.2593	0	0.0052415	-4.4869e-16	0	0.065141	0	0.11763	0.010274	0	NaN	NaN	NaN	NaN	NaN	NaN	NaN	NaN	NaN	NaN	NaN	NaN	NaN
10	0	0.053825	1.1594	0.15998	0	0.25267	-1.9382e-16	0.02154	0.51702	8.1399e-05	0.12827	0.077471	0	0.066851	-3.5254e-16	0.050518	-3.1996e-18	0.011438	0.029823	0	0	0.70439	0	1.2882	0	0.033252	2.7207	0	0.0052415	-4.4869e-16	0	0.065141	0	0.11763	0.010274	0	NaN	NaN	NaN	NaN	NaN	NaN	NaN	NaN	NaN	NaN	NaN	NaN	NaN
11	0	0.053825	1.1594	0.15998	0	0.25267	0.86703	0.02154	0.51702	8.1399e-05	0.12827	0.077471	0	0.066851	-3.5254e-16	0.050518	-3.1996e-18	0.011438	0.029823	0	0	0.70439	0	1.2882	0	0.033252	2.7207	0	0.0052415	-4.4869e-16	0	0.065141	0	0.11763	0.010274	0	NaN	NaN	NaN	NaN	NaN	NaN	NaN	NaN	NaN	NaN	NaN	NaN	NaN
12	0	0.053825	1.1594	0.15998	0	0.25267	0.86703	0.02154	0.51702	8.1399e-05	0.12827	0.077471	0	0.066851	-3.5254e-16	0.050518	-3.1996e-18	0.011438	0.029823	0	0	0.70439	0	1.2882	0	0.033252	2.7207	0	0.0052415	-4.4869e-16	0	0.065141	0	0.11763	0.010274	0	NaN	NaN	NaN	NaN	NaN	NaN	NaN	NaN	NaN	NaN	NaN	NaN	NaN
13	0	0.053825	1.1594	0.15998	0	0.25267	0.86703	0.02154	0.51702	8.1399e-05	0.12827	0.077471	0	0.066851	-3.5254e-16	0.050518	-3.1996e-18	0.011438	0.029823	NaN	0	0.70439	0	NaN	0	0.033252	2.7207	NaN	0.0052415	-4.4869e-16	0	0.065141	0	0.11763	0.010274	0	0.72321	0.47946	0.17224	0.028058	2.5454	0.22911	NaN	NaN	NaN	NaN	NaN	NaN	NaN
14	0	0.053825	1.1594	0.15998	0	0.25267	0.86703	0.02154	0.83184	8.1399e-05	0.12827	0.077471	0	0.066851	-3.5254e-16	0.050518	-3.1996e-18	0.011438	0.029823	NaN	0	0.70439	0	NaN	0	0.033252	2.7207	NaN	0.0052415	-4.4869e-16	0	0.065141	0	0.11763	0.010274	0	0.72321	0.47946	0.17224	0.028058	2.5454	0.22911	NaN	NaN	NaN	NaN	NaN	NaN	NaN
15	0	0.053825	1.1594	0.15998	0	0.25267	0.86703	0.02154	0.83184	8.1399e-05	0.12827	0.077471	0	0.066851	0.19983	0.050518	-3.1996e-18	0.011438	0.029823	NaN	0	0.70439	0	NaN	0	0.033252	2.7207	NaN	0.0052415	-4.4869e-16	0	0.065141	0	0.11763	0.010274	0	0.72321	0.47946	0.17224	0.028058	2.5454	0.22911	NaN	NaN	NaN	NaN	NaN	NaN	NaN
16	0	0.053825	1.1594	0.15998	0	0.25267	0.86703	0.02154	0.83184	8.1399e-05	0.12827	0.077471	0	1.4075	0.19983	0.050518	-3.1996e-18	0.011438	0.029823	NaN	0	0.70439	0	NaN	0	0.033252	2.7207	NaN	0.0052415	-4.4869e-16	0	0.065141	0	0.11763	0.010274	0	0.72321	0.47946	0.17224	0.028058	2.5454	0.22911	NaN	NaN	NaN	NaN	NaN	NaN	NaN
17	0	0.053825	1.1594	0.15998	0	0.25267	0.86703	0.02154	0.83184	8.1399e-05	0.12827	0.077471	0	1.4075	0.19983	0.050518	-3.1996e-18	0.011438	0.029823	NaN	0	0.70439	0	NaN	0	0.033252	2.7207	NaN	0.0052415	0.43055	0	0.065141	0	0.11763	0.010274	0	0.72321	0.47946	0.17224	0.028058	2.5454	0.22911	NaN	NaN	NaN	NaN	NaN	NaN	NaN
18	0	0.053825	1.1594	0.15998	0	0.25267	1.8402	0.02154	0.83184	8.1399e-05	0.12827	0.077471	0	1.4075	0.19983	0.050518	-3.1996e-18	0.011438	0.029823	NaN	0	0.70439	0	NaN	0	0.62691	2.7207	NaN	0.0052415	0.43055	0	0.065141	0	0.11763	0.010274	0	0.72321	0.47946	0.17224	0.028058	2.5454	0.22911	NaN	NaN	NaN	NaN	NaN	NaN	NaN
19	0	0.053825	1.1594	0.15998	0	0.25267	1.8402	0.02154	0.83184	8.1399e-05	0.12827	0.077471	0	1.4075	0.19983	0.050518	-3.1996e-18	0.011438	0.029823	NaN	0	0.70439	0	NaN	0	0.62691	2.7207	NaN	0.0052415	0.43055	0	0.065141	0	0.11763	0.010274	0	0.72321	0.47946	0.17224	0.028058	2.5454	0.22911	NaN	NaN	NaN	NaN	NaN	NaN	NaN
20	0	0.053825	1.1594	0.15998	0	0.25267	1.8402	0.02154	0.83184	8.1399e-05	0.12827	0.077471	0	1.4075	0.19983	0.050518	-3.1996e-18	0.011438	0.029823	NaN	0	0.70439	0	NaN	0	0.62691	2.7207	NaN	0.0052415	0.43055	0	0.065141	0	0.11763	0.010274	0	0.72321	0.47946	0.17224	0.028058	2.5454	0.22911	NaN	NaN	NaN	NaN	NaN	NaN	NaN
21	0	0.053825	1.1594	0.15998	0	0.25267	1.8402	0.02154	0.83184	8.1399e-05	0.70965	0.077471	0	1.4075	0.19983	0.050518	-3.1996e-18	0.011438	0.029823	NaN	0	0.70439	0	NaN	0	0.62691	2.7207	NaN	0.0052415	0.43055	0	0.065141	0	0.11763	0.010274	0	0.72321	0.47946	0.17224	0.028058	2.5454	0.22911	NaN	NaN	NaN	NaN	NaN	NaN	NaN
22	0	0.053825	1.1594	0.15998	0	0.25267	1.8402	0.02154	0.83184	8.1399e-05	0.70965	0.077471	0	1.4075	0.19983	0.050518	-3.1996e-18	0.011438	0.029823	NaN	0	0.70439	0	NaN	0	0.62691	2.7207	NaN	0.0052415	0.43055	0	0.065141	0	0.11763	0.010274	0	0.72321	0.47946	0.17224	0.028058	2.5454	0.22911	NaN	NaN	NaN	NaN	NaN	NaN	NaN
23	0	0.053825	1.1594	0.15998	0	0.25267	1.8402	0.02154	0.83184	8.1399e-05	0.70965	0.077471	0	2.3647	0.19983	0.050518	-3.1996e-18	0.011438	0.029823	NaN	0	0.70439	0	NaN	0	0.62691	2.7207	NaN	0.0052415	0.43055	0	0.065141	0	0.11763	0.010274	0	0.72321	0.47946	0.17224	0.028058	2.5454	0.22911	NaN	NaN	NaN	NaN	NaN	NaN	NaN
24	0	0.053825	1.1594	0.15998	0	0.25267	1.8402	0.02154	0.83184	8.1399e-05	0.70965	0.077471	0	2.3647	0.19983	0.050518	-3.1996e-18	0.011438	0.029823	NaN	0	0.70439	0	NaN	0	0.62691	2.7207	NaN	0.0052415	0.43055	0	0.065141	0	0.11763	0.010274	0	0.72321	0.47946	0.17224	0.028058	2.5454	0.22911	NaN	NaN	NaN	NaN	NaN	NaN	NaN
25	0	0.053825	1.1594	2.2587	0	0.25267	2.2847	0.02154	0.83184	8.1399e-05	0.70965	0.077471	0	2.3647	0.19983	0.52424	-3.1996e-18	0.011438	0.029823	NaN	0	0.70439	NaN	NaN	0	NaN	4.2685	NaN	0.0052415	0.43055	0	0.065141	0	0.11763	0.010274	NaN	0.72321	1.1614	0.17224	0.028058	2.5454	0.22911	0	0	0.2049	0.098161	0.4889	0	NaN
26	0	0.053825	1.1594	2.2587	0	1.7132	2.2847	0.02154	1.2651	8.1399e-05	0.70965	0.077471	0	2.3647	0.19983	0.52424	-3.1996e-18	0.011438	0.029823	NaN	0	0.70439	NaN	NaN	0	NaN	4.2685	NaN	0.0052415	0.43055	0	0.065141	0	0.11763	0.010274	NaN	0.72321	1.1614	0.17224	0.028058	2.5454	0.22911	0	0	0.2049	0.098161	0.4889	0	NaN
27	0	0.053825	1.1594	2.2587	0	1.7132	2.2847	0.02154	1.2651	8.1399e-05	0.70965	0.077471	0	2.3647	0.74336	0.52424	-3.1996e-18	0.011438	0.029823	NaN	0	0.70439	NaN	NaN	0	NaN	4.2685	NaN	0.0052415	0.43055	0	0.065141	0	0.11763	0.010274	NaN	0.72321	1.1614	0.17224	0.028058	2.5454	0.22911	0	0	0.2049	0.098161	0.4889	0	NaN
28	0	0.053825	1.1594	2.2587	0	1.7132	2.2847	0.02154	1.2651	8.1399e-05	0.70965	0.077471	0	3.6252	0.74336	0.52424	-3.1996e-18	0.011438	0.77061	NaN	0	0.70439	NaN	NaN	0	NaN	4.2685	NaN	0.0052415	0.43055	0	0.065141	0	0.11763	0.010274	NaN	0.72321	1.1614	0.17224	0.028058	4.692	0.22911	0	0	0.2049	0.098161	0.4889	0	NaN
29	0	0.053825	2.1244	2.2587	0	1.7132	2.2847	0.02154	1.2651	8.1399e-05	0.70965	0.077471	0	3.6252	0.74336	0.52424	-3.1996e-18	0.011438	0.77061	NaN	0	0.70439	NaN	NaN	0	NaN	4.2685	NaN	0.0052415	0.43055	0	0.065141	0	0.11763	0.010274	NaN	0.72321	1.1614	0.17224	0.028058	4.692	0.22911	0	0	0.2049	0.098161	0.4889	0	NaN
30	0	0.053825	2.1244	2.2587	0	1.7132	3.0134	0.48023	1.2651	8.1399e-05	0.70965	0.077471	0	3.6252	0.74336	0.52424	-3.1996e-18	0.011438	0.77061	NaN	0	0.70439	NaN	NaN	0	NaN	4.2685	NaN	0.0052415	0.8845	0	0.065141	0	0.11763	0.010274	NaN	0.72321	1.1614	0.17224	0.028058	4.692	0.22911	0	0	0.2049	0.098161	0.4889	0	NaN
31	0	0.053825	2.1244	2.2587	0	1.7132	3.0134	0.48023	1.2651	8.1399e-05	0.70965	0.077471	0	3.6252	0.74336	0.52424	-3.1996e-18	0.011438	0.77061	NaN	0	0.70439	NaN	NaN	0	NaN	4.2685	NaN	0.0052415	0.8845	0	0.065141	0	0.11763	0.010274	NaN	0.72321	1.1614	0.17224	0.028058	4.692	0.22911	0	0	0.2049	0.098161	0.4889	0	NaN
32	0	0.053825	2.1244	2.2587	0	1.7132	3.0134	0.48023	1.2651	8.1399e-05	1.5684	0.077471	0	3.6252	0.74336	0.52424	-3.1996e-18	0.011438	0.77061	NaN	0	0.70439	NaN	NaN	0	NaN	4.2685	NaN	0.0052415	0.8845	0	0.065141	0	0.11763	0.010274	NaN	0.72321	1.1614	0.17224	0.028058	4.692	0.8834	0	0	0.2049	0.098161	0.4889	0	NaN
33	0	0.053825	2.1244	2.2587	0	1.7132	3.0134	0.48023	1.2651	8.1399e-05	1.5684	0.77253	0	3.6252	0.74336	0.52424	-3.1996e-18	0.011438	0.77061	NaN	0	0.70439	NaN	NaN	0	NaN	4.2685	NaN	0.0052415	0.8845	0	0.065141	0	1.431	0.010274	NaN	0.72321	1.1614	0.17224	0.028058	4.692	0.8834	0	0	0.2049	0.99258	0.4889	0	NaN
34	0	0.053825	2.1244	2.2587	0	1.7132	3.0134	0.48023	2.2682	8.1399e-05	1.5684	0.77253	0	3.6252	0.74336	0.52424	-3.1996e-18	0.011438	0.77061	NaN	0	0.70439	NaN	NaN	0	NaN	4.2685	NaN	0.0052415	0.8845	0	0.065141	0	1.431	0.010274	NaN	0.72321	1.1614	0.17224	0.028058	4.692	0.8834	0	0	0.2049	0.99258	0.4889	0	NaN
35	0	0.053825	2.1244	2.2587	0	1.7132	3.0134	0.48023	2.2682	8.1399e-05	1.5684	0.77253	0	3.6252	0.74336	0.52424	-3.1996e-18	0.011438	1.6704	NaN	0	2.3665	NaN	NaN	0	NaN	4.2685	NaN	0.0052415	0.8845	0	0.065141	0	1.431	0.010274	NaN	0.72321	1.1614	0.17224	0.028058	4.692	0.8834	0	0	0.2049	0.99258	0.4889	0	NaN
36	0	0.053825	2.1244	2.2587	0	1.7132	3.0134	0.48023	2.2682	8.1399e-05	1.5684	0.77253	0	3.6252	0.74336	0.52424	-3.1996e-18	0.011438	1.6704	NaN	0	2.3665	NaN	NaN	0	NaN	4.2685	NaN	0.0052415	1.3562	0	0.065141	0	1.431	0.010274	NaN	0.72321	1.1614	0.17224	0.028058	4.692	0.8834	0	0	0.2049	0.99258	0.4889	0	NaN
37	0	0.053825	2.1244	2.2587	0	1.7132	3.0134	0.97824	2.2682	8.1399e-05	1.5684	0.77253	0	3.6252	0.74336	0.85138	-3.1996e-18	0.32561	1.6704	NaN	0	2.3665	NaN	NaN	NaN	NaN	4.2685	NaN	0.0052415	1.3562	NaN	0.065141	NaN	1.431	0.010274	NaN	0.72321	1.1614	0.17224	0.028058	4.692	0.8834	0	0	0.2049	0.99258	0.4889	0	0
38	0	0.053825	2.1244	2.2587	0	2.8524	3.0134	1.4078	2.2682	8.1399e-05	1.5684	0.77253	0	5.5781	0.74336	0.85138	-3.1996e-18	0.32561	1.6704	NaN	0	2.3665	NaN	NaN	NaN	NaN	4.2685	NaN	0.0052415	1.3562	NaN	0.065141	NaN	1.431	0.010274	NaN	0.72321	1.1614	0.17224	0.028058	4.692	0.8834	0	0	0.2049	0.99258	0.4889	0	0
39	0	0.053825	2.1244	2.2587	0	2.8524	3.0134	1.4078	2.2682	8.1399e-05	1.5684	0.77253	0	5.5781	0.74336	0.85138	-3.1996e-18	0.32561	1.6704	NaN	0	2.3665	NaN	NaN	NaN	NaN	4.2685	NaN	0.0052415	1.3562	NaN	0.065141	NaN	1.431	0.010274	NaN	0.72321	1.1614	0.17224	0.028058	4.692	0.8834	0	0	0.2049	0.99258	0.4889	0	0
40	0	0.053825	2.1244	2.2587	0	2.8524	3.0134	1.4078	2.2682	8.1399e-05	1.5684	1.9669	0	7.6147	0.74336	0.85138	-3.1996e-18	0.32561	1.6704	NaN	0	2.3665	NaN	NaN	NaN	NaN	4.2685	NaN	0.0052415	2.1965	NaN	0.065141	NaN	1.431	0.010274	NaN	0.72321	1.1614	0.17224	0.37835	4.692	0.8834	0	0	0.2049	0.99258	1.5226	0	0
41	0	0.053825	2.1244	2.2587	0	2.8524	3.0134	1.4078	2.2682	8.1399e-05	1.5684	1.9669	0	7.6147	0.74336	0.85138	-3.1996e-18	0.32561	1.6704	NaN	0	2.3665	NaN	NaN	NaN	NaN	4.2685	NaN	0.0052415	2.1965	NaN	0.065141	NaN	1.431	0.010274	NaN	0.72321	1.1614	0.17224	0.37835	4.692	0.8834	0	0	0.2049	0.99258	1.5226	0	0
42	0	0.053825	2.1244	2.2587	0	2.8524	4.0024	1.4078	2.2682	8.1399e-05	2.6527	1.9669	0	7.6147	0.74336	1.426	-3.1996e-18	0.32561	1.6704	NaN	0	2.3665	NaN	NaN	NaN	NaN	4.2685	NaN	0.0052415	2.1965	NaN	0.065141	NaN	1.431	0.010274	NaN	0.72321	1.1614	0.17224	0.37835	6.1172	0.8834	0	0	0.2049	0.99258	1.5226	0	0
43	0	0.053825	2.1244	2.2587	0	2.8524	4.0024	1.8269	2.2682	8.1399e-05	2.6527	1.9669	0	7.6147	0.74336	1.426	-3.1996e-18	0.32561	1.6704	NaN	0	2.3665	NaN	NaN	NaN	NaN	4.2685	NaN	0.0052415	2.1965	NaN	0.065141	NaN	1.431	0.010274	NaN	0.72321	1.1614	0.17224	0.37835	6.1172	0.8834	0	0	0.2049	0.99258	1.5226	0	0
44	0	0.053825	2.1244	2.2587	0	2.8524	4.0024	1.8269	2.9622	8.1399e-05	2.6527	1.9669	0	7.6147	1.2525	1.426	-3.1996e-18	0.32561	1.6704	NaN	0	2.3665	NaN	NaN	NaN	NaN	4.2685	NaN	0.0052415	2.1965	NaN	0.065141	NaN	1.431	0.010274	NaN	2.4601	1.1614	0.17224	0.37835	6.1172	0.8834	0	0	0.2049	0.99258	1.5226	0	0
45	0	0.053825	2.1244	2.2587	0	2.8524	4.0024	2.2624	2.9622	8.1399e-05	2.6527	1.9669	0	7.6147	1.2525	1.426	-3.1996e-18	0.32561	1.6704	NaN	0	2.3665	NaN	NaN	NaN	NaN	4.2685	NaN	0.0052415	2.1965	NaN	0.065141	NaN	1.431	0.010274	NaN	2.4601	1.1614	0.17224	0.37835	6.1172	0.8834	0	0	0.67038	0.99258	1.5226	0	0
46	0	0.053825	2.1244	2.2587	0	2.8524	4.0024	2.2624	2.9622	8.1399e-05	2.6527	1.9669	0	7.6147	1.2525	1.426	-3.1996e-18	0.32561	1.6704	NaN	0	3.3395	NaN	NaN	NaN	NaN	4.2685	NaN	0.0052415	2.1965	NaN	0.065141	NaN	1.431	0.010274	NaN	2.4601	1.1614	0.17224	0.37835	6.1172	0.8834	0	0	0.67038	0.99258	1.5226	0	0
47	0	0.053825	2.1244	2.2587	0	2.8524	4.0024	2.2624	2.9622	8.1399e-05	2.6527	1.9669	0	7.6147	1.2525	1.426	-3.1996e-18	0.32561	1.6704	NaN	0	3.3395	NaN	NaN	NaN	NaN	4.2685	NaN	0.0052415	2.1965	NaN	0.065141	NaN	1.431	0.010274	NaN	2.4601	1.1614	0.17224	0.37835	6.1172	0.8834	0	0	0.67038	0.99258	1.5226	0	0
48	0	0.053825	2.1244	2.2587	0	2.8524	4.0024	2.2624	2.9622	8.1399e-05	3.8339	3.4287	0	7.6147	1.8234	1.426	-3.1996e-18	0.32561	3.2655	NaN	0	3.3395	NaN	NaN	NaN	NaN	4.2685	NaN	0.0052415	2.1965	NaN	0.065141	NaN	1.431	0.010274	NaN	2.4601	1.1614	0.17224	0.37835	6.1172	0.8834	0	0	0.67038	0.99258	1.5226	0	0
49	0	0.053825	2.1244	2.2587	0	2.8524	4.0024	NaN	NaN	8.1399e-05	NaN	NaN	NaN	7.6147	NaN	NaN	-3.1996e-18	0.32561	NaN	NaN	0	3.3395	NaN	NaN	NaN	NaN	4.2685	NaN	0.0052415	NaN	NaN	0.065141	NaN	1.431	0.010274	NaN	2.4601	3.429	0.17224	0.37835	7.8172	0.8834	0	0	0.67038	0.99258	1.5226	0	0
50	0	0.053825	2.1244	2.2587	0	2.8524	4.0024	NaN	NaN	8.1399e-05	NaN	NaN	NaN	7.6147	NaN	NaN	-3.1996e-18	0.32561	NaN	NaN	0	3.3395	NaN	NaN	NaN	NaN	4.2685	NaN	0.0052415	NaN	NaN	0.88384	NaN	1.431	0.010274	NaN	2.4601	3.429	0.17224	0.37835	7.8172	0.8834	0	0	0.67038	0.99258	1.5226	0	0
51	0	0.053825	2.1244	2.2587	0	2.8524	4.0024	NaN	NaN	8.1399e-05	NaN	NaN	NaN	7.6147	NaN	NaN	-3.1996e-18	0.32561	NaN	NaN	0	3.3395	NaN	NaN	NaN	NaN	4.2685	NaN	0.0052415	NaN	NaN	0.88384	NaN	1.431	0.82364	NaN	2.4601	3.429	0.17224	0.37835	7.8172	0.8834	0	0	0.67038	0.99258	1.5226	0	0
52	0	0.053825	2.1244	2.2587	0	2.8524	4.0024	NaN	NaN	8.1399e-05	NaN	NaN	NaN	7.6147	NaN	NaN	-3.1996e-18	0.32561	NaN	NaN	0	3.3395	NaN	NaN	NaN	NaN	4.2685	NaN	0.0052415	NaN	NaN	0.88384	NaN	1.431	0.82364	NaN	2.4601	3.429	0.17224	0.37835	7.8172	0.8834	0	0	0.67038	0.99258	1.5226	0	0
53	0	0.053825	2.1244	2.2587	0	2.8524	4.0024	NaN	NaN	8.1399e-05	NaN	NaN	NaN	7.6147	NaN	NaN	-3.1996e-18	0.32561	NaN	NaN	0	3.3395	NaN	NaN	NaN	NaN	4.2685	NaN	0.0052415	NaN	NaN	0.88384	NaN	2.0927	0.82364	NaN	2.4601	3.429	0.17224	0.37835	7.8172	0.8834	0	0	0.67038	0.99258	1.5226	0	0
54	0	0.053825	2.1244	2.2587	0	4.1092	4.0024	NaN	NaN	8.1399e-05	NaN	NaN	NaN	9.4422	NaN	NaN	-3.1996e-18	0.32561	NaN	NaN	0	3.3395	NaN	NaN	NaN	NaN	4.2685	NaN	0.0052415	NaN	NaN	0.88384	NaN	2.0927	0.82364	NaN	2.4601	3.429	0.17224	0.37835	7.8172	0.8834	0	0	0.67038	1.5315	1.5226	0	0
55	0	0.053825	2.1244	2.2587	0	4.1092	5.0863	NaN	NaN	8.1399e-05	NaN	NaN	NaN	9.4422	NaN	NaN	-3.1996e-18	0.32561	NaN	NaN	0	3.3395	NaN	NaN	NaN	NaN	4.2685	NaN	0.0052415	NaN	NaN	0.88384	NaN	2.0927	0.82364	NaN	2.4601	3.429	0.17224	0.37835	7.8172	0.8834	0	0	0.67038	1.5315	1.5226	0	0
56	0	0.053825	2.1244	2.2587	0	4.1092	5.0863	NaN	NaN	8.1399e-05	NaN	NaN	NaN	9.4422	NaN	NaN	-3.1996e-18	0.32561	NaN	NaN	0	3.3395	NaN	NaN	NaN	NaN	4.2685	NaN	0.0052415	NaN	NaN	0.88384	NaN	2.0927	0.82364	NaN	2.4601	3.429	0.17224	0.37835	7.8172	1.501	0	0	0.67038	1.5315	1.5226	0	0
57	0	0.4259	2.1244	2.2587	0	4.1092	5.0863	NaN	NaN	8.1399e-05	NaN	NaN	NaN	9.4422	NaN	NaN	-3.1996e-18	0.32561	NaN	NaN	0	3.3395	NaN	NaN	NaN	NaN	4.2685	NaN	0.0052415	NaN	NaN	0.88384	NaN	2.0927	0.82364	NaN	2.4601	3.429	0.17224	0.37835	7.8172	1.501	0	0	0.67038	1.5315	1.5226	0	0
58	0	0.4259	2.1244	2.2587	0	4.1092	5.0863	NaN	NaN	8.1399e-05	NaN	NaN	NaN	9.4422	NaN	NaN	-3.1996e-18	0.32561	NaN	NaN	0	3.3395	NaN	NaN	NaN	NaN	4.2685	NaN	0.0052415	NaN	NaN	0.88384	NaN	2.0927	0.82364	NaN	2.4601	3.429	0.17224	0.37835	7.8172	1.501	0	0	0.67038	1.5315	1.5226	0	0
59	0	0.4259	2.1244	2.2587	0	4.1092	5.0863	NaN	NaN	8.1399e-05	NaN	NaN	NaN	9.4422	NaN	NaN	-3.1996e-18	0.32561	NaN	NaN	0	3.3395	NaN	NaN	NaN	NaN	4.2685	NaN	0.0052415	NaN	NaN	0.88384	NaN	3.1709	0.82364	NaN	2.4601	3.429	0.17224	0.37835	7.8172	1.501	0	0	0.67038	1.5315	1.5226	0	0
60	0	0.4259	4.0499	2.2587	0	4.1092	5.0863	NaN	NaN	8.1399e-05	NaN	NaN	NaN	9.4422	NaN	NaN	-3.1996e-18	0.32561	NaN	NaN	0	3.3395	NaN	NaN	NaN	NaN	4.2685	NaN	0.0052415	NaN	NaN	0.88384	NaN	3.1709	0.82364	NaN	2.4601	3.429	0.17224	0.37835	7.8172	1.501	0	0	0.67038	1.5315	1.5226	0	0
61	0	0.4259	4.0499	2.2587	0	NaN	5.0863	NaN	NaN	8.1399e-05	NaN	NaN	NaN	NaN	NaN	NaN	-3.1996e-18	0.32561	NaN	NaN	0	3.3395	NaN	NaN	NaN	NaN	4.2685	NaN	0.0052415	NaN	NaN	0.88384	NaN	3.1709	0.82364	NaN	2.4601	NaN	0.17224	NaN	NaN	1.501	0	0	0.67038	1.5315	1.5226	0	0
62	0	0.4259	4.0499	2.2587	0	NaN	5.0863	NaN	NaN	8.1399e-05	NaN	NaN	NaN	NaN	NaN	NaN	-3.1996e-18	0.32561	NaN	NaN	0	3.3395	NaN	NaN	NaN	NaN	4.2685	NaN	0.0052415	NaN	NaN	0.88384	NaN	3.1709	0.82364	NaN	2.4601	NaN	0.17224	NaN	NaN	1.501	0	0	0.67038	1.5315	1.5226	0	0
63	0	0.4259	4.0499	2.2587	0	NaN	5.0863	NaN	NaN	8.1399e-05	NaN	NaN	NaN	NaN	NaN	NaN	-3.1996e-18	0.32561	NaN	NaN	0	3.3395	NaN	NaN	NaN	NaN	4.2685	NaN	0.0052415	NaN	NaN	0.88384	NaN	3.1709	0.82364	NaN	2.4601	NaN	0.17224	NaN	NaN	1.501	0	0	0.67038	1.5315	1.5226	0	0
64	0	0.4259	4.0499	2.2587	0	NaN	5.0863	NaN	NaN	8.1399e-05	NaN	NaN	NaN	NaN	NaN	NaN	-3.1996e-18	0.32561	NaN	NaN	0	3.3395	NaN	NaN	NaN	NaN	4.2685	NaN	0.0052415	NaN	NaN	0.88384	NaN	3.1709	0.82364	NaN	2.4601	NaN	0.17224	NaN	NaN	1.501	0	0	0.67038	1.5315	1.5226	0	0
65	0	0.4259	4.0499	2.2587	0	NaN	5.0863	NaN	NaN	8.1399e-05	NaN	NaN	NaN	NaN	NaN	NaN	-3.1996e-18	0.32561	NaN	NaN	0	3.3395	NaN	NaN	NaN	NaN	4.2685	NaN	0.0052415	NaN	NaN	0.88384	NaN	3.1709	0.82364	NaN	2.4601	NaN	0.17224	NaN	NaN	2.4164	0	0	0.67038	1.5315	1.5226	0	0
66	0	0.4259	4.0499	2.2587	0	NaN	5.0863	NaN	NaN	8.1399e-05	NaN	NaN	NaN	NaN	NaN	NaN	-3.1996e-18	0.32561	NaN	NaN	0	3.3395	NaN	NaN	NaN	NaN	4.2685	NaN	0.0052415	NaN	NaN	0.88384	NaN	3.1709	0.82364	NaN	2.4601	NaN	0.17224	NaN	NaN	2.4164	0	0	0.67038	1.5315	1.5226	0	0
67	0	0.4259	4.0499	2.2587	0	NaN	6.0467	NaN	NaN	8.1399e-05	NaN	NaN	NaN	NaN	NaN	NaN	-3.1996e-18	0.32561	NaN	NaN	0	3.3395	NaN	NaN	NaN	NaN	4.2685	NaN	0.0052415	NaN	NaN	0.88384	NaN	3.1709	0.82364	NaN	4.3458	NaN	0.17224	NaN	NaN	2.4164	0	0	0.67038	1.5315	1.5226	0	0
68	0	0.4259	4.0499	2.2587	0	NaN	6.0467	NaN	NaN	8.1399e-05	NaN	NaN	NaN	NaN	NaN	NaN	-3.1996e-18	0.32561	NaN	NaN	0	3.3395	NaN	NaN	NaN	NaN	4.2685	NaN	0.0052415	NaN	NaN	0.88384	NaN	3.1709	0.82364	NaN	4.3458	NaN	0.17224	NaN	NaN	2.4164	0	0	0.67038	1.5315	1.5226	0	0
69	0	0.4259	4.0499	2.2587	0	NaN	6.0467	NaN	NaN	8.1399e-05	NaN	NaN	NaN	NaN	NaN	NaN	-3.1996e-18	0.32561	NaN	NaN	0	3.3395	NaN	NaN	NaN	NaN	4.2685	NaN	0.0052415	NaN	NaN	0.88384	NaN	3.1709	0.82364	NaN	4.3458	NaN	0.17224	NaN	NaN	2.4164	0	0	0.67038	1.5315	1.5226	0	0
70	0	0.4259	4.0499	2.2587	0	NaN	6.0467	NaN	NaN	8.1399e-05	NaN	NaN	NaN	NaN	NaN	NaN	-3.1996e-18	0.32561	NaN	NaN	0	3.3395	NaN	NaN	NaN	NaN	4.2685	NaN	0.0052415	NaN	NaN	0.88384	NaN	3.1709	0.82364	NaN	4.3458	NaN	0.17224	NaN	NaN	2.4164	0	0	0.67038	1.5315	1.5226	0	0
71	0	0.4259	4.0499	2.2587	0	NaN	6.0467	NaN	NaN	8.1399e-05	NaN	NaN	NaN	NaN	NaN	NaN	-3.1996e-18	0.32561	NaN	NaN	0	3.3395	NaN	NaN	NaN	NaN	4.2685	NaN	0.0052415	NaN	NaN	0.88384	NaN	4.5031	2.061	NaN	4.3458	NaN	0.17224	NaN	NaN	2.4164	0	0	0.67038	1.5315	1.5226	0	0
72	0	0.4259	4.0499	2.2587	0	NaN	6.0467	NaN	NaN	8.1399e-05	NaN	NaN	NaN	NaN	NaN	NaN	-3.1996e-18	0.32561	NaN	NaN	0	3.3395	NaN	NaN	NaN	NaN	4.2685	NaN	0.0052415	NaN	NaN	0.88384	NaN	4.5031	2.061	NaN	4.3458	NaN	0.17224	NaN	NaN	3.0058	0	0	0.96348	1.5315	1.5226	0	0
73	0	1.3002	4.0499	2.2587	0	NaN	6.0467	NaN	NaN	8.1399e-05	NaN	NaN	NaN	NaN	NaN	NaN	-3.1996e-18	0.32561	NaN	NaN	0	3.3395	NaN	NaN	NaN	NaN	4.2685	NaN	0.0052415	NaN	NaN	0.88384	NaN	4.5031	2.061	NaN	4.3458	NaN	0.17224	NaN	NaN	3.0058	0	0	0.96348	1.5315	1.5226	0	0
74	0	1.3002	4.0499	2.2587	0	NaN	7.0927	NaN	NaN	8.1399e-05	NaN	NaN	NaN	NaN	NaN	NaN	-3.1996e-18	0.32561	NaN	NaN	0	3.3395	NaN	NaN	NaN	NaN	4.2685	NaN	0.0052415	NaN	NaN	0.88384	NaN	4.5031	2.061	NaN	4.3458	NaN	0.17224	NaN	NaN	3.0058	0	0	0.96348	1.5315	1.5226	0	0
75	0	1.3002	4.0499	2.2587	0	NaN	7.0927	NaN	NaN	8.1399e-05	NaN	NaN	NaN	NaN	NaN	NaN	-3.1996e-18	0.32561	NaN	NaN	0	3.3395	NaN	NaN	NaN	NaN	4.2685	NaN	0.0052415	NaN	NaN	0.88384	NaN	4.5031	2.061	NaN	4.3458	NaN	0.17224	NaN	NaN	3.0058	0	0	0.96348	1.5315	1.5226	0	0
76	0	1.3002	4.0499	2.2587	0	NaN	7.0927	NaN	NaN	8.1399e-05	NaN	NaN	NaN	NaN	NaN	NaN	-3.1996e-18	0.32561	NaN	NaN	0	3.3395	NaN	NaN	NaN	NaN	4.2685	NaN	0.0052415	NaN	NaN	0.88384	NaN	4.5031	2.061	NaN	4.3458	NaN	0.17224	NaN	NaN	3.0058	0	0	0.96348	1.5315	1.5226	0	0
77	0	1.3002	4.9409	2.2587	0	NaN	7.0927	NaN	NaN	8.1399e-05	NaN	NaN	NaN	NaN	NaN	NaN	-3.1996e-18	0.32561	NaN	NaN	0	3.3395	NaN	NaN	NaN	NaN	4.2685	NaN	0.0052415	NaN	NaN	0.88384	NaN	4.5031	2.061	NaN	4.3458	NaN	0.17224	NaN	NaN	3.0058	0	0	0.96348	1.5315	1.5226	0	0
78	0	1.3002	4.9409	2.2587	0	NaN	9.4733	NaN	NaN	8.1399e-05	NaN	NaN	NaN	NaN	NaN	NaN	-3.1996e-18	0.32561	NaN	NaN	0	3.3395	NaN	NaN	NaN	NaN	4.2685	NaN	0.0052415	NaN	NaN	0.88384	NaN	4.5031	2.061	NaN	4.3458	NaN	0.17224	NaN	NaN	3.0058	0	0	0.96348	2.5367	1.5226	0	0
79	0	1.3002	4.9409	2.2587	0	NaN	9.4733	NaN	NaN	8.1399e-05	NaN	NaN	NaN	NaN	NaN	NaN	-3.1996e-18	0.32561	NaN	NaN	0	3.3395	NaN	NaN	NaN	NaN	4.2685	NaN	0.0052415	NaN	NaN	0.88384	NaN	4.5031	2.061	NaN	4.3458	NaN	1.0025	NaN	NaN	3.0058	0	0	0.96348	2.5367	1.5226	0	0
80	0	1.3002	4.9409	2.2587	0	NaN	9.4733	NaN	NaN	8.1399e-05	NaN	NaN	NaN	NaN	NaN	NaN	-3.1996e-18	0.32561	NaN	NaN	0	3.3395	NaN	NaN	NaN	NaN	4.2685	NaN	0.0052415	NaN	NaN	0.88384	NaN	4.5031	2.061	NaN	4.3458	NaN	1.0025	NaN	NaN	3.0058	0	0	0.96348	2.5367	1.5226	0	0
81	0	1.3002	4.9409	2.2587	0	NaN	9.4733	NaN	NaN	8.1399e-05	NaN	NaN	NaN	NaN	NaN	NaN	-3.1996e-18	0.32561	NaN	NaN	0	3.3395	NaN	NaN	NaN	NaN	4.2685	NaN	0.0052415	NaN	NaN	0.88384	NaN	4.5031	2.061	NaN	5.8354	NaN	1.0025	NaN	NaN	3.0058	0	0	0.96348	2.5367	1.5226	0	0
82	0	1.3002	4.9409	2.2587	0	NaN	10.859	NaN	NaN	8.1399e-05	NaN	NaN	NaN	NaN	NaN	NaN	-3.1996e-18	0.32561	NaN	NaN	0	3.3395	NaN	NaN	NaN	NaN	4.2685	NaN	0.0052415	NaN	NaN	0.88384	NaN	4.5031	2.061	NaN	5.8354	NaN	1.0025	NaN	NaN	3.0058	0	0	0.96348	2.5367	1.5226	0	0
83	0	1.3002	4.9409	2.2587	0	NaN	10.859	NaN	NaN	8.1399e-05	NaN	NaN	NaN	NaN	NaN	NaN	-3.1996e-18	0.32561	NaN	NaN	0	3.3395	NaN	NaN	NaN	NaN	4.2685	NaN	0.0052415	NaN	NaN	0.88384	NaN	4.5031	2.061	NaN	5.8354	NaN	1.0025	NaN	NaN	3.0058	0	0	0.96348	2.5367	1.5226	0	0
84	0	1.3002	4.9409	2.2587	0	NaN	10.859	NaN	NaN	8.1399e-05	NaN	NaN	NaN	NaN	NaN	NaN	-3.1996e-18	0.32561	NaN	NaN	0	3.3395	NaN	NaN	NaN	NaN	4.2685	NaN	0.0052415	NaN	NaN	0.88384	NaN	4.5031	2.061	NaN	5.8354	NaN	1.0025	NaN	NaN	3.0058	0	0	0.96348	2.5367	1.5226	0	0
85	0	1.3002	NaN	2.2587	0	NaN	NaN	NaN	NaN	8.1399e-05	NaN	NaN	NaN	NaN	NaN	NaN	-3.1996e-18	0.32561	NaN	NaN	0	3.3395	NaN	NaN	NaN	NaN	4.2685	NaN	0.0052415	NaN	NaN	0.88384	NaN	NaN	2.061	NaN	5.8354	NaN	1.0025	NaN	NaN	3.0058	NaN	0	0.96348	NaN	1.5226	0	0
86	0	1.3002	NaN	2.2587	0	NaN	NaN	NaN	NaN	8.1399e-05	NaN	NaN	NaN	NaN	NaN	NaN	-3.1996e-18	0.32561	NaN	NaN	0	3.3395	NaN	NaN	NaN	NaN	4.2685	NaN	0.0052415	NaN	NaN	0.88384	NaN	NaN	2.061	NaN	5.8354	NaN	1.0025	NaN	NaN	3.0058	NaN	0	0.96348	NaN	1.5226	0	0
87	0	1.3002	NaN	2.2587	0	NaN	NaN	NaN	NaN	8.1399e-05	NaN	NaN	NaN	NaN	NaN	NaN	-3.1996e-18	0.32561	NaN	NaN	0	3.3395	NaN	NaN	NaN	NaN	4.2685	NaN	0.0052415	NaN	NaN	0.88384	NaN	NaN	2.061	NaN	5.8354	NaN	1.0025	NaN	NaN	3.0058	NaN	0	0.96348	NaN	1.5226	0	0
88	0	1.3002	NaN	3.8417	0	NaN	NaN	NaN	NaN	8.1399e-05	NaN	NaN	NaN	NaN	NaN	NaN	-3.1996e-18	0.32561	NaN	NaN	0	3.3395	NaN	NaN	NaN	NaN	6.6265	NaN	0.0052415	NaN	NaN	0.88384	NaN	NaN	2.061	NaN	5.8354	NaN	1.0025	NaN	NaN	3.0058	NaN	0	0.96348	NaN	1.5226	0	0
89	0	1.3002	NaN	3.8417	0	NaN	NaN	NaN	NaN	8.1399e-05	NaN	NaN	NaN	NaN	NaN	NaN	-3.1996e-18	0.32561	NaN	NaN	0	3.3395	NaN	NaN	NaN	NaN	6.6265	NaN	0.0052415	NaN	NaN	0.88384	NaN	NaN	2.061	NaN	5.8354	NaN	1.0025	NaN	NaN	3.0058	NaN	0	0.96348	NaN	1.5226	0	0
90	0	2.5887	NaN	3.8417	0	NaN	NaN	NaN	NaN	8.1399e-05	NaN	NaN	NaN	NaN	NaN	NaN	-3.1996e-18	0.32561	NaN	NaN	0	3.3395	NaN	NaN	NaN	NaN	6.6265	NaN	0.0052415	NaN	NaN	0.88384	NaN	NaN	2.061	NaN	5.8354	NaN	1.0025	NaN	NaN	3.0058	NaN	0	0.96348	NaN	1.5226	0	0
91	0	2.5887	NaN	3.8417	0	NaN	NaN	NaN	NaN	8.1399e-05	NaN	NaN	NaN	NaN	NaN	NaN	-3.1996e-18	0.32561	NaN	NaN	0	3.3395	NaN	NaN	NaN	NaN	6.6265	NaN	0.0052415	NaN	NaN	1.5919	NaN	NaN	2.061	NaN	5.8354	NaN	1.0025	NaN	NaN	3.0058	NaN	0	0.96348	NaN	1.5226	0	0
92	0	2.5887	NaN	3.8417	0	NaN	NaN	NaN	NaN	8.1399e-05	NaN	NaN	NaN	NaN	NaN	NaN	-3.1996e-18	0.32561	NaN	NaN	0	3.3395	NaN	NaN	NaN	NaN	6.6265	NaN	0.0052415	NaN	NaN	1.5919	NaN	NaN	2.061	NaN	7.969	NaN	1.0025	NaN	NaN	4.0484	NaN	0	0.96348	NaN	1.5226	0	0
93	0	2.5887	NaN	3.8417	0	NaN	NaN	NaN	NaN	8.1399e-05	NaN	NaN	NaN	NaN	NaN	NaN	-3.1996e-18	0.32561	NaN	NaN	0	3.3395	NaN	NaN	NaN	NaN	6.6265	NaN	0.0052415	NaN	NaN	1.5919	NaN	NaN	2.061	NaN	7.969	NaN	1.0025	NaN	NaN	4.0484	NaN	0	0.96348	NaN	1.5226	0	0
94	0	2.5887	NaN	3.8417	0	NaN	NaN	NaN	NaN	8.1399e-05	NaN	NaN	NaN	NaN	NaN	NaN	-3.1996e-18	0.32561	NaN	NaN	0	3.3395	NaN	NaN	NaN	NaN	6.6265	NaN	0.0052415	NaN	NaN	1.5919	NaN	NaN	2.061	NaN	7.969	NaN	1.0025	NaN	NaN	4.0484	NaN	0	0.96348	NaN	1.5226	0	0
95	0	2.5887	NaN	3.8417	0	NaN	NaN	NaN	NaN	8.1399e-05	NaN	NaN	NaN	NaN	NaN	NaN	0.040015	0.32561	NaN	NaN	0	4.8832	NaN	NaN	NaN	NaN	6.6265	NaN	0.0052415	NaN	NaN	1.5919	NaN	NaN	2.061	NaN	7.969	NaN	1.0025	NaN	NaN	4.0484	NaN	0	0.96348	NaN	1.5226	0	0
96	0	2.5887	NaN	3.8417	0	NaN	NaN	NaN	NaN	8.1399e-05	NaN	NaN	NaN	NaN	NaN	NaN	0.040015	0.32561	NaN	NaN	0	4.8832	NaN	NaN	NaN	NaN	6.6265	NaN	0.0052415	NaN	NaN	1.5919	NaN	NaN	2.7864	NaN	7.969	NaN	1.0025	NaN	NaN	4.0484	NaN	0	0.96348	NaN	1.5226	0	0
97	0	NaN	NaN	3.8417	0	NaN	NaN	NaN	NaN	8.1399e-05	NaN	NaN	NaN	NaN	NaN	NaN	0.040015	0.32561	NaN	NaN	NaN	4.8832	NaN	NaN	NaN	NaN	NaN	NaN	0.0052415	NaN	NaN	1.5919	NaN	NaN	2.7864	NaN	7.969	NaN	1.0025	NaN	NaN	NaN	NaN	0	NaN	NaN	1.5226	0	0
98	0	NaN	NaN	3.8417	0	NaN	NaN	NaN	NaN	8.1399e-05	NaN	NaN	NaN	NaN	NaN	NaN	0.040015	0.32561	NaN	NaN	NaN	4.8832	NaN	NaN	NaN	NaN	NaN	NaN	0.0052415	NaN	NaN	1.5919	NaN	NaN	2.7864	NaN	7.969	NaN	1.0025	NaN	NaN	NaN	NaN	0	NaN	NaN	1.5226	0	0
99	0	NaN	NaN	3.8417	0	NaN	NaN	NaN	NaN	8.1399e-05	NaN	NaN	NaN	NaN	NaN	NaN	0.040015	0.32561	NaN	NaN	NaN	4.8832	NaN	NaN	NaN	NaN	NaN	NaN	0.0052415	NaN	NaN	1.5919	NaN	NaN	2.7864	NaN	7.969	NaN	1.0025	NaN	NaN	NaN	NaN	0	NaN	NaN	1.5226	0	0
100	0	NaN	NaN	3.8417	0	NaN	NaN	NaN	NaN	8.1399e-05	NaN	NaN	NaN	NaN	NaN	NaN	0.040015	0.32561	NaN	NaN	NaN	4.8832	NaN	NaN	NaN	NaN	NaN	NaN	0.0052415	NaN	NaN	1.5919	NaN	NaN	2.7864	NaN	7.969	NaN	1.0025	NaN	NaN	NaN	NaN	0	NaN	NaN	1.5226	0	0
101	0	NaN	NaN	3.8417	0	NaN	NaN	NaN	NaN	8.1399e-05	NaN	NaN	NaN	NaN	NaN	NaN	0.040015	0.32561	NaN	NaN	NaN	4.8832	NaN	NaN	NaN	NaN	NaN	NaN	0.0052415	NaN	NaN	1.5919	NaN	NaN	2.7864	NaN	7.969	NaN	1.0025	NaN	NaN	NaN	NaN	0	NaN	NaN	1.5226	0	0
102	0	NaN	NaN	3.8417	0	NaN	NaN	NaN	NaN	8.1399e-05	NaN	NaN	NaN	NaN	NaN	NaN	0.040015	0.32561	NaN	NaN	NaN	4.8832	NaN	NaN	NaN	NaN	NaN	NaN	0.0052415	NaN	NaN	1.5919	NaN	NaN	2.7864	NaN	7.969	NaN	1.0025	NaN	NaN	NaN	NaN	0	NaN	NaN	1.5226	0	0
103	0	NaN	NaN	3.8417	0	NaN	NaN	NaN	NaN	8.1399e-05	NaN	NaN	NaN	NaN	NaN	NaN	0.040015	0.32561	NaN	NaN	NaN	4.8832	NaN	NaN	NaN	NaN	NaN	NaN	0.0052415	NaN	NaN	1.5919	NaN	NaN	2.7864	NaN	7.969	NaN	1.0025	NaN	NaN	NaN	NaN	0	NaN	NaN	1.5226	0	0
104	0	NaN	NaN	3.8417	0	NaN	NaN	NaN	NaN	8.1399e-05	NaN	NaN	NaN	NaN	NaN	NaN	0.040015	0.32561	NaN	NaN	NaN	4.8832	NaN	NaN	NaN	NaN	NaN	NaN	0.0052415	NaN	NaN	1.5919	NaN	NaN	2.7864	NaN	7.969	NaN	1.0025	NaN	NaN	NaN	NaN	0	NaN	NaN	1.5226	0	0
105	0	NaN	NaN	3.8417	0	NaN	NaN	NaN	NaN	8.1399e-05	NaN	NaN	NaN	NaN	NaN	NaN	0.040015	0.32561	NaN	NaN	NaN	4.8832	NaN	NaN	NaN	NaN	NaN	NaN	0.0052415	NaN	NaN	1.5919	NaN	NaN	2.7864	NaN	7.969	NaN	1.0025	NaN	NaN	NaN	NaN	0	NaN	NaN	1.5226	0	0
106	0	NaN	NaN	3.8417	0	NaN	NaN	NaN	NaN	8.1399e-05	NaN	NaN	NaN	NaN	NaN	NaN	0.040015	0.32561	NaN	NaN	NaN	4.8832	NaN	NaN	NaN	NaN	NaN	NaN	0.0052415	NaN	NaN	1.5919	NaN	NaN	2.7864	NaN	7.969	NaN	1.5009	NaN	NaN	NaN	NaN	0	NaN	NaN	1.5226	0	0
107	0	NaN	NaN	3.8417	0	NaN	NaN	NaN	NaN	8.1399e-05	NaN	NaN	NaN	NaN	NaN	NaN	0.040015	0.32561	NaN	NaN	NaN	4.8832	NaN	NaN	NaN	NaN	NaN	NaN	0.48442	NaN	NaN	1.5919	NaN	NaN	2.7864	NaN	7.969	NaN	1.5009	NaN	NaN	NaN	NaN	0	NaN	NaN	1.5226	0	0
108	0	NaN	NaN	3.8417	0	NaN	NaN	NaN	NaN	8.1399e-05	NaN	NaN	NaN	NaN	NaN	NaN	0.040015	0.32561	NaN	NaN	NaN	4.8832	NaN	NaN	NaN	NaN	NaN	NaN	0.48442	NaN	NaN	1.5919	NaN	NaN	2.7864	NaN	7.969	NaN	1.5009	NaN	NaN	NaN	NaN	0	NaN	NaN	1.5226	0	0
109	0	NaN	NaN	3.8417	0	NaN	NaN	NaN	NaN	8.1399e-05	NaN	NaN	NaN	NaN	NaN	NaN	0.040015	0.32561	NaN	NaN	NaN	4.8832	NaN	NaN	NaN	NaN	NaN	NaN	0.48442	NaN	NaN	1.5919	NaN	NaN	2.7864	NaN	7.969	NaN	1.5009	NaN	NaN	NaN	NaN	0	NaN	NaN	1.5226	0	0
110	0	NaN	NaN	3.8417	0	NaN	NaN	NaN	NaN	8.1399e-05	NaN	NaN	NaN	NaN	NaN	NaN	0.040015	0.32561	NaN	NaN	NaN	4.8832	NaN	NaN	NaN	NaN	NaN	NaN	0.48442	NaN	NaN	1.5919	NaN	NaN	2.7864	NaN	7.969	NaN	1.5009	NaN	NaN	NaN	NaN	0	NaN	NaN	1.5226	0	0
111	0	NaN	NaN	3.8417	0	NaN	NaN	NaN	NaN	8.1399e-05	NaN	NaN	NaN	NaN	NaN	NaN	0.040015	0.32561	NaN	NaN	NaN	4.8832	NaN	NaN	NaN	NaN	NaN	NaN	0.48442	NaN	NaN	1.5919	NaN	NaN	2.7864	NaN	7.969	NaN	1.5009	NaN	NaN	NaN	NaN	0	NaN	NaN	1.5226	0	0
112	0	NaN	NaN	3.8417	0	NaN	NaN	NaN	NaN	8.1399e-05	NaN	NaN	NaN	NaN	NaN	NaN	0.040015	0.32561	NaN	NaN	NaN	4.8832	NaN	NaN	NaN	NaN	NaN	NaN	0.48442	NaN	NaN	1.5919	NaN	NaN	2.7864	NaN	7.969	NaN	1.5009	NaN	NaN	NaN	NaN	0	NaN	NaN	1.5226	0	0
113	0	NaN	NaN	3.8417	0	NaN	NaN	NaN	NaN	8.1399e-05	NaN	NaN	NaN	NaN	NaN	NaN	0.040015	0.32561	NaN	NaN	NaN	4.8832	NaN	NaN	NaN	NaN	NaN	NaN	0.48442	NaN	NaN	1.5919	NaN	NaN	2.7864	NaN	7.969	NaN	1.5009	NaN	NaN	NaN	NaN	0	NaN	NaN	1.5226	0	0
114	0	NaN	NaN	3.8417	0	NaN	NaN	NaN	NaN	8.1399e-05	NaN	NaN	NaN	NaN	NaN	NaN	0.040015	0.32561	NaN	NaN	NaN	4.8832	NaN	NaN	NaN	NaN	NaN	NaN	0.48442	NaN	NaN	1.5919	NaN	NaN	2.7864	NaN	7.969	NaN	1.5009	NaN	NaN	NaN	NaN	0	NaN	NaN	1.5226	0	0
115	0	NaN	NaN	3.8417	0	NaN	NaN	NaN	NaN	8.1399e-05	NaN	NaN	NaN	NaN	NaN	NaN	0.040015	0.32561	NaN	NaN	NaN	4.8832	NaN	NaN	NaN	NaN	NaN	NaN	0.48442	NaN	NaN	1.5919	NaN	NaN	2.7864	NaN	7.969	NaN	1.5009	NaN	NaN	NaN	NaN	0	NaN	NaN	1.5226	0	0
116	0	NaN	NaN	3.8417	0	NaN	NaN	NaN	NaN	8.1399e-05	NaN	NaN	NaN	NaN	NaN	NaN	0.040015	0.32561	NaN	NaN	NaN	4.8832	NaN	NaN	NaN	NaN	NaN	NaN	0.48442	NaN	NaN	1.5919	NaN	NaN	2.7864	NaN	7.969	NaN	1.5009	NaN	NaN	NaN	NaN	0	NaN	NaN	1.5226	0	0
117	0	NaN	NaN	3.8417	0	NaN	NaN	NaN	NaN	8.1399e-05	NaN	NaN	NaN	NaN	NaN	NaN	0.040015	0.32561	NaN	NaN	NaN	4.8832	NaN	NaN	NaN	NaN	NaN	NaN	0.48442	NaN	NaN	1.5919	NaN	NaN	2.7864	NaN	7.969	NaN	1.5009	NaN	NaN	NaN	NaN	0	NaN	NaN	1.5226	0	0
118	0	NaN	NaN	3.8417	0	NaN	NaN	NaN	NaN	8.1399e-05	NaN	NaN	NaN	NaN	NaN	NaN	0.040015	0.32561	NaN	NaN	NaN	4.8832	NaN	NaN	NaN	NaN	NaN	NaN	0.48442	NaN	NaN	2.6574	NaN	NaN	2.7864	NaN	7.969	NaN	1.5009	NaN	NaN	NaN	NaN	0	NaN	NaN	1.5226	0	0
119	0	NaN	NaN	3.8417	0	NaN	NaN	NaN	NaN	8.1399e-05	NaN	NaN	NaN	NaN	NaN	NaN	0.040015	0.32561	NaN	NaN	NaN	4.8832	NaN	NaN	NaN	NaN	NaN	NaN	0.48442	NaN	NaN	2.6574	NaN	NaN	2.7864	NaN	7.969	NaN	1.5009	NaN	NaN	NaN	NaN	0	NaN	NaN	1.5226	0	0
120	0	NaN	NaN	3.8417	0	NaN	NaN	NaN	NaN	8.1399e-05	NaN	NaN	NaN	NaN	NaN	NaN	0.040015	0.32561	NaN	NaN	NaN	4.8832	NaN	NaN	NaN	NaN	NaN	NaN	0.48442	NaN	NaN	2.6574	NaN	NaN	2.7864	NaN	7.969	NaN	1.5009	NaN	NaN	NaN	NaN	0	NaN	NaN	1.5226	0	0
121	0	NaN	NaN	NaN	0	NaN	NaN	NaN	NaN	8.1399e-05	NaN	NaN	NaN	NaN	NaN	NaN	0.040015	0.32561	NaN	NaN	NaN	4.8832	NaN	NaN	NaN	NaN	NaN	NaN	0.48442	NaN	NaN	2.6574	NaN	NaN	2.7864	NaN	7.969	NaN	1.5009	NaN	NaN	NaN	NaN	0	NaN	NaN	1.5226	0	0
122	0	NaN	NaN	NaN	0	NaN	NaN	NaN	NaN	8.1399e-05	NaN	NaN	NaN	NaN	NaN	NaN	0.040015	0.32561	NaN	NaN	NaN	4.8832	NaN	NaN	NaN	NaN	NaN	NaN	0.48442	NaN	NaN	2.6574	NaN	NaN	2.7864	NaN	7.969	NaN	1.5009	NaN	NaN	NaN	NaN	0	NaN	NaN	1.5226	0	0
123	0	NaN	NaN	NaN	0	NaN	NaN	NaN	NaN	8.1399e-05	NaN	NaN	NaN	NaN	NaN	NaN	0.040015	0.32561	NaN	NaN	NaN	4.8832	NaN	NaN	NaN	NaN	NaN	NaN	0.48442	NaN	NaN	2.6574	NaN	NaN	2.7864	NaN	7.969	NaN	1.5009	NaN	NaN	NaN	NaN	0	NaN	NaN	1.5226	0	0
124	0	NaN	NaN	NaN	0	NaN	NaN	NaN	NaN	8.1399e-05	NaN	NaN	NaN	NaN	NaN	NaN	0.040015	0.32561	NaN	NaN	NaN	4.8832	NaN	NaN	NaN	NaN	NaN	NaN	0.48442	NaN	NaN	2.6574	NaN	NaN	2.7864	NaN	7.969	NaN	1.5009	NaN	NaN	NaN	NaN	0	NaN	NaN	1.5226	0	0
125	0	NaN	NaN	NaN	0	NaN	NaN	NaN	NaN	8.1399e-05	NaN	NaN	NaN	NaN	NaN	NaN	0.040015	0.32561	NaN	NaN	NaN	4.8832	NaN	NaN	NaN	NaN	NaN	NaN	0.48442	NaN	NaN	2.6574	NaN	NaN	2.7864	NaN	7.969	NaN	1.5009	NaN	NaN	NaN	NaN	0	NaN	NaN	1.5226	0	0
126	0	NaN	NaN	NaN	0	NaN	NaN	NaN	NaN	8.1399e-05	NaN	NaN	NaN	NaN	NaN	NaN	0.040015	0.32561	NaN	NaN	NaN	4.8832	NaN	NaN	NaN	NaN	NaN	NaN	0.48442	NaN	NaN	2.6574	NaN	NaN	2.7864	NaN	7.969	NaN	1.5009	NaN	NaN	NaN	NaN	0	NaN	NaN	1.5226	0	0
127	0	NaN	NaN	NaN	0	NaN	NaN	NaN	NaN	8.1399e-05	NaN	NaN	NaN	NaN	NaN	NaN	0.040015	0.32561	NaN	NaN	NaN	4.8832	NaN	NaN	NaN	NaN	NaN	NaN	0.48442	NaN	NaN	2.6574	NaN	NaN	2.7864	NaN	7.969	NaN	1.5009	NaN	NaN	NaN	NaN	0	NaN	NaN	1.5226	0	0
128	0	NaN	NaN	NaN	0	NaN	NaN	NaN	NaN	8.1399e-05	NaN	NaN	NaN	NaN	NaN	NaN	0.040015	0.32561	NaN	NaN	NaN	4.8832	NaN	NaN	NaN	NaN	NaN	NaN	0.48442	NaN	NaN	2.6574	NaN	NaN	2.7864	NaN	7.969	NaN	1.5009	NaN	NaN	NaN	NaN	0	NaN	NaN	1.5226	0	0
129	0	NaN	NaN	NaN	0	NaN	NaN	NaN	NaN	8.1399e-05	NaN	NaN	NaN	NaN	NaN	NaN	0.040015	0.32561	NaN	NaN	NaN	4.8832	NaN	NaN	NaN	NaN	NaN	NaN	0.48442	NaN	NaN	2.6574	NaN	NaN	2.7864	NaN	7.969	NaN	1.5009	NaN	NaN	NaN	NaN	0	NaN	NaN	1.5226	0	0
130	0	NaN	NaN	NaN	0	NaN	NaN	NaN	NaN	8.1399e-05	NaN	NaN	NaN	NaN	NaN	NaN	0.040015	0.32561	NaN	NaN	NaN	4.8832	NaN	NaN	NaN	NaN	NaN	NaN	0.48442	NaN	NaN	2.6574	NaN	NaN	2.7864	NaN	7.969	NaN	1.5009	NaN	NaN	NaN	NaN	0	NaN	NaN	1.5226	0	0
131	0	NaN	NaN	NaN	0	NaN	NaN	NaN	NaN	8.1399e-05	NaN	NaN	NaN	NaN	NaN	NaN	0.040015	0.32561	NaN	NaN	NaN	4.8832	NaN	NaN	NaN	NaN	NaN	NaN	0.48442	NaN	NaN	2.6574	NaN	NaN	2.7864	NaN	7.969	NaN	1.5009	NaN	NaN	NaN	NaN	0	NaN	NaN	1.5226	0	0
132	0	NaN	NaN	NaN	0	NaN	NaN	NaN	NaN	8.1399e-05	NaN	NaN	NaN	NaN	NaN	NaN	0.040015	0.32561	NaN	NaN	NaN	4.8832	NaN	NaN	NaN	NaN	NaN	NaN	0.48442	NaN	NaN	2.6574	NaN	NaN	2.7864	NaN	7.969	NaN	1.5009	NaN	NaN	NaN	NaN	0	NaN	NaN	1.5226	0	0
133	0	NaN	NaN	NaN	0	NaN	NaN	NaN	NaN	8.1399e-05	NaN	NaN	NaN	NaN	NaN	NaN	0.040015	NaN	NaN	NaN	NaN	4.8832	NaN	NaN	NaN	NaN	NaN	NaN	0.48442	NaN	NaN	2.6574	NaN	NaN	2.7864	NaN	7.969	NaN	1.5009	NaN	NaN	NaN	NaN	0	NaN	NaN	1.5226	0	0
134	0	NaN	NaN	NaN	0	NaN	NaN	NaN	NaN	8.1399e-05	NaN	NaN	NaN	NaN	NaN	NaN	0.040015	NaN	NaN	NaN	NaN	4.8832	NaN	NaN	NaN	NaN	NaN	NaN	0.48442	NaN	NaN	2.6574	NaN	NaN	2.7864	NaN	7.969	NaN	1.5009	NaN	NaN	NaN	NaN	0	NaN	NaN	1.5226	0	0
135	0	NaN	NaN	NaN	0	NaN	NaN	NaN	NaN	8.1399e-05	NaN	NaN	NaN	NaN	NaN	NaN	0.040015	NaN	NaN	NaN	NaN	4.8832	NaN	NaN	NaN	NaN	NaN	NaN	0.62359	NaN	NaN	2.6574	NaN	NaN	2.7864	NaN	7.969	NaN	1.5009	NaN	NaN	NaN	NaN	0	NaN	NaN	1.5226	0	0
136	0	NaN	NaN	NaN	0	NaN	NaN	NaN	NaN	8.1399e-05	NaN	NaN	NaN	NaN	NaN	NaN	0.040015	NaN	NaN	NaN	NaN	4.8832	NaN	NaN	NaN	NaN	NaN	NaN	0.62359	NaN	NaN	2.6574	NaN	NaN	2.7864	NaN	7.969	NaN	1.5009	NaN	NaN	NaN	NaN	0	NaN	NaN	1.5226	0	0
137	0	NaN	NaN	NaN	0	NaN	NaN	NaN	NaN	8.1399e-05	NaN	NaN	NaN	NaN	NaN	NaN	0.040015	NaN	NaN	NaN	NaN	4.8832	NaN	NaN	NaN	NaN	NaN	NaN	0.62359	NaN	NaN	2.6574	NaN	NaN	2.7864	NaN	7.969	NaN	1.5009	NaN	NaN	NaN	NaN	0	NaN	NaN	1.5226	0	0
138	0	NaN	NaN	NaN	0	NaN	NaN	NaN	NaN	8.1399e-05	NaN	NaN	NaN	NaN	NaN	NaN	0.040015	NaN	NaN	NaN	NaN	4.8832	NaN	NaN	NaN	NaN	NaN	NaN	0.62359	NaN	NaN	2.6574	NaN	NaN	2.7864	NaN	7.969	NaN	1.5009	NaN	NaN	NaN	NaN	0	NaN	NaN	1.5226	0	0
139	0	NaN	NaN	NaN	0	NaN	NaN	NaN	NaN	8.1399e-05	NaN	NaN	NaN	NaN	NaN	NaN	0.040015	NaN	NaN	NaN	NaN	4.8832	NaN	NaN	NaN	NaN	NaN	NaN	0.62359	NaN	NaN	2.6574	NaN	NaN	2.7864	NaN	7.969	NaN	1.5009	NaN	NaN	NaN	NaN	0	NaN	NaN	1.5226	0	0
140	0	NaN	NaN	NaN	0	NaN	NaN	NaN	NaN	8.1399e-05	NaN	NaN	NaN	NaN	NaN	NaN	0.040015	NaN	NaN	NaN	NaN	4.8832	NaN	NaN	NaN	NaN	NaN	NaN	0.62359	NaN	NaN	2.6574	NaN	NaN	2.7864	NaN	7.969	NaN	1.5009	NaN	NaN	NaN	NaN	0	NaN	NaN	1.5226	0	0
141	0	NaN	NaN	NaN	0	NaN	NaN	NaN	NaN	8.1399e-05	NaN	NaN	NaN	NaN	NaN	NaN	0.040015	NaN	NaN	NaN	NaN	4.8832	NaN	NaN	NaN	NaN	NaN	NaN	0.62359	NaN	NaN	2.6574	NaN	NaN	2.7864	NaN	7.969	NaN	1.5009	NaN	NaN	NaN	NaN	0	NaN	NaN	1.5226	0	0
142	0	NaN	NaN	NaN	0	NaN	NaN	NaN	NaN	8.1399e-05	NaN	NaN	NaN	NaN	NaN	NaN	0.040015	NaN	NaN	NaN	NaN	4.8832	NaN	NaN	NaN	NaN	NaN	NaN	0.62359	NaN	NaN	2.6574	NaN	NaN	2.7864	NaN	7.969	NaN	1.5009	NaN	NaN	NaN	NaN	0	NaN	NaN	1.5226	0	0
143	0	NaN	NaN	NaN	0	NaN	NaN	NaN	NaN	8.1399e-05	NaN	NaN	NaN	NaN	NaN	NaN	0.040015	NaN	NaN	NaN	NaN	4.8832	NaN	NaN	NaN	NaN	NaN	NaN	0.62359	NaN	NaN	2.6574	NaN	NaN	2.7864	NaN	7.969	NaN	1.5009	NaN	NaN	NaN	NaN	0	NaN	NaN	1.5226	0	0
144	0	NaN	NaN	NaN	0	NaN	NaN	NaN	NaN	8.1399e-05	NaN	NaN	NaN	NaN	NaN	NaN	0.040015	NaN	NaN	NaN	NaN	4.8832	NaN	NaN	NaN	NaN	NaN	NaN	0.62359	NaN	NaN	2.6574	NaN	NaN	2.7864	NaN	7.969	NaN	1.5009	NaN	NaN	NaN	NaN	0	NaN	NaN	1.5226	0	0
145	0	NaN	NaN	NaN	0	NaN	NaN	NaN	NaN	8.1399e-05	NaN	NaN	NaN	NaN	NaN	NaN	0.040015	NaN	NaN	NaN	NaN	4.8832	NaN	NaN	NaN	NaN	NaN	NaN	0.62359	NaN	NaN	2.6574	NaN	NaN	2.7864	NaN	7.969	NaN	1.5009	NaN	NaN	NaN	NaN	0	NaN	NaN	1.5226	0	0
146	0	NaN	NaN	NaN	0	NaN	NaN	NaN	NaN	8.1399e-05	NaN	NaN	NaN	NaN	NaN	NaN	0.040015	NaN	NaN	NaN	NaN	4.8832	NaN	NaN	NaN	NaN	NaN	NaN	0.62359	NaN	NaN	2.6574	NaN	NaN	2.7864	NaN	7.969	NaN	1.5009	NaN	NaN	NaN	NaN	0	NaN	NaN	1.5226	0	0
147	0	NaN	NaN	NaN	0	NaN	NaN	NaN	NaN	8.1399e-05	NaN	NaN	NaN	NaN	NaN	NaN	0.040015	NaN	NaN	NaN	NaN	5.7101	NaN	NaN	NaN	NaN	NaN	NaN	0.62359	NaN	NaN	2.6574	NaN	NaN	2.7864	NaN	7.969	NaN	1.5009	NaN	NaN	NaN	NaN	0	NaN	NaN	1.5226	0	0
148	0	NaN	NaN	NaN	0	NaN	NaN	NaN	NaN	8.1399e-05	NaN	NaN	NaN	NaN	NaN	NaN	0.040015	NaN	NaN	NaN	NaN	5.7101	NaN	NaN	NaN	NaN	NaN	NaN	0.62359	NaN	NaN	2.6574	NaN	NaN	2.7864	NaN	7.969	NaN	1.5009	NaN	NaN	NaN	NaN	0	NaN	NaN	1.5226	0	0
149	0	NaN	NaN	NaN	0	NaN	NaN	NaN	NaN	8.1399e-05	NaN	NaN	NaN	NaN	NaN	NaN	0.040015	NaN	NaN	NaN	NaN	5.7101	NaN	NaN	NaN	NaN	NaN	NaN	0.62359	NaN	NaN	2.6574	NaN	NaN	2.7864	NaN	7.969	NaN	1.5009	NaN	NaN	NaN	NaN	0	NaN	NaN	1.5226	0	0
150	0	NaN	NaN	NaN	0	NaN	NaN	NaN	NaN	8.1399e-05	NaN	NaN	NaN	NaN	NaN	NaN	0.040015	NaN	NaN	NaN	NaN	5.7101	NaN	NaN	NaN	NaN	NaN	NaN	0.62359	NaN	NaN	2.6574	NaN	NaN	2.7864	NaN	7.969	NaN	1.5009	NaN	NaN	NaN	NaN	0	NaN	NaN	1.5226	0	0
151	0	NaN	NaN	NaN	0	NaN	NaN	NaN	NaN	8.1399e-05	NaN	NaN	NaN	NaN	NaN	NaN	0.040015	NaN	NaN	NaN	NaN	5.7101	NaN	NaN	NaN	NaN	NaN	NaN	0.62359	NaN	NaN	2.6574	NaN	NaN	2.7864	NaN	7.969	NaN	1.5009	NaN	NaN	NaN	NaN	0	NaN	NaN	1.5226	0	0
152	0	NaN	NaN	NaN	0	NaN	NaN	NaN	NaN	8.1399e-05	NaN	NaN	NaN	NaN	NaN	NaN	0.040015	NaN	NaN	NaN	NaN	5.7101	NaN	NaN	NaN	NaN	NaN	NaN	0.62359	NaN	NaN	2.6574	NaN	NaN	2.7864	NaN	7.969	NaN	1.5009	NaN	NaN	NaN	NaN	0	NaN	NaN	1.5226	0	0
153	0	NaN	NaN	NaN	0	NaN	NaN	NaN	NaN	8.1399e-05	NaN	NaN	NaN	NaN	NaN	NaN	0.040015	NaN	NaN	NaN	NaN	5.7101	NaN	NaN	NaN	NaN	NaN	NaN	0.62359	NaN	NaN	2.6574	NaN	NaN	2.7864	NaN	7.969	NaN	1.5009	NaN	NaN	NaN	NaN	0	NaN	NaN	1.5226	0	0
154	0	NaN	NaN	NaN	0	NaN	NaN	NaN	NaN	8.1399e-05	NaN	NaN	NaN	NaN	NaN	NaN	0.040015	NaN	NaN	NaN	NaN	5.7101	NaN	NaN	NaN	NaN	NaN	NaN	0.62359	NaN	NaN	2.6574	NaN	NaN	2.7864	NaN	7.969	NaN	1.5009	NaN	NaN	NaN	NaN	0	NaN	NaN	1.5226	0	0
155	0	NaN	NaN	NaN	0	NaN	NaN	NaN	NaN	8.1399e-05	NaN	NaN	NaN	NaN	NaN	NaN	0.040015	NaN	NaN	NaN	NaN	5.7101	NaN	NaN	NaN	NaN	NaN	NaN	0.62359	NaN	NaN	2.6574	NaN	NaN	2.7864	NaN	7.969	NaN	1.5009	NaN	NaN	NaN	NaN	0	NaN	NaN	1.5226	0	0
156	0	NaN	NaN	NaN	0	NaN	NaN	NaN	NaN	8.1399e-05	NaN	NaN	NaN	NaN	NaN	NaN	0.040015	NaN	NaN	NaN	NaN	5.7101	NaN	NaN	NaN	NaN	NaN	NaN	0.62359	NaN	NaN	2.6574	NaN	NaN	2.7864	NaN	7.969	NaN	1.5009	NaN	NaN	NaN	NaN	0	NaN	NaN	1.5226	0	0
157	0	NaN	NaN	NaN	0	NaN	NaN	NaN	NaN	8.1399e-05	NaN	NaN	NaN	NaN	NaN	NaN	0.040015	NaN	NaN	NaN	NaN	NaN	NaN	NaN	NaN	NaN	NaN	NaN	0.62359	NaN	NaN	2.6574	NaN	NaN	2.7864	NaN	7.969	NaN	1.5009	NaN	NaN	NaN	NaN	0	NaN	NaN	1.5226	0	0
158	0	NaN	NaN	NaN	0	NaN	NaN	NaN	NaN	8.1399e-05	NaN	NaN	NaN	NaN	NaN	NaN	0.040015	NaN	NaN	NaN	NaN	NaN	NaN	NaN	NaN	NaN	NaN	NaN	0.62359	NaN	NaN	2.6574	NaN	NaN	2.7864	NaN	7.969	NaN	1.5009	NaN	NaN	NaN	NaN	0	NaN	NaN	1.5226	0	0
159	0	NaN	NaN	NaN	0	NaN	NaN	NaN	NaN	8.1399e-05	NaN	NaN	NaN	NaN	NaN	NaN	0.040015	NaN	NaN	NaN	NaN	NaN	NaN	NaN	NaN	NaN	NaN	NaN	0.62359	NaN	NaN	2.6574	NaN	NaN	2.7864	NaN	7.969	NaN	1.5009	NaN	NaN	NaN	NaN	0	NaN	NaN	1.5226	0	0
160	0	NaN	NaN	NaN	0	NaN	NaN	NaN	NaN	8.1399e-05	NaN	NaN	NaN	NaN	NaN	NaN	0.040015	NaN	NaN	NaN	NaN	NaN	NaN	NaN	NaN	NaN	NaN	NaN	0.62359	NaN	NaN	2.6574	NaN	NaN	2.7864	NaN	7.969	NaN	1.5009	NaN	NaN	NaN	NaN	0	NaN	NaN	1.5226	0	0
161	0	NaN	NaN	NaN	0	NaN	NaN	NaN	NaN	8.1399e-05	NaN	NaN	NaN	NaN	NaN	NaN	0.040015	NaN	NaN	NaN	NaN	NaN	NaN	NaN	NaN	NaN	NaN	NaN	0.62359	NaN	NaN	2.6574	NaN	NaN	2.7864	NaN	7.969	NaN	1.5009	NaN	NaN	NaN	NaN	0	NaN	NaN	1.5226	0	0
162	0	NaN	NaN	NaN	0	NaN	NaN	NaN	NaN	8.1399e-05	NaN	NaN	NaN	NaN	NaN	NaN	0.040015	NaN	NaN	NaN	NaN	NaN	NaN	NaN	NaN	NaN	NaN	NaN	0.62359	NaN	NaN	2.6574	NaN	NaN	2.7864	NaN	7.969	NaN	1.5009	NaN	NaN	NaN	NaN	0	NaN	NaN	1.5226	0	0
163	0	NaN	NaN	NaN	0	NaN	NaN	NaN	NaN	8.1399e-05	NaN	NaN	NaN	NaN	NaN	NaN	0.040015	NaN	NaN	NaN	NaN	NaN	NaN	NaN	NaN	NaN	NaN	NaN	0.62359	NaN	NaN	2.6574	NaN	NaN	2.7864	NaN	7.969	NaN	1.5009	NaN	NaN	NaN	NaN	0	NaN	NaN	1.5226	0	0
164	0	NaN	NaN	NaN	0	NaN	NaN	NaN	NaN	8.1399e-05	NaN	NaN	NaN	NaN	NaN	NaN	0.040015	NaN	NaN	NaN	NaN	NaN	NaN	NaN	NaN	NaN	NaN	NaN	0.62359	NaN	NaN	2.6574	NaN	NaN	2.7864	NaN	7.969	NaN	1.5009	NaN	NaN	NaN	NaN	0	NaN	NaN	1.5226	0	0
165	0	NaN	NaN	NaN	0	NaN	NaN	NaN	NaN	8.1399e-05	NaN	NaN	NaN	NaN	NaN	NaN	0.040015	NaN	NaN	NaN	NaN	NaN	NaN	NaN	NaN	NaN	NaN	NaN	0.62359	NaN	NaN	2.6574	NaN	NaN	2.7864	NaN	7.969	NaN	1.5009	NaN	NaN	NaN	NaN	0	NaN	NaN	1.5226	0	0
166	0	NaN	NaN	NaN	0	NaN	NaN	NaN	NaN	8.1399e-05	NaN	NaN	NaN	NaN	NaN	NaN	0.040015	NaN	NaN	NaN	NaN	NaN	NaN	NaN	NaN	NaN	NaN	NaN	0.62359	NaN	NaN	2.6574	NaN	NaN	2.7864	NaN	7.969	NaN	1.5009	NaN	NaN	NaN	NaN	0	NaN	NaN	1.5226	0	0
167	0	NaN	NaN	NaN	0	NaN	NaN	NaN	NaN	8.1399e-05	NaN	NaN	NaN	NaN	NaN	NaN	0.040015	NaN	NaN	NaN	NaN	NaN	NaN	NaN	NaN	NaN	NaN	NaN	0.62359	NaN	NaN	2.6574	NaN	NaN	2.7864	NaN	7.969	NaN	1.5009	NaN	NaN	NaN	NaN	0	NaN	NaN	1.5226	0	0
168	0	NaN	NaN	NaN	0	NaN	NaN	NaN	NaN	8.1399e-05	NaN	NaN	NaN	NaN	NaN	NaN	0.040015	NaN	NaN	NaN	NaN	NaN	NaN	NaN	NaN	NaN	NaN	NaN	0.62359	NaN	NaN	2.6574	NaN	NaN	2.7864	NaN	7.969	NaN	1.5009	NaN	NaN	NaN	NaN	0	NaN	NaN	1.5226	0	0
169	0	NaN	NaN	NaN	0	NaN	NaN	NaN	NaN	8.1399e-05	NaN	NaN	NaN	NaN	NaN	NaN	0.040015	NaN	NaN	NaN	NaN	NaN	NaN	NaN	NaN	NaN	NaN	NaN	0.62359	NaN	NaN	2.6574	NaN	NaN	2.7864	NaN	7.969	NaN	1.5009	NaN	NaN	NaN	NaN	0	NaN	NaN	1.5226	0	NaN
170	0	NaN	NaN	NaN	0	NaN	NaN	NaN	NaN	8.1399e-05	NaN	NaN	NaN	NaN	NaN	NaN	0.040015	NaN	NaN	NaN	NaN	NaN	NaN	NaN	NaN	NaN	NaN	NaN	0.62359	NaN	NaN	2.6574	NaN	NaN	2.7864	NaN	7.969	NaN	1.5009	NaN	NaN	NaN	NaN	0	NaN	NaN	1.5226	0	NaN
171	0	NaN	NaN	NaN	0	NaN	NaN	NaN	NaN	8.1399e-05	NaN	NaN	NaN	NaN	NaN	NaN	0.040015	NaN	NaN	NaN	NaN	NaN	NaN	NaN	NaN	NaN	NaN	NaN	0.62359	NaN	NaN	2.6574	NaN	NaN	2.7864	NaN	7.969	NaN	1.5009	NaN	NaN	NaN	NaN	0	NaN	NaN	1.5226	0	NaN
172	0	NaN	NaN	NaN	0	NaN	NaN	NaN	NaN	8.1399e-05	NaN	NaN	NaN	NaN	NaN	NaN	0.040015	NaN	NaN	NaN	NaN	NaN	NaN	NaN	NaN	NaN	NaN	NaN	0.62359	NaN	NaN	2.6574	NaN	NaN	2.7864	NaN	7.969	NaN	1.5009	NaN	NaN	NaN	NaN	0	NaN	NaN	1.5226	0	NaN
173	0	NaN	NaN	NaN	0	NaN	NaN	NaN	NaN	8.1399e-05	NaN	NaN	NaN	NaN	NaN	NaN	0.040015	NaN	NaN	NaN	NaN	NaN	NaN	NaN	NaN	NaN	NaN	NaN	0.62359	NaN	NaN	2.6574	NaN	NaN	2.7864	NaN	7.969	NaN	1.5009	NaN	NaN	NaN	NaN	0	NaN	NaN	1.5226	0	NaN
174	0	NaN	NaN	NaN	0	NaN	NaN	NaN	NaN	8.1399e-05	NaN	NaN	NaN	NaN	NaN	NaN	0.040015	NaN	NaN	NaN	NaN	NaN	NaN	NaN	NaN	NaN	NaN	NaN	0.62359	NaN	NaN	2.6574	NaN	NaN	2.7864	NaN	7.969	NaN	1.5009	NaN	NaN	NaN	NaN	0	NaN	NaN	1.5226	0	NaN
175	0	NaN	NaN	NaN	0	NaN	NaN	NaN	NaN	8.1399e-05	NaN	NaN	NaN	NaN	NaN	NaN	0.040015	NaN	NaN	NaN	NaN	NaN	NaN	NaN	NaN	NaN	NaN	NaN	0.62359	NaN	NaN	2.6574	NaN	NaN	2.7864	NaN	7.969	NaN	1.5009	NaN	NaN	NaN	NaN	0	NaN	NaN	1.5226	0	NaN
176	0	NaN	NaN	NaN	0	NaN	NaN	NaN	NaN	8.1399e-05	NaN	NaN	NaN	NaN	NaN	NaN	0.040015	NaN	NaN	NaN	NaN	NaN	NaN	NaN	NaN	NaN	NaN	NaN	0.62359	NaN	NaN	2.6574	NaN	NaN	2.7864	NaN	7.969	NaN	1.5009	NaN	NaN	NaN	NaN	0	NaN	NaN	1.5226	0	NaN
177	0	NaN	NaN	NaN	0	NaN	NaN	NaN	NaN	8.1399e-05	NaN	NaN	NaN	NaN	NaN	NaN	0.040015	NaN	NaN	NaN	NaN	NaN	NaN	NaN	NaN	NaN	NaN	NaN	0.62359	NaN	NaN	2.6574	NaN	NaN	2.7864	NaN	7.969	NaN	1.5009	NaN	NaN	NaN	NaN	0	NaN	NaN	1.5226	0	NaN
178	0	NaN	NaN	NaN	0	NaN	NaN	NaN	NaN	8.1399e-05	NaN	NaN	NaN	NaN	NaN	NaN	0.040015	NaN	NaN	NaN	NaN	NaN	NaN	NaN	NaN	NaN	NaN	NaN	0.62359	NaN	NaN	2.6574	NaN	NaN	2.7864	NaN	7.969	NaN	1.5009	NaN	NaN	NaN	NaN	0	NaN	NaN	1.5226	0	NaN
179	0	NaN	NaN	NaN	0	NaN	NaN	NaN	NaN	8.1399e-05	NaN	NaN	NaN	NaN	NaN	NaN	0.040015	NaN	NaN	NaN	NaN	NaN	NaN	NaN	NaN	NaN	NaN	NaN	0.62359	NaN	NaN	2.6574	NaN	NaN	2.7864	NaN	7.969	NaN	1.5009	NaN	NaN	NaN	NaN	0	NaN	NaN	1.5226	0	NaN
180	0	NaN	NaN	NaN	0	NaN	NaN	NaN	NaN	8.1399e-05	NaN	NaN	NaN	NaN	NaN	NaN	0.040015	NaN	NaN	NaN	NaN	NaN	NaN	NaN	NaN	NaN	NaN	NaN	0.62359	NaN	NaN	2.6574	NaN	NaN	2.7864	NaN	7.969	NaN	1.5009	NaN	NaN	NaN	NaN	0	NaN	NaN	1.5226	0	NaN
181	0	NaN	NaN	NaN	NaN	NaN	NaN	NaN	NaN	8.1399e-05	NaN	NaN	NaN	NaN	NaN	NaN	0.040015	NaN	NaN	NaN	NaN	NaN	NaN	NaN	NaN	NaN	NaN	NaN	0.62359	NaN	NaN	2.6574	NaN	NaN	2.7864	NaN	7.969	NaN	1.5009	NaN	NaN	NaN	NaN	0	NaN	NaN	1.5226	0	NaN
182	0	NaN	NaN	NaN	NaN	NaN	NaN	NaN	NaN	8.1399e-05	NaN	NaN	NaN	NaN	NaN	NaN	0.040015	NaN	NaN	NaN	NaN	NaN	NaN	NaN	NaN	NaN	NaN	NaN	0.62359	NaN	NaN	2.6574	NaN	NaN	2.7864	NaN	7.969	NaN	1.5009	NaN	NaN	NaN	NaN	0	NaN	NaN	1.5226	0	NaN
183	0	NaN	NaN	NaN	NaN	NaN	NaN	NaN	NaN	8.1399e-05	NaN	NaN	NaN	NaN	NaN	NaN	0.040015	NaN	NaN	NaN	NaN	NaN	NaN	NaN	NaN	NaN	NaN	NaN	0.62359	NaN	NaN	2.6574	NaN	NaN	2.7864	NaN	7.969	NaN	1.5009	NaN	NaN	NaN	NaN	0	NaN	NaN	1.5226	0	NaN
184	0	NaN	NaN	NaN	NaN	NaN	NaN	NaN	NaN	8.1399e-05	NaN	NaN	NaN	NaN	NaN	NaN	0.040015	NaN	NaN	NaN	NaN	NaN	NaN	NaN	NaN	NaN	NaN	NaN	0.62359	NaN	NaN	2.6574	NaN	NaN	2.7864	NaN	7.969	NaN	1.5009	NaN	NaN	NaN	NaN	0	NaN	NaN	1.5226	0	NaN
185	0	NaN	NaN	NaN	NaN	NaN	NaN	NaN	NaN	8.1399e-05	NaN	NaN	NaN	NaN	NaN	NaN	0.040015	NaN	NaN	NaN	NaN	NaN	NaN	NaN	NaN	NaN	NaN	NaN	0.62359	NaN	NaN	2.6574	NaN	NaN	2.7864	NaN	7.969	NaN	1.5009	NaN	NaN	NaN	NaN	0	NaN	NaN	1.5226	0	NaN
186	0	NaN	NaN	NaN	NaN	NaN	NaN	NaN	NaN	8.1399e-05	NaN	NaN	NaN	NaN	NaN	NaN	0.040015	NaN	NaN	NaN	NaN	NaN	NaN	NaN	NaN	NaN	NaN	NaN	0.62359	NaN	NaN	2.6574	NaN	NaN	2.7864	NaN	7.969	NaN	1.5009	NaN	NaN	NaN	NaN	0	NaN	NaN	1.5226	0	NaN
187	0	NaN	NaN	NaN	NaN	NaN	NaN	NaN	NaN	8.1399e-05	NaN	NaN	NaN	NaN	NaN	NaN	0.040015	NaN	NaN	NaN	NaN	NaN	NaN	NaN	NaN	NaN	NaN	NaN	0.62359	NaN	NaN	2.6574	NaN	NaN	2.7864	NaN	7.969	NaN	1.5009	NaN	NaN	NaN	NaN	0	NaN	NaN	1.5226	0	NaN
188	0	NaN	NaN	NaN	NaN	NaN	NaN	NaN	NaN	8.1399e-05	NaN	NaN	NaN	NaN	NaN	NaN	0.040015	NaN	NaN	NaN	NaN	NaN	NaN	NaN	NaN	NaN	NaN	NaN	0.62359	NaN	NaN	2.6574	NaN	NaN	2.7864	NaN	7.969	NaN	1.5009	NaN	NaN	NaN	NaN	0	NaN	NaN	1.5226	0	NaN
189	0	NaN	NaN	NaN	NaN	NaN	NaN	NaN	NaN	8.1399e-05	NaN	NaN	NaN	NaN	NaN	NaN	0.040015	NaN	NaN	NaN	NaN	NaN	NaN	NaN	NaN	NaN	NaN	NaN	0.62359	NaN	NaN	2.6574	NaN	NaN	2.7864	NaN	7.969	NaN	1.5009	NaN	NaN	NaN	NaN	0	NaN	NaN	1.5226	0	NaN
190	0	NaN	NaN	NaN	NaN	NaN	NaN	NaN	NaN	8.1399e-05	NaN	NaN	NaN	NaN	NaN	NaN	0.040015	NaN	NaN	NaN	NaN	NaN	NaN	NaN	NaN	NaN	NaN	NaN	0.62359	NaN	NaN	2.6574	NaN	NaN	2.7864	NaN	7.969	NaN	1.5009	NaN	NaN	NaN	NaN	0	NaN	NaN	1.5226	0	NaN
191	0	NaN	NaN	NaN	NaN	NaN	NaN	NaN	NaN	8.1399e-05	NaN	NaN	NaN	NaN	NaN	NaN	0.040015	NaN	NaN	NaN	NaN	NaN	NaN	NaN	NaN	NaN	NaN	NaN	0.62359	NaN	NaN	2.6574	NaN	NaN	2.7864	NaN	7.969	NaN	1.5009	NaN	NaN	NaN	NaN	0	NaN	NaN	1.5226	0	NaN
192	0	NaN	NaN	NaN	NaN	NaN	NaN	NaN	NaN	8.1399e-05	NaN	NaN	NaN	NaN	NaN	NaN	0.040015	NaN	NaN	NaN	NaN	NaN	NaN	NaN	NaN	NaN	NaN	NaN	0.62359	NaN	NaN	2.6574	NaN	NaN	2.7864	NaN	7.969	NaN	1.5009	NaN	NaN	NaN	NaN	0	NaN	NaN	1.5226	0	NaN
193	0	NaN	NaN	NaN	NaN	NaN	NaN	NaN	NaN	8.1399e-05	NaN	NaN	NaN	NaN	NaN	NaN	0.040015	NaN	NaN	NaN	NaN	NaN	NaN	NaN	NaN	NaN	NaN	NaN	0.62359	NaN	NaN	2.6574	NaN	NaN	2.7864	NaN	7.969	NaN	NaN	NaN	NaN	NaN	NaN	0	NaN	NaN	1.5226	0	NaN
194	0	NaN	NaN	NaN	NaN	NaN	NaN	NaN	NaN	8.1399e-05	NaN	NaN	NaN	NaN	NaN	NaN	0.040015	NaN	NaN	NaN	NaN	NaN	NaN	NaN	NaN	NaN	NaN	NaN	0.62359	NaN	NaN	2.6574	NaN	NaN	2.7864	NaN	7.969	NaN	NaN	NaN	NaN	NaN	NaN	0	NaN	NaN	1.5226	0	NaN
195	0	NaN	NaN	NaN	NaN	NaN	NaN	NaN	NaN	8.1399e-05	NaN	NaN	NaN	NaN	NaN	NaN	0.040015	NaN	NaN	NaN	NaN	NaN	NaN	NaN	NaN	NaN	NaN	NaN	0.62359	NaN	NaN	2.6574	NaN	NaN	2.7864	NaN	7.969	NaN	NaN	NaN	NaN	NaN	NaN	0	NaN	NaN	1.5226	0	NaN
196	0	NaN	NaN	NaN	NaN	NaN	NaN	NaN	NaN	8.1399e-05	NaN	NaN	NaN	NaN	NaN	NaN	0.040015	NaN	NaN	NaN	NaN	NaN	NaN	NaN	NaN	NaN	NaN	NaN	0.62359	NaN	NaN	2.6574	NaN	NaN	2.7864	NaN	7.969	NaN	NaN	NaN	NaN	NaN	NaN	0	NaN	NaN	1.5226	0	NaN
197	0	NaN	NaN	NaN	NaN	NaN	NaN	NaN	NaN	8.1399e-05	NaN	NaN	NaN	NaN	NaN	NaN	0.040015	NaN	NaN	NaN	NaN	NaN	NaN	NaN	NaN	NaN	NaN	NaN	0.62359	NaN	NaN	2.6574	NaN	NaN	2.7864	NaN	7.969	NaN	NaN	NaN	NaN	NaN	NaN	0	NaN	NaN	1.5226	0	NaN
198	0	NaN	NaN	NaN	NaN	NaN	NaN	NaN	NaN	8.1399e-05	NaN	NaN	NaN	NaN	NaN	NaN	0.040015	NaN	NaN	NaN	NaN	NaN	NaN	NaN	NaN	NaN	NaN	NaN	0.62359	NaN	NaN	2.6574	NaN	NaN	2.7864	NaN	7.969	NaN	NaN	NaN	NaN	NaN	NaN	0	NaN	NaN	1.5226	0	NaN
199	0	NaN	NaN	NaN	NaN	NaN	NaN	NaN	NaN	8.1399e-05	NaN	NaN	NaN	NaN	NaN	NaN	0.040015	NaN	NaN	NaN	NaN	NaN	NaN	NaN	NaN	NaN	NaN	NaN	0.62359	NaN	NaN	2.6574	NaN	NaN	2.7864	NaN	7.969	NaN	NaN	NaN	NaN	NaN	NaN	0	NaN	NaN	1.5226	0	NaN
200	0	NaN	NaN	NaN	NaN	NaN	NaN	NaN	NaN	8.1399e-05	NaN	NaN	NaN	NaN	NaN	NaN	0.040015	NaN	NaN	NaN	NaN	NaN	NaN	NaN	NaN	NaN	NaN	NaN	0.62359	NaN	NaN	2.6574	NaN	NaN	2.7864	NaN	7.969	NaN	NaN	NaN	NaN	NaN	NaN	0	NaN	NaN	1.5226	0	NaN
201	0	NaN	NaN	NaN	NaN	NaN	NaN	NaN	NaN	8.1399e-05	NaN	NaN	NaN	NaN	NaN	NaN	0.040015	NaN	NaN	NaN	NaN	NaN	NaN	NaN	NaN	NaN	NaN	NaN	0.62359	NaN	NaN	2.6574	NaN	NaN	2.7864	NaN	7.969	NaN	NaN	NaN	NaN	NaN	NaN	0	NaN	NaN	1.5226	0	NaN
202	0	NaN	NaN	NaN	NaN	NaN	NaN	NaN	NaN	8.1399e-05	NaN	NaN	NaN	NaN	NaN	NaN	0.040015	NaN	NaN	NaN	NaN	NaN	NaN	NaN	NaN	NaN	NaN	NaN	0.62359	NaN	NaN	2.6574	NaN	NaN	2.7864	NaN	7.969	NaN	NaN	NaN	NaN	NaN	NaN	0	NaN	NaN	1.5226	0	NaN
203	0	NaN	NaN	NaN	NaN	NaN	NaN	NaN	NaN	8.1399e-05	NaN	NaN	NaN	NaN	NaN	NaN	0.040015	NaN	NaN	NaN	NaN	NaN	NaN	NaN	NaN	NaN	NaN	NaN	0.62359	NaN	NaN	2.6574	NaN	NaN	2.7864	NaN	7.969	NaN	NaN	NaN	NaN	NaN	NaN	0	NaN	NaN	1.5226	0	NaN
204	0	NaN	NaN	NaN	NaN	NaN	NaN	NaN	NaN	8.1399e-05	NaN	NaN	NaN	NaN	NaN	NaN	0.040015	NaN	NaN	NaN	NaN	NaN	NaN	NaN	NaN	NaN	NaN	NaN	0.62359	NaN	NaN	2.6574	NaN	NaN	2.7864	NaN	7.969	NaN	NaN	NaN	NaN	NaN	NaN	0	NaN	NaN	1.5226	0	NaN
205	0	NaN	NaN	NaN	NaN	NaN	NaN	NaN	NaN	8.1399e-05	NaN	NaN	NaN	NaN	NaN	NaN	0.040015	NaN	NaN	NaN	NaN	NaN	NaN	NaN	NaN	NaN	NaN	NaN	0.62359	NaN	NaN	2.6574	NaN	NaN	2.7864	NaN	7.969	NaN	NaN	NaN	NaN	NaN	NaN	0	NaN	NaN	1.5226	0	NaN
206	0	NaN	NaN	NaN	NaN	NaN	NaN	NaN	NaN	8.1399e-05	NaN	NaN	NaN	NaN	NaN	NaN	0.040015	NaN	NaN	NaN	NaN	NaN	NaN	NaN	NaN	NaN	NaN	NaN	0.62359	NaN	NaN	2.6574	NaN	NaN	2.7864	NaN	7.969	NaN	NaN	NaN	NaN	NaN	NaN	0	NaN	NaN	1.5226	0	NaN
207	0	NaN	NaN	NaN	NaN	NaN	NaN	NaN	NaN	8.1399e-05	NaN	NaN	NaN	NaN	NaN	NaN	0.040015	NaN	NaN	NaN	NaN	NaN	NaN	NaN	NaN	NaN	NaN	NaN	0.62359	NaN	NaN	2.6574	NaN	NaN	2.7864	NaN	7.969	NaN	NaN	NaN	NaN	NaN	NaN	0	NaN	NaN	1.5226	0	NaN
208	0	NaN	NaN	NaN	NaN	NaN	NaN	NaN	NaN	8.1399e-05	NaN	NaN	NaN	NaN	NaN	NaN	0.040015	NaN	NaN	NaN	NaN	NaN	NaN	NaN	NaN	NaN	NaN	NaN	0.62359	NaN	NaN	2.6574	NaN	NaN	2.7864	NaN	7.969	NaN	NaN	NaN	NaN	NaN	NaN	0	NaN	NaN	1.5226	0	NaN
209	0	NaN	NaN	NaN	NaN	NaN	NaN	NaN	NaN	8.1399e-05	NaN	NaN	NaN	NaN	NaN	NaN	0.040015	NaN	NaN	NaN	NaN	NaN	NaN	NaN	NaN	NaN	NaN	NaN	0.62359	NaN	NaN	2.6574	NaN	NaN	2.7864	NaN	7.969	NaN	NaN	NaN	NaN	NaN	NaN	0	NaN	NaN	1.5226	0	NaN
210	0	NaN	NaN	NaN	NaN	NaN	NaN	NaN	NaN	8.1399e-05	NaN	NaN	NaN	NaN	NaN	NaN	0.040015	NaN	NaN	NaN	NaN	NaN	NaN	NaN	NaN	NaN	NaN	NaN	0.62359	NaN	NaN	2.6574	NaN	NaN	2.7864	NaN	7.969	NaN	NaN	NaN	NaN	NaN	NaN	0	NaN	NaN	1.5226	0	NaN
211	0	NaN	NaN	NaN	NaN	NaN	NaN	NaN	NaN	8.1399e-05	NaN	NaN	NaN	NaN	NaN	NaN	0.040015	NaN	NaN	NaN	NaN	NaN	NaN	NaN	NaN	NaN	NaN	NaN	0.62359	NaN	NaN	2.6574	NaN	NaN	2.7864	NaN	7.969	NaN	NaN	NaN	NaN	NaN	NaN	0	NaN	NaN	1.5226	0	NaN
212	0	NaN	NaN	NaN	NaN	NaN	NaN	NaN	NaN	8.1399e-05	NaN	NaN	NaN	NaN	NaN	NaN	0.040015	NaN	NaN	NaN	NaN	NaN	NaN	NaN	NaN	NaN	NaN	NaN	0.62359	NaN	NaN	2.6574	NaN	NaN	2.7864	NaN	7.969	NaN	NaN	NaN	NaN	NaN	NaN	0	NaN	NaN	1.5226	0	NaN
213	0	NaN	NaN	NaN	NaN	NaN	NaN	NaN	NaN	8.1399e-05	NaN	NaN	NaN	NaN	NaN	NaN	0.040015	NaN	NaN	NaN	NaN	NaN	NaN	NaN	NaN	NaN	NaN	NaN	0.62359	NaN	NaN	2.6574	NaN	NaN	2.7864	NaN	7.969	NaN	NaN	NaN	NaN	NaN	NaN	0	NaN	NaN	1.5226	0	NaN
214	0	NaN	NaN	NaN	NaN	NaN	NaN	NaN	NaN	8.1399e-05	NaN	NaN	NaN	NaN	NaN	NaN	0.040015	NaN	NaN	NaN	NaN	NaN	NaN	NaN	NaN	NaN	NaN	NaN	0.62359	NaN	NaN	2.6574	NaN	NaN	2.7864	NaN	7.969	NaN	NaN	NaN	NaN	NaN	NaN	0	NaN	NaN	1.5226	0	NaN
215	0	NaN	NaN	NaN	NaN	NaN	NaN	NaN	NaN	8.1399e-05	NaN	NaN	NaN	NaN	NaN	NaN	0.040015	NaN	NaN	NaN	NaN	NaN	NaN	NaN	NaN	NaN	NaN	NaN	0.62359	NaN	NaN	2.6574	NaN	NaN	2.7864	NaN	7.969	NaN	NaN	NaN	NaN	NaN	NaN	0	NaN	NaN	1.5226	0	NaN
216	0	NaN	NaN	NaN	NaN	NaN	NaN	NaN	NaN	8.1399e-05	NaN	NaN	NaN	NaN	NaN	NaN	0.040015	NaN	NaN	NaN	NaN	NaN	NaN	NaN	NaN	NaN	NaN	NaN	0.62359	NaN	NaN	2.6574	NaN	NaN	2.7864	NaN	7.969	NaN	NaN	NaN	NaN	NaN	NaN	0	NaN	NaN	1.5226	0	NaN
217	0	NaN	NaN	NaN	NaN	NaN	NaN	NaN	NaN	8.1399e-05	NaN	NaN	NaN	NaN	NaN	NaN	0.040015	NaN	NaN	NaN	NaN	NaN	NaN	NaN	NaN	NaN	NaN	NaN	0.62359	NaN	NaN	2.6574	NaN	NaN	2.7864	NaN	7.969	NaN	NaN	NaN	NaN	NaN	NaN	0	NaN	NaN	1.5226	0	NaN
218	0	NaN	NaN	NaN	NaN	NaN	NaN	NaN	NaN	8.1399e-05	NaN	NaN	NaN	NaN	NaN	NaN	0.040015	NaN	NaN	NaN	NaN	NaN	NaN	NaN	NaN	NaN	NaN	NaN	0.62359	NaN	NaN	2.6574	NaN	NaN	2.7864	NaN	7.969	NaN	NaN	NaN	NaN	NaN	NaN	0	NaN	NaN	1.5226	0	NaN
219	0	NaN	NaN	NaN	NaN	NaN	NaN	NaN	NaN	8.1399e-05	NaN	NaN	NaN	NaN	NaN	NaN	0.040015	NaN	NaN	NaN	NaN	NaN	NaN	NaN	NaN	NaN	NaN	NaN	0.62359	NaN	NaN	2.6574	NaN	NaN	2.7864	NaN	7.969	NaN	NaN	NaN	NaN	NaN	NaN	0	NaN	NaN	1.5226	0	NaN
220	0	NaN	NaN	NaN	NaN	NaN	NaN	NaN	NaN	8.1399e-05	NaN	NaN	NaN	NaN	NaN	NaN	0.040015	NaN	NaN	NaN	NaN	NaN	NaN	NaN	NaN	NaN	NaN	NaN	0.62359	NaN	NaN	2.6574	NaN	NaN	2.7864	NaN	7.969	NaN	NaN	NaN	NaN	NaN	NaN	0	NaN	NaN	1.5226	0	NaN
221	0	NaN	NaN	NaN	NaN	NaN	NaN	NaN	NaN	8.1399e-05	NaN	NaN	NaN	NaN	NaN	NaN	0.040015	NaN	NaN	NaN	NaN	NaN	NaN	NaN	NaN	NaN	NaN	NaN	0.62359	NaN	NaN	2.6574	NaN	NaN	2.7864	NaN	7.969	NaN	NaN	NaN	NaN	NaN	NaN	0	NaN	NaN	1.5226	0	NaN
222	0	NaN	NaN	NaN	NaN	NaN	NaN	NaN	NaN	8.1399e-05	NaN	NaN	NaN	NaN	NaN	NaN	0.040015	NaN	NaN	NaN	NaN	NaN	NaN	NaN	NaN	NaN	NaN	NaN	0.62359	NaN	NaN	2.6574	NaN	NaN	2.7864	NaN	7.969	NaN	NaN	NaN	NaN	NaN	NaN	0	NaN	NaN	1.5226	0	NaN
223	0	NaN	NaN	NaN	NaN	NaN	NaN	NaN	NaN	8.1399e-05	NaN	NaN	NaN	NaN	NaN	NaN	0.040015	NaN	NaN	NaN	NaN	NaN	NaN	NaN	NaN	NaN	NaN	NaN	0.62359	NaN	NaN	2.6574	NaN	NaN	2.7864	NaN	7.969	NaN	NaN	NaN	NaN	NaN	NaN	0	NaN	NaN	1.5226	0	NaN
224	0	NaN	NaN	NaN	NaN	NaN	NaN	NaN	NaN	8.1399e-05	NaN	NaN	NaN	NaN	NaN	NaN	0.040015	NaN	NaN	NaN	NaN	NaN	NaN	NaN	NaN	NaN	NaN	NaN	0.62359	NaN	NaN	2.6574	NaN	NaN	2.7864	NaN	7.969	NaN	NaN	NaN	NaN	NaN	NaN	0	NaN	NaN	1.5226	0	NaN
225	0	NaN	NaN	NaN	NaN	NaN	NaN	NaN	NaN	8.1399e-05	NaN	NaN	NaN	NaN	NaN	NaN	0.040015	NaN	NaN	NaN	NaN	NaN	NaN	NaN	NaN	NaN	NaN	NaN	0.62359	NaN	NaN	2.6574	NaN	NaN	2.7864	NaN	7.969	NaN	NaN	NaN	NaN	NaN	NaN	0	NaN	NaN	1.5226	0	NaN
226	0	NaN	NaN	NaN	NaN	NaN	NaN	NaN	NaN	8.1399e-05	NaN	NaN	NaN	NaN	NaN	NaN	0.040015	NaN	NaN	NaN	NaN	NaN	NaN	NaN	NaN	NaN	NaN	NaN	0.62359	NaN	NaN	2.6574	NaN	NaN	2.7864	NaN	7.969	NaN	NaN	NaN	NaN	NaN	NaN	0	NaN	NaN	1.5226	0	NaN
227	0	NaN	NaN	NaN	NaN	NaN	NaN	NaN	NaN	8.1399e-05	NaN	NaN	NaN	NaN	NaN	NaN	0.040015	NaN	NaN	NaN	NaN	NaN	NaN	NaN	NaN	NaN	NaN	NaN	0.62359	NaN	NaN	2.6574	NaN	NaN	2.7864	NaN	7.969	NaN	NaN	NaN	NaN	NaN	NaN	0	NaN	NaN	1.5226	0	NaN
228	0	NaN	NaN	NaN	NaN	NaN	NaN	NaN	NaN	8.1399e-05	NaN	NaN	NaN	NaN	NaN	NaN	0.040015	NaN	NaN	NaN	NaN	NaN	NaN	NaN	NaN	NaN	NaN	NaN	0.62359	NaN	NaN	2.6574	NaN	NaN	2.7864	NaN	7.969	NaN	NaN	NaN	NaN	NaN	NaN	0	NaN	NaN	1.5226	0	NaN
229	0	NaN	NaN	NaN	NaN	NaN	NaN	NaN	NaN	8.1399e-05	NaN	NaN	NaN	NaN	NaN	NaN	0.040015	NaN	NaN	NaN	NaN	NaN	NaN	NaN	NaN	NaN	NaN	NaN	0.62359	NaN	NaN	2.6574	NaN	NaN	2.7864	NaN	7.969	NaN	NaN	NaN	NaN	NaN	NaN	0	NaN	NaN	1.5226	0	NaN
230	0	NaN	NaN	NaN	NaN	NaN	NaN	NaN	NaN	8.1399e-05	NaN	NaN	NaN	NaN	NaN	NaN	0.040015	NaN	NaN	NaN	NaN	NaN	NaN	NaN	NaN	NaN	NaN	NaN	0.62359	NaN	NaN	2.6574	NaN	NaN	2.7864	NaN	7.969	NaN	NaN	NaN	NaN	NaN	NaN	0	NaN	NaN	1.5226	0	NaN
231	0	NaN	NaN	NaN	NaN	NaN	NaN	NaN	NaN	8.1399e-05	NaN	NaN	NaN	NaN	NaN	NaN	0.040015	NaN	NaN	NaN	NaN	NaN	NaN	NaN	NaN	NaN	NaN	NaN	0.62359	NaN	NaN	2.6574	NaN	NaN	2.7864	NaN	7.969	NaN	NaN	NaN	NaN	NaN	NaN	0	NaN	NaN	1.5226	0	NaN
232	0	NaN	NaN	NaN	NaN	NaN	NaN	NaN	NaN	8.1399e-05	NaN	NaN	NaN	NaN	NaN	NaN	0.040015	NaN	NaN	NaN	NaN	NaN	NaN	NaN	NaN	NaN	NaN	NaN	0.62359	NaN	NaN	2.6574	NaN	NaN	2.7864	NaN	7.969	NaN	NaN	NaN	NaN	NaN	NaN	0	NaN	NaN	1.5226	0	NaN
233	0	NaN	NaN	NaN	NaN	NaN	NaN	NaN	NaN	8.1399e-05	NaN	NaN	NaN	NaN	NaN	NaN	0.040015	NaN	NaN	NaN	NaN	NaN	NaN	NaN	NaN	NaN	NaN	NaN	0.62359	NaN	NaN	2.6574	NaN	NaN	2.7864	NaN	7.969	NaN	NaN	NaN	NaN	NaN	NaN	0	NaN	NaN	1.5226	0	NaN
234	0	NaN	NaN	NaN	NaN	NaN	NaN	NaN	NaN	8.1399e-05	NaN	NaN	NaN	NaN	NaN	NaN	0.040015	NaN	NaN	NaN	NaN	NaN	NaN	NaN	NaN	NaN	NaN	NaN	0.62359	NaN	NaN	2.6574	NaN	NaN	2.7864	NaN	7.969	NaN	NaN	NaN	NaN	NaN	NaN	0	NaN	NaN	1.5226	0	NaN
235	0	NaN	NaN	NaN	NaN	NaN	NaN	NaN	NaN	8.1399e-05	NaN	NaN	NaN	NaN	NaN	NaN	0.040015	NaN	NaN	NaN	NaN	NaN	NaN	NaN	NaN	NaN	NaN	NaN	0.62359	NaN	NaN	2.6574	NaN	NaN	2.7864	NaN	7.969	NaN	NaN	NaN	NaN	NaN	NaN	0	NaN	NaN	1.5226	0	NaN
236	0	NaN	NaN	NaN	NaN	NaN	NaN	NaN	NaN	8.1399e-05	NaN	NaN	NaN	NaN	NaN	NaN	0.040015	NaN	NaN	NaN	NaN	NaN	NaN	NaN	NaN	NaN	NaN	NaN	0.62359	NaN	NaN	2.6574	NaN	NaN	2.7864	NaN	7.969	NaN	NaN	NaN	NaN	NaN	NaN	0	NaN	NaN	1.5226	0	NaN
237	0	NaN	NaN	NaN	NaN	NaN	NaN	NaN	NaN	8.1399e-05	NaN	NaN	NaN	NaN	NaN	NaN	0.040015	NaN	NaN	NaN	NaN	NaN	NaN	NaN	NaN	NaN	NaN	NaN	0.62359	NaN	NaN	2.6574	NaN	NaN	2.7864	NaN	7.969	NaN	NaN	NaN	NaN	NaN	NaN	0	NaN	NaN	1.5226	0	NaN
238	0	NaN	NaN	NaN	NaN	NaN	NaN	NaN	NaN	8.1399e-05	NaN	NaN	NaN	NaN	NaN	NaN	0.040015	NaN	NaN	NaN	NaN	NaN	NaN	NaN	NaN	NaN	NaN	NaN	0.62359	NaN	NaN	2.6574	NaN	NaN	2.7864	NaN	7.969	NaN	NaN	NaN	NaN	NaN	NaN	0	NaN	NaN	1.5226	0	NaN
239	0	NaN	NaN	NaN	NaN	NaN	NaN	NaN	NaN	8.1399e-05	NaN	NaN	NaN	NaN	NaN	NaN	0.040015	NaN	NaN	NaN	NaN	NaN	NaN	NaN	NaN	NaN	NaN	NaN	0.62359	NaN	NaN	2.6574	NaN	NaN	2.7864	NaN	7.969	NaN	NaN	NaN	NaN	NaN	NaN	0	NaN	NaN	1.5226	0	NaN
240	0	NaN	NaN	NaN	NaN	NaN	NaN	NaN	NaN	8.1399e-05	NaN	NaN	NaN	NaN	NaN	NaN	0.040015	NaN	NaN	NaN	NaN	NaN	NaN	NaN	NaN	NaN	NaN	NaN	0.62359	NaN	NaN	2.6574	NaN	NaN	2.7864	NaN	7.969	NaN	NaN	NaN	NaN	NaN	NaN	0	NaN	NaN	1.5226	0	NaN
241	0	NaN	NaN	NaN	NaN	NaN	NaN	NaN	NaN	8.1399e-05	NaN	NaN	NaN	NaN	NaN	NaN	0.040015	NaN	NaN	NaN	NaN	NaN	NaN	NaN	NaN	NaN	NaN	NaN	0.62359	NaN	NaN	2.6574	NaN	NaN	2.7864	NaN	7.969	NaN	NaN	NaN	NaN	NaN	NaN	0	NaN	NaN	NaN	0	NaN
242	0	NaN	NaN	NaN	NaN	NaN	NaN	NaN	NaN	8.1399e-05	NaN	NaN	NaN	NaN	NaN	NaN	0.040015	NaN	NaN	NaN	NaN	NaN	NaN	NaN	NaN	NaN	NaN	NaN	0.62359	NaN	NaN	2.6574	NaN	NaN	2.7864	NaN	7.969	NaN	NaN	NaN	NaN	NaN	NaN	0	NaN	NaN	NaN	0	NaN
243	0	NaN	NaN	NaN	NaN	NaN	NaN	NaN	NaN	8.1399e-05	NaN	NaN	NaN	NaN	NaN	NaN	0.040015	NaN	NaN	NaN	NaN	NaN	NaN	NaN	NaN	NaN	NaN	NaN	0.62359	NaN	NaN	2.6574	NaN	NaN	2.7864	NaN	7.969	NaN	NaN	NaN	NaN	NaN	NaN	0	NaN	NaN	NaN	0	NaN
244	0	NaN	NaN	NaN	NaN	NaN	NaN	NaN	NaN	8.1399e-05	NaN	NaN	NaN	NaN	NaN	NaN	0.040015	NaN	NaN	NaN	NaN	NaN	NaN	NaN	NaN	NaN	NaN	NaN	0.62359	NaN	NaN	2.6574	NaN	NaN	2.7864	NaN	7.969	NaN	NaN	NaN	NaN	NaN	NaN	0	NaN	NaN	NaN	0	NaN
245	0	NaN	NaN	NaN	NaN	NaN	NaN	NaN	NaN	8.1399e-05	NaN	NaN	NaN	NaN	NaN	NaN	0.040015	NaN	NaN	NaN	NaN	NaN	NaN	NaN	NaN	NaN	NaN	NaN	0.62359	NaN	NaN	2.6574	NaN	NaN	2.7864	NaN	7.969	NaN	NaN	NaN	NaN	NaN	NaN	0	NaN	NaN	NaN	0	NaN
246	0	NaN	NaN	NaN	NaN	NaN	NaN	NaN	NaN	8.1399e-05	NaN	NaN	NaN	NaN	NaN	NaN	0.040015	NaN	NaN	NaN	NaN	NaN	NaN	NaN	NaN	NaN	NaN	NaN	0.62359	NaN	NaN	2.6574	NaN	NaN	2.7864	NaN	7.969	NaN	NaN	NaN	NaN	NaN	NaN	0	NaN	NaN	NaN	0	NaN
247	0	NaN	NaN	NaN	NaN	NaN	NaN	NaN	NaN	8.1399e-05	NaN	NaN	NaN	NaN	NaN	NaN	0.040015	NaN	NaN	NaN	NaN	NaN	NaN	NaN	NaN	NaN	NaN	NaN	0.62359	NaN	NaN	2.6574	NaN	NaN	2.7864	NaN	7.969	NaN	NaN	NaN	NaN	NaN	NaN	0	NaN	NaN	NaN	0	NaN
248	0	NaN	NaN	NaN	NaN	NaN	NaN	NaN	NaN	8.1399e-05	NaN	NaN	NaN	NaN	NaN	NaN	0.040015	NaN	NaN	NaN	NaN	NaN	NaN	NaN	NaN	NaN	NaN	NaN	0.62359	NaN	NaN	2.6574	NaN	NaN	2.7864	NaN	7.969	NaN	NaN	NaN	NaN	NaN	NaN	0	NaN	NaN	NaN	0	NaN
249	0	NaN	NaN	NaN	NaN	NaN	NaN	NaN	NaN	8.1399e-05	NaN	NaN	NaN	NaN	NaN	NaN	0.040015	NaN	NaN	NaN	NaN	NaN	NaN	NaN	NaN	NaN	NaN	NaN	0.62359	NaN	NaN	2.6574	NaN	NaN	2.7864	NaN	7.969	NaN	NaN	NaN	NaN	NaN	NaN	0	NaN	NaN	NaN	0	NaN
250	0	NaN	NaN	NaN	NaN	NaN	NaN	NaN	NaN	8.1399e-05	NaN	NaN	NaN	NaN	NaN	NaN	0.040015	NaN	NaN	NaN	NaN	NaN	NaN	NaN	NaN	NaN	NaN	NaN	0.62359	NaN	NaN	2.6574	NaN	NaN	2.7864	NaN	7.969	NaN	NaN	NaN	NaN	NaN	NaN	0	NaN	NaN	NaN	0	NaN
251	0	NaN	NaN	NaN	NaN	NaN	NaN	NaN	NaN	8.1399e-05	NaN	NaN	NaN	NaN	NaN	NaN	0.040015	NaN	NaN	NaN	NaN	NaN	NaN	NaN	NaN	NaN	NaN	NaN	0.62359	NaN	NaN	2.6574	NaN	NaN	2.7864	NaN	7.969	NaN	NaN	NaN	NaN	NaN	NaN	0	NaN	NaN	NaN	0	NaN
252	0	NaN	NaN	NaN	NaN	NaN	NaN	NaN	NaN	8.1399e-05	NaN	NaN	NaN	NaN	NaN	NaN	0.040015	NaN	NaN	NaN	NaN	NaN	NaN	NaN	NaN	NaN	NaN	NaN	0.62359	NaN	NaN	2.6574	NaN	NaN	2.7864	NaN	7.969	NaN	NaN	NaN	NaN	NaN	NaN	0	NaN	NaN	NaN	0	NaN
253	0	NaN	NaN	NaN	NaN	NaN	NaN	NaN	NaN	8.1399e-05	NaN	NaN	NaN	NaN	NaN	NaN	0.040015	NaN	NaN	NaN	NaN	NaN	NaN	NaN	NaN	NaN	NaN	NaN	0.62359	NaN	NaN	2.6574	NaN	NaN	2.7864	NaN	7.969	NaN	NaN	NaN	NaN	NaN	NaN	0	NaN	NaN	NaN	0	NaN
254	0	NaN	NaN	NaN	NaN	NaN	NaN	NaN	NaN	8.1399e-05	NaN	NaN	NaN	NaN	NaN	NaN	0.040015	NaN	NaN	NaN	NaN	NaN	NaN	NaN	NaN	NaN	NaN	NaN	0.62359	NaN	NaN	2.6574	NaN	NaN	2.7864	NaN	7.969	NaN	NaN	NaN	NaN	NaN	NaN	0	NaN	NaN	NaN	0	NaN
255	0	NaN	NaN	NaN	NaN	NaN	NaN	NaN	NaN	8.1399e-05	NaN	NaN	NaN	NaN	NaN	NaN	0.040015	NaN	NaN	NaN	NaN	NaN	NaN	NaN	NaN	NaN	NaN	NaN	0.62359	NaN	NaN	2.6574	NaN	NaN	2.7864	NaN	7.969	NaN	NaN	NaN	NaN	NaN	NaN	0	NaN	NaN	NaN	0	NaN
256	0	NaN	NaN	NaN	NaN	NaN	NaN	NaN	NaN	8.1399e-05	NaN	NaN	NaN	NaN	NaN	NaN	0.040015	NaN	NaN	NaN	NaN	NaN	NaN	NaN	NaN	NaN	NaN	NaN	0.62359	NaN	NaN	2.6574	NaN	NaN	2.7864	NaN	7.969	NaN	NaN	NaN	NaN	NaN	NaN	0	NaN	NaN	NaN	0	NaN
257	0	NaN	NaN	NaN	NaN	NaN	NaN	NaN	NaN	8.1399e-05	NaN	NaN	NaN	NaN	NaN	NaN	0.040015	NaN	NaN	NaN	NaN	NaN	NaN	NaN	NaN	NaN	NaN	NaN	0.62359	NaN	NaN	2.6574	NaN	NaN	2.7864	NaN	7.969	NaN	NaN	NaN	NaN	NaN	NaN	0	NaN	NaN	NaN	0	NaN
258	0	NaN	NaN	NaN	NaN	NaN	NaN	NaN	NaN	8.1399e-05	NaN	NaN	NaN	NaN	NaN	NaN	0.040015	NaN	NaN	NaN	NaN	NaN	NaN	NaN	NaN	NaN	NaN	NaN	0.62359	NaN	NaN	2.6574	NaN	NaN	2.7864	NaN	7.969	NaN	NaN	NaN	NaN	NaN	NaN	0	NaN	NaN	NaN	0	NaN
259	0	NaN	NaN	NaN	NaN	NaN	NaN	NaN	NaN	8.1399e-05	NaN	NaN	NaN	NaN	NaN	NaN	0.040015	NaN	NaN	NaN	NaN	NaN	NaN	NaN	NaN	NaN	NaN	NaN	0.62359	NaN	NaN	2.6574	NaN	NaN	2.7864	NaN	7.969	NaN	NaN	NaN	NaN	NaN	NaN	0	NaN	NaN	NaN	0	NaN
260	0	NaN	NaN	NaN	NaN	NaN	NaN	NaN	NaN	8.1399e-05	NaN	NaN	NaN	NaN	NaN	NaN	0.040015	NaN	NaN	NaN	NaN	NaN	NaN	NaN	NaN	NaN	NaN	NaN	0.62359	NaN	NaN	2.6574	NaN	NaN	2.7864	NaN	7.969	NaN	NaN	NaN	NaN	NaN	NaN	0	NaN	NaN	NaN	0	NaN
261	0	NaN	NaN	NaN	NaN	NaN	NaN	NaN	NaN	8.1399e-05	NaN	NaN	NaN	NaN	NaN	NaN	0.040015	NaN	NaN	NaN	NaN	NaN	NaN	NaN	NaN	NaN	NaN	NaN	0.62359	NaN	NaN	2.6574	NaN	NaN	2.7864	NaN	7.969	NaN	NaN	NaN	NaN	NaN	NaN	0	NaN	NaN	NaN	0	NaN
262	0	NaN	NaN	NaN	NaN	NaN	NaN	NaN	NaN	8.1399e-05	NaN	NaN	NaN	NaN	NaN	NaN	0.040015	NaN	NaN	NaN	NaN	NaN	NaN	NaN	NaN	NaN	NaN	NaN	0.62359	NaN	NaN	2.6574	NaN	NaN	2.7864	NaN	7.969	NaN	NaN	NaN	NaN	NaN	NaN	0	NaN	NaN	NaN	0	NaN
263	0	NaN	NaN	NaN	NaN	NaN	NaN	NaN	NaN	8.1399e-05	NaN	NaN	NaN	NaN	NaN	NaN	0.040015	NaN	NaN	NaN	NaN	NaN	NaN	NaN	NaN	NaN	NaN	NaN	0.62359	NaN	NaN	2.6574	NaN	NaN	2.7864	NaN	7.969	NaN	NaN	NaN	NaN	NaN	NaN	0	NaN	NaN	NaN	0	NaN
264	0	NaN	NaN	NaN	NaN	NaN	NaN	NaN	NaN	8.1399e-05	NaN	NaN	NaN	NaN	NaN	NaN	0.040015	NaN	NaN	NaN	NaN	NaN	NaN	NaN	NaN	NaN	NaN	NaN	0.62359	NaN	NaN	2.6574	NaN	NaN	2.7864	NaN	7.969	NaN	NaN	NaN	NaN	NaN	NaN	0	NaN	NaN	NaN	0	NaN
265	0	NaN	NaN	NaN	NaN	NaN	NaN	NaN	NaN	8.1399e-05	NaN	NaN	NaN	NaN	NaN	NaN	0.040015	NaN	NaN	NaN	NaN	NaN	NaN	NaN	NaN	NaN	NaN	NaN	0.62359	NaN	NaN	2.6574	NaN	NaN	2.7864	NaN	7.969	NaN	NaN	NaN	NaN	NaN	NaN	0	NaN	NaN	NaN	0	NaN
266	0	NaN	NaN	NaN	NaN	NaN	NaN	NaN	NaN	8.1399e-05	NaN	NaN	NaN	NaN	NaN	NaN	0.040015	NaN	NaN	NaN	NaN	NaN	NaN	NaN	NaN	NaN	NaN	NaN	0.62359	NaN	NaN	2.6574	NaN	NaN	2.7864	NaN	7.969	NaN	NaN	NaN	NaN	NaN	NaN	0	NaN	NaN	NaN	0	NaN
267	0	NaN	NaN	NaN	NaN	NaN	NaN	NaN	NaN	8.1399e-05	NaN	NaN	NaN	NaN	NaN	NaN	0.040015	NaN	NaN	NaN	NaN	NaN	NaN	NaN	NaN	NaN	NaN	NaN	0.62359	NaN	NaN	2.6574	NaN	NaN	2.7864	NaN	7.969	NaN	NaN	NaN	NaN	NaN	NaN	0	NaN	NaN	NaN	0	NaN
268	0	NaN	NaN	NaN	NaN	NaN	NaN	NaN	NaN	8.1399e-05	NaN	NaN	NaN	NaN	NaN	NaN	0.040015	NaN	NaN	NaN	NaN	NaN	NaN	NaN	NaN	NaN	NaN	NaN	0.62359	NaN	NaN	2.6574	NaN	NaN	2.7864	NaN	7.969	NaN	NaN	NaN	NaN	NaN	NaN	0	NaN	NaN	NaN	0	NaN
269	0	NaN	NaN	NaN	NaN	NaN	NaN	NaN	NaN	8.1399e-05	NaN	NaN	NaN	NaN	NaN	NaN	0.040015	NaN	NaN	NaN	NaN	NaN	NaN	NaN	NaN	NaN	NaN	NaN	0.62359	NaN	NaN	2.6574	NaN	NaN	2.7864	NaN	7.969	NaN	NaN	NaN	NaN	NaN	NaN	0	NaN	NaN	NaN	0	NaN
270	0	NaN	NaN	NaN	NaN	NaN	NaN	NaN	NaN	8.1399e-05	NaN	NaN	NaN	NaN	NaN	NaN	0.040015	NaN	NaN	NaN	NaN	NaN	NaN	NaN	NaN	NaN	NaN	NaN	0.62359	NaN	NaN	2.6574	NaN	NaN	2.7864	NaN	7.969	NaN	NaN	NaN	NaN	NaN	NaN	0	NaN	NaN	NaN	0	NaN
271	0	NaN	NaN	NaN	NaN	NaN	NaN	NaN	NaN	8.1399e-05	NaN	NaN	NaN	NaN	NaN	NaN	0.040015	NaN	NaN	NaN	NaN	NaN	NaN	NaN	NaN	NaN	NaN	NaN	0.62359	NaN	NaN	2.6574	NaN	NaN	2.7864	NaN	7.969	NaN	NaN	NaN	NaN	NaN	NaN	0	NaN	NaN	NaN	0	NaN
272	0	NaN	NaN	NaN	NaN	NaN	NaN	NaN	NaN	8.1399e-05	NaN	NaN	NaN	NaN	NaN	NaN	0.040015	NaN	NaN	NaN	NaN	NaN	NaN	NaN	NaN	NaN	NaN	NaN	0.62359	NaN	NaN	2.6574	NaN	NaN	2.7864	NaN	7.969	NaN	NaN	NaN	NaN	NaN	NaN	0	NaN	NaN	NaN	0	NaN
273	0	NaN	NaN	NaN	NaN	NaN	NaN	NaN	NaN	8.1399e-05	NaN	NaN	NaN	NaN	NaN	NaN	0.040015	NaN	NaN	NaN	NaN	NaN	NaN	NaN	NaN	NaN	NaN	NaN	0.62359	NaN	NaN	2.6574	NaN	NaN	2.7864	NaN	7.969	NaN	NaN	NaN	NaN	NaN	NaN	0	NaN	NaN	NaN	0	NaN
274	0	NaN	NaN	NaN	NaN	NaN	NaN	NaN	NaN	8.1399e-05	NaN	NaN	NaN	NaN	NaN	NaN	0.040015	NaN	NaN	NaN	NaN	NaN	NaN	NaN	NaN	NaN	NaN	NaN	0.62359	NaN	NaN	2.6574	NaN	NaN	2.7864	NaN	7.969	NaN	NaN	NaN	NaN	NaN	NaN	0	NaN	NaN	NaN	0	NaN
275	0	NaN	NaN	NaN	NaN	NaN	NaN	NaN	NaN	8.1399e-05	NaN	NaN	NaN	NaN	NaN	NaN	0.040015	NaN	NaN	NaN	NaN	NaN	NaN	NaN	NaN	NaN	NaN	NaN	0.62359	NaN	NaN	2.6574	NaN	NaN	2.7864	NaN	7.969	NaN	NaN	NaN	NaN	NaN	NaN	0	NaN	NaN	NaN	0	NaN
276	0	NaN	NaN	NaN	NaN	NaN	NaN	NaN	NaN	8.1399e-05	NaN	NaN	NaN	NaN	NaN	NaN	0.040015	NaN	NaN	NaN	NaN	NaN	NaN	NaN	NaN	NaN	NaN	NaN	0.62359	NaN	NaN	2.6574	NaN	NaN	2.7864	NaN	7.969	NaN	NaN	NaN	NaN	NaN	NaN	0	NaN	NaN	NaN	0	NaN
277	0	NaN	NaN	NaN	NaN	NaN	NaN	NaN	NaN	8.1399e-05	NaN	NaN	NaN	NaN	NaN	NaN	0.040015	NaN	NaN	NaN	NaN	NaN	NaN	NaN	NaN	NaN	NaN	NaN	0.62359	NaN	NaN	2.6574	NaN	NaN	2.7864	NaN	7.969	NaN	NaN	NaN	NaN	NaN	NaN	0	NaN	NaN	NaN	0	NaN
278	0	NaN	NaN	NaN	NaN	NaN	NaN	NaN	NaN	8.1399e-05	NaN	NaN	NaN	NaN	NaN	NaN	0.040015	NaN	NaN	NaN	NaN	NaN	NaN	NaN	NaN	NaN	NaN	NaN	0.62359	NaN	NaN	2.6574	NaN	NaN	2.7864	NaN	7.969	NaN	NaN	NaN	NaN	NaN	NaN	0	NaN	NaN	NaN	0	NaN
279	0	NaN	NaN	NaN	NaN	NaN	NaN	NaN	NaN	8.1399e-05	NaN	NaN	NaN	NaN	NaN	NaN	0.040015	NaN	NaN	NaN	NaN	NaN	NaN	NaN	NaN	NaN	NaN	NaN	0.62359	NaN	NaN	2.6574	NaN	NaN	2.7864	NaN	7.969	NaN	NaN	NaN	NaN	NaN	NaN	0	NaN	NaN	NaN	0	NaN
280	0	NaN	NaN	NaN	NaN	NaN	NaN	NaN	NaN	8.1399e-05	NaN	NaN	NaN	NaN	NaN	NaN	0.040015	NaN	NaN	NaN	NaN	NaN	NaN	NaN	NaN	NaN	NaN	NaN	0.62359	NaN	NaN	2.6574	NaN	NaN	2.7864	NaN	7.969	NaN	NaN	NaN	NaN	NaN	NaN	0	NaN	NaN	NaN	0	NaN
281	0	NaN	NaN	NaN	NaN	NaN	NaN	NaN	NaN	8.1399e-05	NaN	NaN	NaN	NaN	NaN	NaN	0.040015	NaN	NaN	NaN	NaN	NaN	NaN	NaN	NaN	NaN	NaN	NaN	0.62359	NaN	NaN	2.6574	NaN	NaN	2.7864	NaN	7.969	NaN	NaN	NaN	NaN	NaN	NaN	0	NaN	NaN	NaN	0	NaN
282	0	NaN	NaN	NaN	NaN	NaN	NaN	NaN	NaN	8.1399e-05	NaN	NaN	NaN	NaN	NaN	NaN	0.040015	NaN	NaN	NaN	NaN	NaN	NaN	NaN	NaN	NaN	NaN	NaN	0.62359	NaN	NaN	2.6574	NaN	NaN	2.7864	NaN	7.969	NaN	NaN	NaN	NaN	NaN	NaN	0	NaN	NaN	NaN	0	NaN
283	0	NaN	NaN	NaN	NaN	NaN	NaN	NaN	NaN	8.1399e-05	NaN	NaN	NaN	NaN	NaN	NaN	0.040015	NaN	NaN	NaN	NaN	NaN	NaN	NaN	NaN	NaN	NaN	NaN	0.62359	NaN	NaN	2.6574	NaN	NaN	2.7864	NaN	7.969	NaN	NaN	NaN	NaN	NaN	NaN	0	NaN	NaN	NaN	0	NaN
284	0	NaN	NaN	NaN	NaN	NaN	NaN	NaN	NaN	8.1399e-05	NaN	NaN	NaN	NaN	NaN	NaN	0.040015	NaN	NaN	NaN	NaN	NaN	NaN	NaN	NaN	NaN	NaN	NaN	0.62359	NaN	NaN	2.6574	NaN	NaN	2.7864	NaN	7.969	NaN	NaN	NaN	NaN	NaN	NaN	0	NaN	NaN	NaN	0	NaN
285	0	NaN	NaN	NaN	NaN	NaN	NaN	NaN	NaN	8.1399e-05	NaN	NaN	NaN	NaN	NaN	NaN	0.040015	NaN	NaN	NaN	NaN	NaN	NaN	NaN	NaN	NaN	NaN	NaN	0.62359	NaN	NaN	2.6574	NaN	NaN	2.7864	NaN	7.969	NaN	NaN	NaN	NaN	NaN	NaN	0	NaN	NaN	NaN	0	NaN
286	0	NaN	NaN	NaN	NaN	NaN	NaN	NaN	NaN	8.1399e-05	NaN	NaN	NaN	NaN	NaN	NaN	0.040015	NaN	NaN	NaN	NaN	NaN	NaN	NaN	NaN	NaN	NaN	NaN	0.62359	NaN	NaN	2.6574	NaN	NaN	2.7864	NaN	7.969	NaN	NaN	NaN	NaN	NaN	NaN	0	NaN	NaN	NaN	0	NaN
287	0	NaN	NaN	NaN	NaN	NaN	NaN	NaN	NaN	8.1399e-05	NaN	NaN	NaN	NaN	NaN	NaN	0.040015	NaN	NaN	NaN	NaN	NaN	NaN	NaN	NaN	NaN	NaN	NaN	0.62359	NaN	NaN	2.6574	NaN	NaN	2.7864	NaN	7.969	NaN	NaN	NaN	NaN	NaN	NaN	0	NaN	NaN	NaN	0	NaN
288	0	NaN	NaN	NaN	NaN	NaN	NaN	NaN	NaN	8.1399e-05	NaN	NaN	NaN	NaN	NaN	NaN	0.040015	NaN	NaN	NaN	NaN	NaN	NaN	NaN	NaN	NaN	NaN	NaN	0.62359	NaN	NaN	2.6574	NaN	NaN	2.7864	NaN	7.969	NaN	NaN	NaN	NaN	NaN	NaN	0	NaN	NaN	NaN	0	NaN
289	0	NaN	NaN	NaN	NaN	NaN	NaN	NaN	NaN	8.1399e-05	NaN	NaN	NaN	NaN	NaN	NaN	0.040015	NaN	NaN	NaN	NaN	NaN	NaN	NaN	NaN	NaN	NaN	NaN	0.62359	NaN	NaN	2.6574	NaN	NaN	2.7864	NaN	7.969	NaN	NaN	NaN	NaN	NaN	NaN	0	NaN	NaN	NaN	0	NaN
290	0	NaN	NaN	NaN	NaN	NaN	NaN	NaN	NaN	8.1399e-05	NaN	NaN	NaN	NaN	NaN	NaN	0.040015	NaN	NaN	NaN	NaN	NaN	NaN	NaN	NaN	NaN	NaN	NaN	0.62359	NaN	NaN	2.6574	NaN	NaN	2.7864	NaN	7.969	NaN	NaN	NaN	NaN	NaN	NaN	0	NaN	NaN	NaN	0	NaN
291	0	NaN	NaN	NaN	NaN	NaN	NaN	NaN	NaN	8.1399e-05	NaN	NaN	NaN	NaN	NaN	NaN	0.040015	NaN	NaN	NaN	NaN	NaN	NaN	NaN	NaN	NaN	NaN	NaN	0.62359	NaN	NaN	2.6574	NaN	NaN	2.7864	NaN	7.969	NaN	NaN	NaN	NaN	NaN	NaN	0	NaN	NaN	NaN	0	NaN
292	0	NaN	NaN	NaN	NaN	NaN	NaN	NaN	NaN	8.1399e-05	NaN	NaN	NaN	NaN	NaN	NaN	0.040015	NaN	NaN	NaN	NaN	NaN	NaN	NaN	NaN	NaN	NaN	NaN	0.62359	NaN	NaN	2.6574	NaN	NaN	2.7864	NaN	7.969	NaN	NaN	NaN	NaN	NaN	NaN	0	NaN	NaN	NaN	0	NaN
293	0	NaN	NaN	NaN	NaN	NaN	NaN	NaN	NaN	8.1399e-05	NaN	NaN	NaN	NaN	NaN	NaN	0.040015	NaN	NaN	NaN	NaN	NaN	NaN	NaN	NaN	NaN	NaN	NaN	0.62359	NaN	NaN	2.6574	NaN	NaN	2.7864	NaN	7.969	NaN	NaN	NaN	NaN	NaN	NaN	0	NaN	NaN	NaN	0	NaN
294	0	NaN	NaN	NaN	NaN	NaN	NaN	NaN	NaN	8.1399e-05	NaN	NaN	NaN	NaN	NaN	NaN	0.040015	NaN	NaN	NaN	NaN	NaN	NaN	NaN	NaN	NaN	NaN	NaN	0.62359	NaN	NaN	2.6574	NaN	NaN	2.7864	NaN	7.969	NaN	NaN	NaN	NaN	NaN	NaN	0	NaN	NaN	NaN	0	NaN
295	0	NaN	NaN	NaN	NaN	NaN	NaN	NaN	NaN	8.1399e-05	NaN	NaN	NaN	NaN	NaN	NaN	0.040015	NaN	NaN	NaN	NaN	NaN	NaN	NaN	NaN	NaN	NaN	NaN	0.62359	NaN	NaN	2.6574	NaN	NaN	2.7864	NaN	7.969	NaN	NaN	NaN	NaN	NaN	NaN	0	NaN	NaN	NaN	0	NaN
296	0	NaN	NaN	NaN	NaN	NaN	NaN	NaN	NaN	8.1399e-05	NaN	NaN	NaN	NaN	NaN	NaN	0.040015	NaN	NaN	NaN	NaN	NaN	NaN	NaN	NaN	NaN	NaN	NaN	0.62359	NaN	NaN	2.6574	NaN	NaN	2.7864	NaN	7.969	NaN	NaN	NaN	NaN	NaN	NaN	0	NaN	NaN	NaN	0	NaN
297	0	NaN	NaN	NaN	NaN	NaN	NaN	NaN	NaN	8.1399e-05	NaN	NaN	NaN	NaN	NaN	NaN	0.040015	NaN	NaN	NaN	NaN	NaN	NaN	NaN	NaN	NaN	NaN	NaN	0.62359	NaN	NaN	2.6574	NaN	NaN	2.7864	NaN	7.969	NaN	NaN	NaN	NaN	NaN	NaN	0	NaN	NaN	NaN	0	NaN
298	0	NaN	NaN	NaN	NaN	NaN	NaN	NaN	NaN	8.1399e-05	NaN	NaN	NaN	NaN	NaN	NaN	0.040015	NaN	NaN	NaN	NaN	NaN	NaN	NaN	NaN	NaN	NaN	NaN	0.62359	NaN	NaN	2.6574	NaN	NaN	2.7864	NaN	7.969	NaN	NaN	NaN	NaN	NaN	NaN	0	NaN	NaN	NaN	0	NaN
299	0	NaN	NaN	NaN	NaN	NaN	NaN	NaN	NaN	8.1399e-05	NaN	NaN	NaN	NaN	NaN	NaN	0.040015	NaN	NaN	NaN	NaN	NaN	NaN	NaN	NaN	NaN	NaN	NaN	0.62359	NaN	NaN	2.6574	NaN	NaN	2.7864	NaN	7.969	NaN	NaN	NaN	NaN	NaN	NaN	0	NaN	NaN	NaN	0	NaN
300	0	NaN	NaN	NaN	NaN	NaN	NaN	NaN	NaN	8.1399e-05	NaN	NaN	NaN	NaN	NaN	NaN	0.040015	NaN	NaN	NaN	NaN	NaN	NaN	NaN	NaN	NaN	NaN	NaN	0.62359	NaN	NaN	2.6574	NaN	NaN	2.7864	NaN	7.969	NaN	NaN	NaN	NaN	NaN	NaN	0	NaN	NaN	NaN	0	NaN
301	0	NaN	NaN	NaN	NaN	NaN	NaN	NaN	NaN	8.1399e-05	NaN	NaN	NaN	NaN	NaN	NaN	0.040015	NaN	NaN	NaN	NaN	NaN	NaN	NaN	NaN	NaN	NaN	NaN	0.62359	NaN	NaN	2.6574	NaN	NaN	2.7864	NaN	7.969	NaN	NaN	NaN	NaN	NaN	NaN	0	NaN	NaN	NaN	0	NaN
[truncated: 990 more columns]
