# Supplementary material for: In Vivo Transcription Kinetics of a Synthetic Gene Uninvolved in Stress-Response Pathways in Stressed Escherichia coli Cells
Source: PLoS One. 2014 Sep 30;9(9):e109005. doi: 10.1371/journal.pone.0109005 (PMC4182640; doi:10.1371/journal.pone.0109005)
Supplement: File S1 — Supporting information. (ZIP) [file pone.0109005.s002.zip › raw data for submission/control/control_RNA_count.csv]

1	0	0	1	0	0	0	0	0	0	0	0	0	0	0	0	0	0	0	0	0	0	0	0	0	0	0	1	0	0	0	0	0	0	0	0	0	NaN	NaN	NaN	NaN	NaN	NaN	NaN	NaN	NaN	NaN	NaN	NaN	NaN
2	0	0	1	0	0	0	0	0	0	0	0	0	0	0	0	0	0	0	0	0	0	0	0	0	0	0	1	0	0	0	0	0	0	0	0	0	NaN	NaN	NaN	NaN	NaN	NaN	NaN	NaN	NaN	NaN	NaN	NaN	NaN
3	0	0	1	0	0	0	0	0	0	0	0	0	0	0	0	0	0	0	0	0	0	0	0	0	0	0	1	0	0	0	0	0	0	0	0	0	NaN	NaN	NaN	NaN	NaN	NaN	NaN	NaN	NaN	NaN	NaN	NaN	NaN
4	0	0	1	0	0	0	0	0	0	0	0	0	0	0	0	0	0	0	0	0	0	0	0	0	0	0	1	0	0	0	0	0	0	0	0	0	NaN	NaN	NaN	NaN	NaN	NaN	NaN	NaN	NaN	NaN	NaN	NaN	NaN
5	0	0	1	0	0	0	0	0	0	0	0	0	0	0	0	0	0	0	0	0	0	0	0	0	0	0	1	0	0	0	0	0	0	0	0	0	NaN	NaN	NaN	NaN	NaN	NaN	NaN	NaN	NaN	NaN	NaN	NaN	NaN
6	0	0	1	0	0	0	0	0	0	0	0	0	0	0	0	0	0	0	0	0	0	0	0	0	0	0	1	0	0	0	0	0	0	0	0	0	NaN	NaN	NaN	NaN	NaN	NaN	NaN	NaN	NaN	NaN	NaN	NaN	NaN
7	0	0	1	0	0	0	0	0	0	0	0	0	0	0	0	0	0	0	0	0	0	0	0	0	0	0	1	0	0	0	0	0	0	0	0	0	NaN	NaN	NaN	NaN	NaN	NaN	NaN	NaN	NaN	NaN	NaN	NaN	NaN
8	0	0	1	0	0	0	0	0	0	0	0	0	0	0	0	0	0	0	0	0	0	0	0	0	0	0	1	0	0	0	0	0	0	0	0	0	NaN	NaN	NaN	NaN	NaN	NaN	NaN	NaN	NaN	NaN	NaN	NaN	NaN
9	0	0	1	0	0	0	0	0	1	0	0	0	0	0	0	0	0	0	0	0	0	0	0	0	0	0	1	0	0	0	0	0	0	0	0	0	NaN	NaN	NaN	NaN	NaN	NaN	NaN	NaN	NaN	NaN	NaN	NaN	NaN
10	0	0	1	0	0	0	0	0	1	0	0	0	0	0	0	0	0	0	0	0	0	0	0	0	0	0	2	0	0	0	0	0	0	0	0	0	NaN	NaN	NaN	NaN	NaN	NaN	NaN	NaN	NaN	NaN	NaN	NaN	NaN
11	0	0	1	0	0	0	1	0	1	0	0	0	0	0	0	0	0	0	0	0	0	0	0	0	0	0	2	0	0	0	0	0	0	0	0	0	NaN	NaN	NaN	NaN	NaN	NaN	NaN	NaN	NaN	NaN	NaN	NaN	NaN
12	0	0	1	0	0	0	1	0	1	0	0	0	0	0	0	0	0	0	0	0	0	0	0	0	0	0	2	0	0	0	0	0	0	0	0	0	NaN	NaN	NaN	NaN	NaN	NaN	NaN	NaN	NaN	NaN	NaN	NaN	NaN
13	0	0	1	0	0	0	1	0	1	0	0	0	0	0	0	0	0	0	0	NaN	0	0	0	NaN	0	0	2	NaN	0	0	0	0	0	0	0	0	0	1	0	0	1	0	NaN	NaN	NaN	NaN	NaN	NaN	NaN
14	0	0	1	0	0	0	1	0	2	0	0	0	0	0	0	0	0	0	0	NaN	0	0	0	NaN	0	0	2	NaN	0	0	0	0	0	0	0	0	0	1	0	0	1	0	NaN	NaN	NaN	NaN	NaN	NaN	NaN
15	0	0	1	0	0	0	1	0	2	0	0	0	0	0	1	0	0	0	0	NaN	0	0	0	NaN	0	0	2	NaN	0	0	0	0	0	0	0	0	0	1	0	0	1	0	NaN	NaN	NaN	NaN	NaN	NaN	NaN
16	0	0	1	0	0	0	1	0	2	0	0	0	0	1	1	0	0	0	0	NaN	0	0	0	NaN	0	0	2	NaN	0	0	0	0	0	0	0	0	0	1	0	0	1	0	NaN	NaN	NaN	NaN	NaN	NaN	NaN
17	0	0	1	0	0	0	1	0	2	0	0	0	0	1	1	0	0	0	0	NaN	0	0	0	NaN	0	0	2	NaN	0	1	0	0	0	0	0	0	0	1	0	0	1	0	NaN	NaN	NaN	NaN	NaN	NaN	NaN
18	0	0	1	0	0	0	2	0	2	0	0	0	0	1	1	0	0	0	0	NaN	0	0	0	NaN	0	1	2	NaN	0	1	0	0	0	0	0	0	0	1	0	0	1	0	NaN	NaN	NaN	NaN	NaN	NaN	NaN
19	0	0	1	0	0	0	2	0	2	0	0	0	0	1	1	0	0	0	0	NaN	0	0	0	NaN	0	1	2	NaN	0	1	0	0	0	0	0	0	0	1	0	0	1	0	NaN	NaN	NaN	NaN	NaN	NaN	NaN
20	0	0	1	0	0	0	2	0	2	0	0	0	0	1	1	0	0	0	0	NaN	0	0	0	NaN	0	1	2	NaN	0	1	0	0	0	0	0	0	0	1	0	0	1	0	NaN	NaN	NaN	NaN	NaN	NaN	NaN
21	0	0	1	0	0	0	2	0	2	0	1	0	0	1	1	0	0	0	0	NaN	0	0	0	NaN	0	1	2	NaN	0	1	0	0	0	0	0	0	0	1	0	0	1	0	NaN	NaN	NaN	NaN	NaN	NaN	NaN
22	0	0	1	0	0	0	2	0	2	0	1	0	0	1	1	0	0	0	0	NaN	0	0	0	NaN	0	1	2	NaN	0	1	0	0	0	0	0	0	0	1	0	0	1	0	NaN	NaN	NaN	NaN	NaN	NaN	NaN
23	0	0	1	0	0	0	2	0	2	0	1	0	0	2	1	0	0	0	0	NaN	0	0	0	NaN	0	1	2	NaN	0	1	0	0	0	0	0	0	0	1	0	0	1	0	NaN	NaN	NaN	NaN	NaN	NaN	NaN
24	0	0	1	0	0	0	2	0	2	0	1	0	0	2	1	0	0	0	0	NaN	0	0	0	NaN	0	1	2	NaN	0	1	0	0	0	0	0	0	0	1	0	0	1	0	NaN	NaN	NaN	NaN	NaN	NaN	NaN
25	0	0	1	1	0	0	3	0	2	0	1	0	0	2	1	1	0	0	0	NaN	0	0	NaN	NaN	0	NaN	3	NaN	0	1	0	0	0	0	0	NaN	0	2	0	0	1	0	0	0	0	0	1	0	NaN
26	0	0	1	1	0	1	3	0	3	0	1	0	0	2	1	1	0	0	0	NaN	0	0	NaN	NaN	0	NaN	3	NaN	0	1	0	0	0	0	0	NaN	0	2	0	0	1	0	0	0	0	0	1	0	NaN
27	0	0	1	1	0	1	3	0	3	0	1	0	0	2	2	1	0	0	0	NaN	0	0	NaN	NaN	0	NaN	3	NaN	0	1	0	0	0	0	0	NaN	0	2	0	0	1	0	0	0	0	0	1	0	NaN
28	0	0	1	1	0	1	3	0	3	0	1	0	0	3	2	1	0	0	1	NaN	0	0	NaN	NaN	0	NaN	3	NaN	0	1	0	0	0	0	0	NaN	0	2	0	0	2	0	0	0	0	0	1	0	NaN
29	0	0	2	1	0	1	3	0	3	0	1	0	0	3	2	1	0	0	1	NaN	0	0	NaN	NaN	0	NaN	3	NaN	0	1	0	0	0	0	0	NaN	0	2	0	0	2	0	0	0	0	0	1	0	NaN
30	0	0	2	1	0	1	4	1	3	0	1	0	0	3	2	1	0	0	1	NaN	0	0	NaN	NaN	0	NaN	3	NaN	0	2	0	0	0	0	0	NaN	0	2	0	0	2	0	0	0	0	0	1	0	NaN
31	0	0	2	1	0	1	4	1	3	0	1	0	0	3	2	1	0	0	1	NaN	0	0	NaN	NaN	0	NaN	3	NaN	0	2	0	0	0	0	0	NaN	0	2	0	0	2	0	0	0	0	0	1	0	NaN
32	0	0	2	1	0	1	4	1	3	0	2	0	0	3	2	1	0	0	1	NaN	0	0	NaN	NaN	0	NaN	3	NaN	0	2	0	0	0	0	0	NaN	0	2	0	0	2	1	0	0	0	0	1	0	NaN
33	0	0	2	1	0	1	4	1	3	0	2	1	0	3	2	1	0	0	1	NaN	0	0	NaN	NaN	0	NaN	3	NaN	0	2	0	0	0	1	0	NaN	0	2	0	0	2	1	0	0	0	1	1	0	NaN
34	0	0	2	1	0	1	4	1	4	0	2	1	0	3	2	1	0	0	1	NaN	0	0	NaN	NaN	0	NaN	3	NaN	0	2	0	0	0	1	0	NaN	0	2	0	0	2	1	0	0	0	1	1	0	NaN
35	0	0	2	1	0	1	4	1	4	0	2	1	0	3	2	1	0	0	2	NaN	0	1	NaN	NaN	0	NaN	3	NaN	0	2	0	0	0	1	0	NaN	0	2	0	0	2	1	0	0	0	1	1	0	NaN
36	0	0	2	1	0	1	4	1	4	0	2	1	0	3	2	1	0	0	2	NaN	0	1	NaN	NaN	0	NaN	3	NaN	0	3	0	0	0	1	0	NaN	0	2	0	0	2	1	0	0	0	1	1	0	NaN
37	0	0	2	1	0	1	4	2	4	0	2	1	0	3	2	2	0	1	2	NaN	0	1	NaN	NaN	NaN	NaN	3	NaN	0	3	NaN	0	NaN	1	0	NaN	0	2	0	0	2	1	0	0	0	1	1	0	0
38	0	0	2	1	0	2	4	3	4	0	2	1	0	4	2	2	0	1	2	NaN	0	1	NaN	NaN	NaN	NaN	3	NaN	0	3	NaN	0	NaN	1	0	NaN	0	2	0	0	2	1	0	0	0	1	1	0	0
39	0	0	2	1	0	2	4	3	4	0	2	1	0	4	2	2	0	1	2	NaN	0	1	NaN	NaN	NaN	NaN	3	NaN	0	3	NaN	0	NaN	1	0	NaN	0	2	0	0	2	1	0	0	0	1	1	0	0
40	0	0	2	1	0	2	4	3	4	0	2	2	0	5	2	2	0	1	2	NaN	0	1	NaN	NaN	NaN	NaN	3	NaN	0	4	NaN	0	NaN	1	0	NaN	0	2	0	1	2	1	0	0	0	1	2	0	0
41	0	0	2	1	0	2	4	3	4	0	2	2	0	5	2	2	0	1	2	NaN	0	1	NaN	NaN	NaN	NaN	3	NaN	0	4	NaN	0	NaN	1	0	NaN	0	2	0	1	2	1	0	0	0	1	2	0	0
42	0	0	2	1	0	2	5	3	4	0	3	2	0	5	2	3	0	1	2	NaN	0	1	NaN	NaN	NaN	NaN	3	NaN	0	4	NaN	0	NaN	1	0	NaN	0	2	0	1	3	1	0	0	0	1	2	0	0
43	0	0	2	1	0	2	5	4	4	0	3	2	0	5	2	3	0	1	2	NaN	0	1	NaN	NaN	NaN	NaN	3	NaN	0	4	NaN	0	NaN	1	0	NaN	0	2	0	1	3	1	0	0	0	1	2	0	0
44	0	0	2	1	0	2	5	4	5	0	3	2	0	5	3	3	0	1	2	NaN	0	1	NaN	NaN	NaN	NaN	3	NaN	0	4	NaN	0	NaN	1	0	NaN	1	2	0	1	3	1	0	0	0	1	2	0	0
45	0	0	2	1	0	2	5	5	5	0	3	2	0	5	3	3	0	1	2	NaN	0	1	NaN	NaN	NaN	NaN	3	NaN	0	4	NaN	0	NaN	1	0	NaN	1	2	0	1	3	1	0	0	1	1	2	0	0
46	0	0	2	1	0	2	5	5	5	0	3	2	0	5	3	3	0	1	2	NaN	0	2	NaN	NaN	NaN	NaN	3	NaN	0	4	NaN	0	NaN	1	0	NaN	1	2	0	1	3	1	0	0	1	1	2	0	0
47	0	0	2	1	0	2	5	5	5	0	3	2	0	5	3	3	0	1	2	NaN	0	2	NaN	NaN	NaN	NaN	3	NaN	0	4	NaN	0	NaN	1	0	NaN	1	2	0	1	3	1	0	0	1	1	2	0	0
48	0	0	2	1	0	2	5	5	5	0	4	3	0	5	4	3	0	1	3	NaN	0	2	NaN	NaN	NaN	NaN	3	NaN	0	4	NaN	0	NaN	1	0	NaN	1	2	0	1	3	1	0	0	1	1	2	0	0
49	0	0	2	1	0	2	5	NaN	NaN	0	NaN	NaN	NaN	5	NaN	NaN	0	1	NaN	NaN	0	2	NaN	NaN	NaN	NaN	3	NaN	0	NaN	NaN	0	NaN	1	0	NaN	1	3	0	1	4	1	0	0	1	1	2	0	0
50	0	0	2	1	0	2	5	NaN	NaN	0	NaN	NaN	NaN	5	NaN	NaN	0	1	NaN	NaN	0	2	NaN	NaN	NaN	NaN	3	NaN	0	NaN	NaN	1	NaN	1	0	NaN	1	3	0	1	4	1	0	0	1	1	2	0	0
51	0	0	2	1	0	2	5	NaN	NaN	0	NaN	NaN	NaN	5	NaN	NaN	0	1	NaN	NaN	0	2	NaN	NaN	NaN	NaN	3	NaN	0	NaN	NaN	1	NaN	1	1	NaN	1	3	0	1	4	1	0	0	1	1	2	0	0
52	0	0	2	1	0	2	5	NaN	NaN	0	NaN	NaN	NaN	5	NaN	NaN	0	1	NaN	NaN	0	2	NaN	NaN	NaN	NaN	3	NaN	0	NaN	NaN	1	NaN	1	1	NaN	1	3	0	1	4	1	0	0	1	1	2	0	0
53	0	0	2	1	0	2	5	NaN	NaN	0	NaN	NaN	NaN	5	NaN	NaN	0	1	NaN	NaN	0	2	NaN	NaN	NaN	NaN	3	NaN	0	NaN	NaN	1	NaN	2	1	NaN	1	3	0	1	4	1	0	0	1	1	2	0	0
54	0	0	2	1	0	3	5	NaN	NaN	0	NaN	NaN	NaN	6	NaN	NaN	0	1	NaN	NaN	0	2	NaN	NaN	NaN	NaN	3	NaN	0	NaN	NaN	1	NaN	2	1	NaN	1	3	0	1	4	1	0	0	1	2	2	0	0
55	0	0	2	1	0	3	6	NaN	NaN	0	NaN	NaN	NaN	6	NaN	NaN	0	1	NaN	NaN	0	2	NaN	NaN	NaN	NaN	3	NaN	0	NaN	NaN	1	NaN	2	1	NaN	1	3	0	1	4	1	0	0	1	2	2	0	0
56	0	0	2	1	0	3	6	NaN	NaN	0	NaN	NaN	NaN	6	NaN	NaN	0	1	NaN	NaN	0	2	NaN	NaN	NaN	NaN	3	NaN	0	NaN	NaN	1	NaN	2	1	NaN	1	3	0	1	4	2	0	0	1	2	2	0	0
57	0	1	2	1	0	3	6	NaN	NaN	0	NaN	NaN	NaN	6	NaN	NaN	0	1	NaN	NaN	0	2	NaN	NaN	NaN	NaN	3	NaN	0	NaN	NaN	1	NaN	2	1	NaN	1	3	0	1	4	2	0	0	1	2	2	0	0
58	0	1	2	1	0	3	6	NaN	NaN	0	NaN	NaN	NaN	6	NaN	NaN	0	1	NaN	NaN	0	2	NaN	NaN	NaN	NaN	3	NaN	0	NaN	NaN	1	NaN	2	1	NaN	1	3	0	1	4	2	0	0	1	2	2	0	0
59	0	1	2	1	0	3	6	NaN	NaN	0	NaN	NaN	NaN	6	NaN	NaN	0	1	NaN	NaN	0	2	NaN	NaN	NaN	NaN	3	NaN	0	NaN	NaN	1	NaN	3	1	NaN	1	3	0	1	4	2	0	0	1	2	2	0	0
60	0	1	3	1	0	3	6	NaN	NaN	0	NaN	NaN	NaN	6	NaN	NaN	0	1	NaN	NaN	0	2	NaN	NaN	NaN	NaN	3	NaN	0	NaN	NaN	1	NaN	3	1	NaN	1	3	0	1	4	2	0	0	1	2	2	0	0
61	0	1	3	1	0	NaN	6	NaN	NaN	0	NaN	NaN	NaN	NaN	NaN	NaN	0	1	NaN	NaN	0	2	NaN	NaN	NaN	NaN	3	NaN	0	NaN	NaN	1	NaN	3	1	NaN	1	NaN	0	NaN	NaN	2	0	0	1	2	2	0	0
62	0	1	3	1	0	NaN	6	NaN	NaN	0	NaN	NaN	NaN	NaN	NaN	NaN	0	1	NaN	NaN	0	2	NaN	NaN	NaN	NaN	3	NaN	0	NaN	NaN	1	NaN	3	1	NaN	1	NaN	0	NaN	NaN	2	0	0	1	2	2	0	0
63	0	1	3	1	0	NaN	6	NaN	NaN	0	NaN	NaN	NaN	NaN	NaN	NaN	0	1	NaN	NaN	0	2	NaN	NaN	NaN	NaN	3	NaN	0	NaN	NaN	1	NaN	3	1	NaN	1	NaN	0	NaN	NaN	2	0	0	1	2	2	0	0
64	0	1	3	1	0	NaN	6	NaN	NaN	0	NaN	NaN	NaN	NaN	NaN	NaN	0	1	NaN	NaN	0	2	NaN	NaN	NaN	NaN	3	NaN	0	NaN	NaN	1	NaN	3	1	NaN	1	NaN	0	NaN	NaN	2	0	0	1	2	2	0	0
65	0	1	3	1	0	NaN	6	NaN	NaN	0	NaN	NaN	NaN	NaN	NaN	NaN	0	1	NaN	NaN	0	2	NaN	NaN	NaN	NaN	3	NaN	0	NaN	NaN	1	NaN	3	1	NaN	1	NaN	0	NaN	NaN	3	0	0	1	2	2	0	0
66	0	1	3	1	0	NaN	6	NaN	NaN	0	NaN	NaN	NaN	NaN	NaN	NaN	0	1	NaN	NaN	0	2	NaN	NaN	NaN	NaN	3	NaN	0	NaN	NaN	1	NaN	3	1	NaN	1	NaN	0	NaN	NaN	3	0	0	1	2	2	0	0
67	0	1	3	1	0	NaN	7	NaN	NaN	0	NaN	NaN	NaN	NaN	NaN	NaN	0	1	NaN	NaN	0	2	NaN	NaN	NaN	NaN	3	NaN	0	NaN	NaN	1	NaN	3	1	NaN	2	NaN	0	NaN	NaN	3	0	0	1	2	2	0	0
68	0	1	3	1	0	NaN	7	NaN	NaN	0	NaN	NaN	NaN	NaN	NaN	NaN	0	1	NaN	NaN	0	2	NaN	NaN	NaN	NaN	3	NaN	0	NaN	NaN	1	NaN	3	1	NaN	2	NaN	0	NaN	NaN	3	0	0	1	2	2	0	0
69	0	1	3	1	0	NaN	7	NaN	NaN	0	NaN	NaN	NaN	NaN	NaN	NaN	0	1	NaN	NaN	0	2	NaN	NaN	NaN	NaN	3	NaN	0	NaN	NaN	1	NaN	3	1	NaN	2	NaN	0	NaN	NaN	3	0	0	1	2	2	0	0
70	0	1	3	1	0	NaN	7	NaN	NaN	0	NaN	NaN	NaN	NaN	NaN	NaN	0	1	NaN	NaN	0	2	NaN	NaN	NaN	NaN	3	NaN	0	NaN	NaN	1	NaN	3	1	NaN	2	NaN	0	NaN	NaN	3	0	0	1	2	2	0	0
71	0	1	3	1	0	NaN	7	NaN	NaN	0	NaN	NaN	NaN	NaN	NaN	NaN	0	1	NaN	NaN	0	2	NaN	NaN	NaN	NaN	3	NaN	0	NaN	NaN	1	NaN	4	2	NaN	2	NaN	0	NaN	NaN	3	0	0	1	2	2	0	0
72	0	1	3	1	0	NaN	7	NaN	NaN	0	NaN	NaN	NaN	NaN	NaN	NaN	0	1	NaN	NaN	0	2	NaN	NaN	NaN	NaN	3	NaN	0	NaN	NaN	1	NaN	4	2	NaN	2	NaN	0	NaN	NaN	4	0	0	2	2	2	0	0
73	0	2	3	1	0	NaN	7	NaN	NaN	0	NaN	NaN	NaN	NaN	NaN	NaN	0	1	NaN	NaN	0	2	NaN	NaN	NaN	NaN	3	NaN	0	NaN	NaN	1	NaN	4	2	NaN	2	NaN	0	NaN	NaN	4	0	0	2	2	2	0	0
74	0	2	3	1	0	NaN	8	NaN	NaN	0	NaN	NaN	NaN	NaN	NaN	NaN	0	1	NaN	NaN	0	2	NaN	NaN	NaN	NaN	3	NaN	0	NaN	NaN	1	NaN	4	2	NaN	2	NaN	0	NaN	NaN	4	0	0	2	2	2	0	0
75	0	2	3	1	0	NaN	8	NaN	NaN	0	NaN	NaN	NaN	NaN	NaN	NaN	0	1	NaN	NaN	0	2	NaN	NaN	NaN	NaN	3	NaN	0	NaN	NaN	1	NaN	4	2	NaN	2	NaN	0	NaN	NaN	4	0	0	2	2	2	0	0
76	0	2	3	1	0	NaN	8	NaN	NaN	0	NaN	NaN	NaN	NaN	NaN	NaN	0	1	NaN	NaN	0	2	NaN	NaN	NaN	NaN	3	NaN	0	NaN	NaN	1	NaN	4	2	NaN	2	NaN	0	NaN	NaN	4	0	0	2	2	2	0	0
77	0	2	4	1	0	NaN	8	NaN	NaN	0	NaN	NaN	NaN	NaN	NaN	NaN	0	1	NaN	NaN	0	2	NaN	NaN	NaN	NaN	3	NaN	0	NaN	NaN	1	NaN	4	2	NaN	2	NaN	0	NaN	NaN	4	0	0	2	2	2	0	0
78	0	2	4	1	0	NaN	9	NaN	NaN	0	NaN	NaN	NaN	NaN	NaN	NaN	0	1	NaN	NaN	0	2	NaN	NaN	NaN	NaN	3	NaN	0	NaN	NaN	1	NaN	4	2	NaN	2	NaN	0	NaN	NaN	4	0	0	2	3	2	0	0
79	0	2	4	1	0	NaN	9	NaN	NaN	0	NaN	NaN	NaN	NaN	NaN	NaN	0	1	NaN	NaN	0	2	NaN	NaN	NaN	NaN	3	NaN	0	NaN	NaN	1	NaN	4	2	NaN	2	NaN	1	NaN	NaN	4	0	0	2	3	2	0	0
80	0	2	4	1	0	NaN	9	NaN	NaN	0	NaN	NaN	NaN	NaN	NaN	NaN	0	1	NaN	NaN	0	2	NaN	NaN	NaN	NaN	3	NaN	0	NaN	NaN	1	NaN	4	2	NaN	2	NaN	1	NaN	NaN	4	0	0	2	3	2	0	0
81	0	2	4	1	0	NaN	9	NaN	NaN	0	NaN	NaN	NaN	NaN	NaN	NaN	0	1	NaN	NaN	0	2	NaN	NaN	NaN	NaN	3	NaN	0	NaN	NaN	1	NaN	4	2	NaN	3	NaN	1	NaN	NaN	4	0	0	2	3	2	0	0
82	0	2	4	1	0	NaN	10	NaN	NaN	0	NaN	NaN	NaN	NaN	NaN	NaN	0	1	NaN	NaN	0	2	NaN	NaN	NaN	NaN	3	NaN	0	NaN	NaN	1	NaN	4	2	NaN	3	NaN	1	NaN	NaN	4	0	0	2	3	2	0	0
83	0	2	4	1	0	NaN	10	NaN	NaN	0	NaN	NaN	NaN	NaN	NaN	NaN	0	1	NaN	NaN	0	2	NaN	NaN	NaN	NaN	3	NaN	0	NaN	NaN	1	NaN	4	2	NaN	3	NaN	1	NaN	NaN	4	0	0	2	3	2	0	0
84	0	2	4	1	0	NaN	10	NaN	NaN	0	NaN	NaN	NaN	NaN	NaN	NaN	0	1	NaN	NaN	0	2	NaN	NaN	NaN	NaN	3	NaN	0	NaN	NaN	1	NaN	4	2	NaN	3	NaN	1	NaN	NaN	4	0	0	2	3	2	0	0
85	0	2	NaN	1	0	NaN	NaN	NaN	NaN	0	NaN	NaN	NaN	NaN	NaN	NaN	0	1	NaN	NaN	0	2	NaN	NaN	NaN	NaN	3	NaN	0	NaN	NaN	1	NaN	NaN	2	NaN	3	NaN	1	NaN	NaN	4	NaN	0	2	NaN	2	0	0
86	0	2	NaN	1	0	NaN	NaN	NaN	NaN	0	NaN	NaN	NaN	NaN	NaN	NaN	0	1	NaN	NaN	0	2	NaN	NaN	NaN	NaN	3	NaN	0	NaN	NaN	1	NaN	NaN	2	NaN	3	NaN	1	NaN	NaN	4	NaN	0	2	NaN	2	0	0
87	0	2	NaN	1	0	NaN	NaN	NaN	NaN	0	NaN	NaN	NaN	NaN	NaN	NaN	0	1	NaN	NaN	0	2	NaN	NaN	NaN	NaN	3	NaN	0	NaN	NaN	1	NaN	NaN	2	NaN	3	NaN	1	NaN	NaN	4	NaN	0	2	NaN	2	0	0
88	0	2	NaN	2	0	NaN	NaN	NaN	NaN	0	NaN	NaN	NaN	NaN	NaN	NaN	0	1	NaN	NaN	0	2	NaN	NaN	NaN	NaN	4	NaN	0	NaN	NaN	1	NaN	NaN	2	NaN	3	NaN	1	NaN	NaN	4	NaN	0	2	NaN	2	0	0
89	0	2	NaN	2	0	NaN	NaN	NaN	NaN	0	NaN	NaN	NaN	NaN	NaN	NaN	0	1	NaN	NaN	0	2	NaN	NaN	NaN	NaN	4	NaN	0	NaN	NaN	1	NaN	NaN	2	NaN	3	NaN	1	NaN	NaN	4	NaN	0	2	NaN	2	0	0
90	0	3	NaN	2	0	NaN	NaN	NaN	NaN	0	NaN	NaN	NaN	NaN	NaN	NaN	0	1	NaN	NaN	0	2	NaN	NaN	NaN	NaN	4	NaN	0	NaN	NaN	1	NaN	NaN	2	NaN	3	NaN	1	NaN	NaN	4	NaN	0	2	NaN	2	0	0
91	0	3	NaN	2	0	NaN	NaN	NaN	NaN	0	NaN	NaN	NaN	NaN	NaN	NaN	0	1	NaN	NaN	0	2	NaN	NaN	NaN	NaN	4	NaN	0	NaN	NaN	2	NaN	NaN	2	NaN	3	NaN	1	NaN	NaN	4	NaN	0	2	NaN	2	0	0
92	0	3	NaN	2	0	NaN	NaN	NaN	NaN	0	NaN	NaN	NaN	NaN	NaN	NaN	0	1	NaN	NaN	0	2	NaN	NaN	NaN	NaN	4	NaN	0	NaN	NaN	2	NaN	NaN	2	NaN	4	NaN	1	NaN	NaN	5	NaN	0	2	NaN	2	0	0
93	0	3	NaN	2	0	NaN	NaN	NaN	NaN	0	NaN	NaN	NaN	NaN	NaN	NaN	0	1	NaN	NaN	0	2	NaN	NaN	NaN	NaN	4	NaN	0	NaN	NaN	2	NaN	NaN	2	NaN	4	NaN	1	NaN	NaN	5	NaN	0	2	NaN	2	0	0
94	0	3	NaN	2	0	NaN	NaN	NaN	NaN	0	NaN	NaN	NaN	NaN	NaN	NaN	0	1	NaN	NaN	0	2	NaN	NaN	NaN	NaN	4	NaN	0	NaN	NaN	2	NaN	NaN	2	NaN	4	NaN	1	NaN	NaN	5	NaN	0	2	NaN	2	0	0
95	0	3	NaN	2	0	NaN	NaN	NaN	NaN	0	NaN	NaN	NaN	NaN	NaN	NaN	1	1	NaN	NaN	0	3	NaN	NaN	NaN	NaN	4	NaN	0	NaN	NaN	2	NaN	NaN	2	NaN	4	NaN	1	NaN	NaN	5	NaN	0	2	NaN	2	0	0
96	0	3	NaN	2	0	NaN	NaN	NaN	NaN	0	NaN	NaN	NaN	NaN	NaN	NaN	1	1	NaN	NaN	0	3	NaN	NaN	NaN	NaN	4	NaN	0	NaN	NaN	2	NaN	NaN	3	NaN	4	NaN	1	NaN	NaN	5	NaN	0	2	NaN	2	0	0
97	0	NaN	NaN	2	0	NaN	NaN	NaN	NaN	0	NaN	NaN	NaN	NaN	NaN	NaN	1	1	NaN	NaN	NaN	3	NaN	NaN	NaN	NaN	NaN	NaN	0	NaN	NaN	2	NaN	NaN	3	NaN	4	NaN	1	NaN	NaN	NaN	NaN	0	NaN	NaN	2	0	0
98	0	NaN	NaN	2	0	NaN	NaN	NaN	NaN	0	NaN	NaN	NaN	NaN	NaN	NaN	1	1	NaN	NaN	NaN	3	NaN	NaN	NaN	NaN	NaN	NaN	0	NaN	NaN	2	NaN	NaN	3	NaN	4	NaN	1	NaN	NaN	NaN	NaN	0	NaN	NaN	2	0	0
99	0	NaN	NaN	2	0	NaN	NaN	NaN	NaN	0	NaN	NaN	NaN	NaN	NaN	NaN	1	1	NaN	NaN	NaN	3	NaN	NaN	NaN	NaN	NaN	NaN	0	NaN	NaN	2	NaN	NaN	3	NaN	4	NaN	1	NaN	NaN	NaN	NaN	0	NaN	NaN	2	0	0
100	0	NaN	NaN	2	0	NaN	NaN	NaN	NaN	0	NaN	NaN	NaN	NaN	NaN	NaN	1	1	NaN	NaN	NaN	3	NaN	NaN	NaN	NaN	NaN	NaN	0	NaN	NaN	2	NaN	NaN	3	NaN	4	NaN	1	NaN	NaN	NaN	NaN	0	NaN	NaN	2	0	0
101	0	NaN	NaN	2	0	NaN	NaN	NaN	NaN	0	NaN	NaN	NaN	NaN	NaN	NaN	1	1	NaN	NaN	NaN	3	NaN	NaN	NaN	NaN	NaN	NaN	0	NaN	NaN	2	NaN	NaN	3	NaN	4	NaN	1	NaN	NaN	NaN	NaN	0	NaN	NaN	2	0	0
102	0	NaN	NaN	2	0	NaN	NaN	NaN	NaN	0	NaN	NaN	NaN	NaN	NaN	NaN	1	1	NaN	NaN	NaN	3	NaN	NaN	NaN	NaN	NaN	NaN	0	NaN	NaN	2	NaN	NaN	3	NaN	4	NaN	1	NaN	NaN	NaN	NaN	0	NaN	NaN	2	0	0
103	0	NaN	NaN	2	0	NaN	NaN	NaN	NaN	0	NaN	NaN	NaN	NaN	NaN	NaN	1	1	NaN	NaN	NaN	3	NaN	NaN	NaN	NaN	NaN	NaN	0	NaN	NaN	2	NaN	NaN	3	NaN	4	NaN	1	NaN	NaN	NaN	NaN	0	NaN	NaN	2	0	0
104	0	NaN	NaN	2	0	NaN	NaN	NaN	NaN	0	NaN	NaN	NaN	NaN	NaN	NaN	1	1	NaN	NaN	NaN	3	NaN	NaN	NaN	NaN	NaN	NaN	0	NaN	NaN	2	NaN	NaN	3	NaN	4	NaN	1	NaN	NaN	NaN	NaN	0	NaN	NaN	2	0	0
105	0	NaN	NaN	2	0	NaN	NaN	NaN	NaN	0	NaN	NaN	NaN	NaN	NaN	NaN	1	1	NaN	NaN	NaN	3	NaN	NaN	NaN	NaN	NaN	NaN	0	NaN	NaN	2	NaN	NaN	3	NaN	4	NaN	1	NaN	NaN	NaN	NaN	0	NaN	NaN	2	0	0
106	0	NaN	NaN	2	0	NaN	NaN	NaN	NaN	0	NaN	NaN	NaN	NaN	NaN	NaN	1	1	NaN	NaN	NaN	3	NaN	NaN	NaN	NaN	NaN	NaN	0	NaN	NaN	2	NaN	NaN	3	NaN	4	NaN	2	NaN	NaN	NaN	NaN	0	NaN	NaN	2	0	0
107	0	NaN	NaN	2	0	NaN	NaN	NaN	NaN	0	NaN	NaN	NaN	NaN	NaN	NaN	1	1	NaN	NaN	NaN	3	NaN	NaN	NaN	NaN	NaN	NaN	1	NaN	NaN	2	NaN	NaN	3	NaN	4	NaN	2	NaN	NaN	NaN	NaN	0	NaN	NaN	2	0	0
108	0	NaN	NaN	2	0	NaN	NaN	NaN	NaN	0	NaN	NaN	NaN	NaN	NaN	NaN	1	1	NaN	NaN	NaN	3	NaN	NaN	NaN	NaN	NaN	NaN	1	NaN	NaN	2	NaN	NaN	3	NaN	4	NaN	2	NaN	NaN	NaN	NaN	0	NaN	NaN	2	0	0
109	0	NaN	NaN	2	0	NaN	NaN	NaN	NaN	0	NaN	NaN	NaN	NaN	NaN	NaN	1	1	NaN	NaN	NaN	3	NaN	NaN	NaN	NaN	NaN	NaN	1	NaN	NaN	2	NaN	NaN	3	NaN	4	NaN	2	NaN	NaN	NaN	NaN	0	NaN	NaN	2	0	0
110	0	NaN	NaN	2	0	NaN	NaN	NaN	NaN	0	NaN	NaN	NaN	NaN	NaN	NaN	1	1	NaN	NaN	NaN	3	NaN	NaN	NaN	NaN	NaN	NaN	1	NaN	NaN	2	NaN	NaN	3	NaN	4	NaN	2	NaN	NaN	NaN	NaN	0	NaN	NaN	2	0	0
111	0	NaN	NaN	2	0	NaN	NaN	NaN	NaN	0	NaN	NaN	NaN	NaN	NaN	NaN	1	1	NaN	NaN	NaN	3	NaN	NaN	NaN	NaN	NaN	NaN	1	NaN	NaN	2	NaN	NaN	3	NaN	4	NaN	2	NaN	NaN	NaN	NaN	0	NaN	NaN	2	0	0
112	0	NaN	NaN	2	0	NaN	NaN	NaN	NaN	0	NaN	NaN	NaN	NaN	NaN	NaN	1	1	NaN	NaN	NaN	3	NaN	NaN	NaN	NaN	NaN	NaN	1	NaN	NaN	2	NaN	NaN	3	NaN	4	NaN	2	NaN	NaN	NaN	NaN	0	NaN	NaN	2	0	0
113	0	NaN	NaN	2	0	NaN	NaN	NaN	NaN	0	NaN	NaN	NaN	NaN	NaN	NaN	1	1	NaN	NaN	NaN	3	NaN	NaN	NaN	NaN	NaN	NaN	1	NaN	NaN	2	NaN	NaN	3	NaN	4	NaN	2	NaN	NaN	NaN	NaN	0	NaN	NaN	2	0	0
114	0	NaN	NaN	2	0	NaN	NaN	NaN	NaN	0	NaN	NaN	NaN	NaN	NaN	NaN	1	1	NaN	NaN	NaN	3	NaN	NaN	NaN	NaN	NaN	NaN	1	NaN	NaN	2	NaN	NaN	3	NaN	4	NaN	2	NaN	NaN	NaN	NaN	0	NaN	NaN	2	0	0
115	0	NaN	NaN	2	0	NaN	NaN	NaN	NaN	0	NaN	NaN	NaN	NaN	NaN	NaN	1	1	NaN	NaN	NaN	3	NaN	NaN	NaN	NaN	NaN	NaN	1	NaN	NaN	2	NaN	NaN	3	NaN	4	NaN	2	NaN	NaN	NaN	NaN	0	NaN	NaN	2	0	0
116	0	NaN	NaN	2	0	NaN	NaN	NaN	NaN	0	NaN	NaN	NaN	NaN	NaN	NaN	1	1	NaN	NaN	NaN	3	NaN	NaN	NaN	NaN	NaN	NaN	1	NaN	NaN	2	NaN	NaN	3	NaN	4	NaN	2	NaN	NaN	NaN	NaN	0	NaN	NaN	2	0	0
117	0	NaN	NaN	2	0	NaN	NaN	NaN	NaN	0	NaN	NaN	NaN	NaN	NaN	NaN	1	1	NaN	NaN	NaN	3	NaN	NaN	NaN	NaN	NaN	NaN	1	NaN	NaN	2	NaN	NaN	3	NaN	4	NaN	2	NaN	NaN	NaN	NaN	0	NaN	NaN	2	0	0
118	0	NaN	NaN	2	0	NaN	NaN	NaN	NaN	0	NaN	NaN	NaN	NaN	NaN	NaN	1	1	NaN	NaN	NaN	3	NaN	NaN	NaN	NaN	NaN	NaN	1	NaN	NaN	3	NaN	NaN	3	NaN	4	NaN	2	NaN	NaN	NaN	NaN	0	NaN	NaN	2	0	0
119	0	NaN	NaN	2	0	NaN	NaN	NaN	NaN	0	NaN	NaN	NaN	NaN	NaN	NaN	1	1	NaN	NaN	NaN	3	NaN	NaN	NaN	NaN	NaN	NaN	1	NaN	NaN	3	NaN	NaN	3	NaN	4	NaN	2	NaN	NaN	NaN	NaN	0	NaN	NaN	2	0	0
120	0	NaN	NaN	2	0	NaN	NaN	NaN	NaN	0	NaN	NaN	NaN	NaN	NaN	NaN	1	1	NaN	NaN	NaN	3	NaN	NaN	NaN	NaN	NaN	NaN	1	NaN	NaN	3	NaN	NaN	3	NaN	4	NaN	2	NaN	NaN	NaN	NaN	0	NaN	NaN	2	0	0
121	0	NaN	NaN	NaN	0	NaN	NaN	NaN	NaN	0	NaN	NaN	NaN	NaN	NaN	NaN	1	1	NaN	NaN	NaN	3	NaN	NaN	NaN	NaN	NaN	NaN	1	NaN	NaN	3	NaN	NaN	3	NaN	4	NaN	2	NaN	NaN	NaN	NaN	0	NaN	NaN	2	0	0
122	0	NaN	NaN	NaN	0	NaN	NaN	NaN	NaN	0	NaN	NaN	NaN	NaN	NaN	NaN	1	1	NaN	NaN	NaN	3	NaN	NaN	NaN	NaN	NaN	NaN	1	NaN	NaN	3	NaN	NaN	3	NaN	4	NaN	2	NaN	NaN	NaN	NaN	0	NaN	NaN	2	0	0
123	0	NaN	NaN	NaN	0	NaN	NaN	NaN	NaN	0	NaN	NaN	NaN	NaN	NaN	NaN	1	1	NaN	NaN	NaN	3	NaN	NaN	NaN	NaN	NaN	NaN	1	NaN	NaN	3	NaN	NaN	3	NaN	4	NaN	2	NaN	NaN	NaN	NaN	0	NaN	NaN	2	0	0
124	0	NaN	NaN	NaN	0	NaN	NaN	NaN	NaN	0	NaN	NaN	NaN	NaN	NaN	NaN	1	1	NaN	NaN	NaN	3	NaN	NaN	NaN	NaN	NaN	NaN	1	NaN	NaN	3	NaN	NaN	3	NaN	4	NaN	2	NaN	NaN	NaN	NaN	0	NaN	NaN	2	0	0
125	0	NaN	NaN	NaN	0	NaN	NaN	NaN	NaN	0	NaN	NaN	NaN	NaN	NaN	NaN	1	1	NaN	NaN	NaN	3	NaN	NaN	NaN	NaN	NaN	NaN	1	NaN	NaN	3	NaN	NaN	3	NaN	4	NaN	2	NaN	NaN	NaN	NaN	0	NaN	NaN	2	0	0
126	0	NaN	NaN	NaN	0	NaN	NaN	NaN	NaN	0	NaN	NaN	NaN	NaN	NaN	NaN	1	1	NaN	NaN	NaN	3	NaN	NaN	NaN	NaN	NaN	NaN	1	NaN	NaN	3	NaN	NaN	3	NaN	4	NaN	2	NaN	NaN	NaN	NaN	0	NaN	NaN	2	0	0
127	0	NaN	NaN	NaN	0	NaN	NaN	NaN	NaN	0	NaN	NaN	NaN	NaN	NaN	NaN	1	1	NaN	NaN	NaN	3	NaN	NaN	NaN	NaN	NaN	NaN	1	NaN	NaN	3	NaN	NaN	3	NaN	4	NaN	2	NaN	NaN	NaN	NaN	0	NaN	NaN	2	0	0
128	0	NaN	NaN	NaN	0	NaN	NaN	NaN	NaN	0	NaN	NaN	NaN	NaN	NaN	NaN	1	1	NaN	NaN	NaN	3	NaN	NaN	NaN	NaN	NaN	NaN	1	NaN	NaN	3	NaN	NaN	3	NaN	4	NaN	2	NaN	NaN	NaN	NaN	0	NaN	NaN	2	0	0
129	0	NaN	NaN	NaN	0	NaN	NaN	NaN	NaN	0	NaN	NaN	NaN	NaN	NaN	NaN	1	1	NaN	NaN	NaN	3	NaN	NaN	NaN	NaN	NaN	NaN	1	NaN	NaN	3	NaN	NaN	3	NaN	4	NaN	2	NaN	NaN	NaN	NaN	0	NaN	NaN	2	0	0
130	0	NaN	NaN	NaN	0	NaN	NaN	NaN	NaN	0	NaN	NaN	NaN	NaN	NaN	NaN	1	1	NaN	NaN	NaN	3	NaN	NaN	NaN	NaN	NaN	NaN	1	NaN	NaN	3	NaN	NaN	3	NaN	4	NaN	2	NaN	NaN	NaN	NaN	0	NaN	NaN	2	0	0
131	0	NaN	NaN	NaN	0	NaN	NaN	NaN	NaN	0	NaN	NaN	NaN	NaN	NaN	NaN	1	1	NaN	NaN	NaN	3	NaN	NaN	NaN	NaN	NaN	NaN	1	NaN	NaN	3	NaN	NaN	3	NaN	4	NaN	2	NaN	NaN	NaN	NaN	0	NaN	NaN	2	0	0
132	0	NaN	NaN	NaN	0	NaN	NaN	NaN	NaN	0	NaN	NaN	NaN	NaN	NaN	NaN	1	1	NaN	NaN	NaN	3	NaN	NaN	NaN	NaN	NaN	NaN	1	NaN	NaN	3	NaN	NaN	3	NaN	4	NaN	2	NaN	NaN	NaN	NaN	0	NaN	NaN	2	0	0
133	0	NaN	NaN	NaN	0	NaN	NaN	NaN	NaN	0	NaN	NaN	NaN	NaN	NaN	NaN	1	NaN	NaN	NaN	NaN	3	NaN	NaN	NaN	NaN	NaN	NaN	1	NaN	NaN	3	NaN	NaN	3	NaN	4	NaN	2	NaN	NaN	NaN	NaN	0	NaN	NaN	2	0	0
134	0	NaN	NaN	NaN	0	NaN	NaN	NaN	NaN	0	NaN	NaN	NaN	NaN	NaN	NaN	1	NaN	NaN	NaN	NaN	3	NaN	NaN	NaN	NaN	NaN	NaN	1	NaN	NaN	3	NaN	NaN	3	NaN	4	NaN	2	NaN	NaN	NaN	NaN	0	NaN	NaN	2	0	0
135	0	NaN	NaN	NaN	0	NaN	NaN	NaN	NaN	0	NaN	NaN	NaN	NaN	NaN	NaN	1	NaN	NaN	NaN	NaN	3	NaN	NaN	NaN	NaN	NaN	NaN	2	NaN	NaN	3	NaN	NaN	3	NaN	4	NaN	2	NaN	NaN	NaN	NaN	0	NaN	NaN	2	0	0
136	0	NaN	NaN	NaN	0	NaN	NaN	NaN	NaN	0	NaN	NaN	NaN	NaN	NaN	NaN	1	NaN	NaN	NaN	NaN	3	NaN	NaN	NaN	NaN	NaN	NaN	2	NaN	NaN	3	NaN	NaN	3	NaN	4	NaN	2	NaN	NaN	NaN	NaN	0	NaN	NaN	2	0	0
137	0	NaN	NaN	NaN	0	NaN	NaN	NaN	NaN	0	NaN	NaN	NaN	NaN	NaN	NaN	1	NaN	NaN	NaN	NaN	3	NaN	NaN	NaN	NaN	NaN	NaN	2	NaN	NaN	3	NaN	NaN	3	NaN	4	NaN	2	NaN	NaN	NaN	NaN	0	NaN	NaN	2	0	0
138	0	NaN	NaN	NaN	0	NaN	NaN	NaN	NaN	0	NaN	NaN	NaN	NaN	NaN	NaN	1	NaN	NaN	NaN	NaN	3	NaN	NaN	NaN	NaN	NaN	NaN	2	NaN	NaN	3	NaN	NaN	3	NaN	4	NaN	2	NaN	NaN	NaN	NaN	0	NaN	NaN	2	0	0
139	0	NaN	NaN	NaN	0	NaN	NaN	NaN	NaN	0	NaN	NaN	NaN	NaN	NaN	NaN	1	NaN	NaN	NaN	NaN	3	NaN	NaN	NaN	NaN	NaN	NaN	2	NaN	NaN	3	NaN	NaN	3	NaN	4	NaN	2	NaN	NaN	NaN	NaN	0	NaN	NaN	2	0	0
140	0	NaN	NaN	NaN	0	NaN	NaN	NaN	NaN	0	NaN	NaN	NaN	NaN	NaN	NaN	1	NaN	NaN	NaN	NaN	3	NaN	NaN	NaN	NaN	NaN	NaN	2	NaN	NaN	3	NaN	NaN	3	NaN	4	NaN	2	NaN	NaN	NaN	NaN	0	NaN	NaN	2	0	0
141	0	NaN	NaN	NaN	0	NaN	NaN	NaN	NaN	0	NaN	NaN	NaN	NaN	NaN	NaN	1	NaN	NaN	NaN	NaN	3	NaN	NaN	NaN	NaN	NaN	NaN	2	NaN	NaN	3	NaN	NaN	3	NaN	4	NaN	2	NaN	NaN	NaN	NaN	0	NaN	NaN	2	0	0
142	0	NaN	NaN	NaN	0	NaN	NaN	NaN	NaN	0	NaN	NaN	NaN	NaN	NaN	NaN	1	NaN	NaN	NaN	NaN	3	NaN	NaN	NaN	NaN	NaN	NaN	2	NaN	NaN	3	NaN	NaN	3	NaN	4	NaN	2	NaN	NaN	NaN	NaN	0	NaN	NaN	2	0	0
143	0	NaN	NaN	NaN	0	NaN	NaN	NaN	NaN	0	NaN	NaN	NaN	NaN	NaN	NaN	1	NaN	NaN	NaN	NaN	3	NaN	NaN	NaN	NaN	NaN	NaN	2	NaN	NaN	3	NaN	NaN	3	NaN	4	NaN	2	NaN	NaN	NaN	NaN	0	NaN	NaN	2	0	0
144	0	NaN	NaN	NaN	0	NaN	NaN	NaN	NaN	0	NaN	NaN	NaN	NaN	NaN	NaN	1	NaN	NaN	NaN	NaN	3	NaN	NaN	NaN	NaN	NaN	NaN	2	NaN	NaN	3	NaN	NaN	3	NaN	4	NaN	2	NaN	NaN	NaN	NaN	0	NaN	NaN	2	0	0
145	0	NaN	NaN	NaN	0	NaN	NaN	NaN	NaN	0	NaN	NaN	NaN	NaN	NaN	NaN	1	NaN	NaN	NaN	NaN	3	NaN	NaN	NaN	NaN	NaN	NaN	2	NaN	NaN	3	NaN	NaN	3	NaN	4	NaN	2	NaN	NaN	NaN	NaN	0	NaN	NaN	2	0	0
146	0	NaN	NaN	NaN	0	NaN	NaN	NaN	NaN	0	NaN	NaN	NaN	NaN	NaN	NaN	1	NaN	NaN	NaN	NaN	3	NaN	NaN	NaN	NaN	NaN	NaN	2	NaN	NaN	3	NaN	NaN	3	NaN	4	NaN	2	NaN	NaN	NaN	NaN	0	NaN	NaN	2	0	0
147	0	NaN	NaN	NaN	0	NaN	NaN	NaN	NaN	0	NaN	NaN	NaN	NaN	NaN	NaN	1	NaN	NaN	NaN	NaN	4	NaN	NaN	NaN	NaN	NaN	NaN	2	NaN	NaN	3	NaN	NaN	3	NaN	4	NaN	2	NaN	NaN	NaN	NaN	0	NaN	NaN	2	0	0
148	0	NaN	NaN	NaN	0	NaN	NaN	NaN	NaN	0	NaN	NaN	NaN	NaN	NaN	NaN	1	NaN	NaN	NaN	NaN	4	NaN	NaN	NaN	NaN	NaN	NaN	2	NaN	NaN	3	NaN	NaN	3	NaN	4	NaN	2	NaN	NaN	NaN	NaN	0	NaN	NaN	2	0	0
149	0	NaN	NaN	NaN	0	NaN	NaN	NaN	NaN	0	NaN	NaN	NaN	NaN	NaN	NaN	1	NaN	NaN	NaN	NaN	4	NaN	NaN	NaN	NaN	NaN	NaN	2	NaN	NaN	3	NaN	NaN	3	NaN	4	NaN	2	NaN	NaN	NaN	NaN	0	NaN	NaN	2	0	0
150	0	NaN	NaN	NaN	0	NaN	NaN	NaN	NaN	0	NaN	NaN	NaN	NaN	NaN	NaN	1	NaN	NaN	NaN	NaN	4	NaN	NaN	NaN	NaN	NaN	NaN	2	NaN	NaN	3	NaN	NaN	3	NaN	4	NaN	2	NaN	NaN	NaN	NaN	0	NaN	NaN	2	0	0
151	0	NaN	NaN	NaN	0	NaN	NaN	NaN	NaN	0	NaN	NaN	NaN	NaN	NaN	NaN	1	NaN	NaN	NaN	NaN	4	NaN	NaN	NaN	NaN	NaN	NaN	2	NaN	NaN	3	NaN	NaN	3	NaN	4	NaN	2	NaN	NaN	NaN	NaN	0	NaN	NaN	2	0	0
152	0	NaN	NaN	NaN	0	NaN	NaN	NaN	NaN	0	NaN	NaN	NaN	NaN	NaN	NaN	1	NaN	NaN	NaN	NaN	4	NaN	NaN	NaN	NaN	NaN	NaN	2	NaN	NaN	3	NaN	NaN	3	NaN	4	NaN	2	NaN	NaN	NaN	NaN	0	NaN	NaN	2	0	0
153	0	NaN	NaN	NaN	0	NaN	NaN	NaN	NaN	0	NaN	NaN	NaN	NaN	NaN	NaN	1	NaN	NaN	NaN	NaN	4	NaN	NaN	NaN	NaN	NaN	NaN	2	NaN	NaN	3	NaN	NaN	3	NaN	4	NaN	2	NaN	NaN	NaN	NaN	0	NaN	NaN	2	0	0
154	0	NaN	NaN	NaN	0	NaN	NaN	NaN	NaN	0	NaN	NaN	NaN	NaN	NaN	NaN	1	NaN	NaN	NaN	NaN	4	NaN	NaN	NaN	NaN	NaN	NaN	2	NaN	NaN	3	NaN	NaN	3	NaN	4	NaN	2	NaN	NaN	NaN	NaN	0	NaN	NaN	2	0	0
155	0	NaN	NaN	NaN	0	NaN	NaN	NaN	NaN	0	NaN	NaN	NaN	NaN	NaN	NaN	1	NaN	NaN	NaN	NaN	4	NaN	NaN	NaN	NaN	NaN	NaN	2	NaN	NaN	3	NaN	NaN	3	NaN	4	NaN	2	NaN	NaN	NaN	NaN	0	NaN	NaN	2	0	0
156	0	NaN	NaN	NaN	0	NaN	NaN	NaN	NaN	0	NaN	NaN	NaN	NaN	NaN	NaN	1	NaN	NaN	NaN	NaN	4	NaN	NaN	NaN	NaN	NaN	NaN	2	NaN	NaN	3	NaN	NaN	3	NaN	4	NaN	2	NaN	NaN	NaN	NaN	0	NaN	NaN	2	0	0
157	0	NaN	NaN	NaN	0	NaN	NaN	NaN	NaN	0	NaN	NaN	NaN	NaN	NaN	NaN	1	NaN	NaN	NaN	NaN	NaN	NaN	NaN	NaN	NaN	NaN	NaN	2	NaN	NaN	3	NaN	NaN	3	NaN	4	NaN	2	NaN	NaN	NaN	NaN	0	NaN	NaN	2	0	0
158	0	NaN	NaN	NaN	0	NaN	NaN	NaN	NaN	0	NaN	NaN	NaN	NaN	NaN	NaN	1	NaN	NaN	NaN	NaN	NaN	NaN	NaN	NaN	NaN	NaN	NaN	2	NaN	NaN	3	NaN	NaN	3	NaN	4	NaN	2	NaN	NaN	NaN	NaN	0	NaN	NaN	2	0	0
159	0	NaN	NaN	NaN	0	NaN	NaN	NaN	NaN	0	NaN	NaN	NaN	NaN	NaN	NaN	1	NaN	NaN	NaN	NaN	NaN	NaN	NaN	NaN	NaN	NaN	NaN	2	NaN	NaN	3	NaN	NaN	3	NaN	4	NaN	2	NaN	NaN	NaN	NaN	0	NaN	NaN	2	0	0
160	0	NaN	NaN	NaN	0	NaN	NaN	NaN	NaN	0	NaN	NaN	NaN	NaN	NaN	NaN	1	NaN	NaN	NaN	NaN	NaN	NaN	NaN	NaN	NaN	NaN	NaN	2	NaN	NaN	3	NaN	NaN	3	NaN	4	NaN	2	NaN	NaN	NaN	NaN	0	NaN	NaN	2	0	0
161	0	NaN	NaN	NaN	0	NaN	NaN	NaN	NaN	0	NaN	NaN	NaN	NaN	NaN	NaN	1	NaN	NaN	NaN	NaN	NaN	NaN	NaN	NaN	NaN	NaN	NaN	2	NaN	NaN	3	NaN	NaN	3	NaN	4	NaN	2	NaN	NaN	NaN	NaN	0	NaN	NaN	2	0	0
162	0	NaN	NaN	NaN	0	NaN	NaN	NaN	NaN	0	NaN	NaN	NaN	NaN	NaN	NaN	1	NaN	NaN	NaN	NaN	NaN	NaN	NaN	NaN	NaN	NaN	NaN	2	NaN	NaN	3	NaN	NaN	3	NaN	4	NaN	2	NaN	NaN	NaN	NaN	0	NaN	NaN	2	0	0
163	0	NaN	NaN	NaN	0	NaN	NaN	NaN	NaN	0	NaN	NaN	NaN	NaN	NaN	NaN	1	NaN	NaN	NaN	NaN	NaN	NaN	NaN	NaN	NaN	NaN	NaN	2	NaN	NaN	3	NaN	NaN	3	NaN	4	NaN	2	NaN	NaN	NaN	NaN	0	NaN	NaN	2	0	0
164	0	NaN	NaN	NaN	0	NaN	NaN	NaN	NaN	0	NaN	NaN	NaN	NaN	NaN	NaN	1	NaN	NaN	NaN	NaN	NaN	NaN	NaN	NaN	NaN	NaN	NaN	2	NaN	NaN	3	NaN	NaN	3	NaN	4	NaN	2	NaN	NaN	NaN	NaN	0	NaN	NaN	2	0	0
165	0	NaN	NaN	NaN	0	NaN	NaN	NaN	NaN	0	NaN	NaN	NaN	NaN	NaN	NaN	1	NaN	NaN	NaN	NaN	NaN	NaN	NaN	NaN	NaN	NaN	NaN	2	NaN	NaN	3	NaN	NaN	3	NaN	4	NaN	2	NaN	NaN	NaN	NaN	0	NaN	NaN	2	0	0
166	0	NaN	NaN	NaN	0	NaN	NaN	NaN	NaN	0	NaN	NaN	NaN	NaN	NaN	NaN	1	NaN	NaN	NaN	NaN	NaN	NaN	NaN	NaN	NaN	NaN	NaN	2	NaN	NaN	3	NaN	NaN	3	NaN	4	NaN	2	NaN	NaN	NaN	NaN	0	NaN	NaN	2	0	0
167	0	NaN	NaN	NaN	0	NaN	NaN	NaN	NaN	0	NaN	NaN	NaN	NaN	NaN	NaN	1	NaN	NaN	NaN	NaN	NaN	NaN	NaN	NaN	NaN	NaN	NaN	2	NaN	NaN	3	NaN	NaN	3	NaN	4	NaN	2	NaN	NaN	NaN	NaN	0	NaN	NaN	2	0	0
168	0	NaN	NaN	NaN	0	NaN	NaN	NaN	NaN	0	NaN	NaN	NaN	NaN	NaN	NaN	1	NaN	NaN	NaN	NaN	NaN	NaN	NaN	NaN	NaN	NaN	NaN	2	NaN	NaN	3	NaN	NaN	3	NaN	4	NaN	2	NaN	NaN	NaN	NaN	0	NaN	NaN	2	0	0
169	0	NaN	NaN	NaN	0	NaN	NaN	NaN	NaN	0	NaN	NaN	NaN	NaN	NaN	NaN	1	NaN	NaN	NaN	NaN	NaN	NaN	NaN	NaN	NaN	NaN	NaN	2	NaN	NaN	3	NaN	NaN	3	NaN	4	NaN	2	NaN	NaN	NaN	NaN	0	NaN	NaN	2	0	NaN
170	0	NaN	NaN	NaN	0	NaN	NaN	NaN	NaN	0	NaN	NaN	NaN	NaN	NaN	NaN	1	NaN	NaN	NaN	NaN	NaN	NaN	NaN	NaN	NaN	NaN	NaN	2	NaN	NaN	3	NaN	NaN	3	NaN	4	NaN	2	NaN	NaN	NaN	NaN	0	NaN	NaN	2	0	NaN
171	0	NaN	NaN	NaN	0	NaN	NaN	NaN	NaN	0	NaN	NaN	NaN	NaN	NaN	NaN	1	NaN	NaN	NaN	NaN	NaN	NaN	NaN	NaN	NaN	NaN	NaN	2	NaN	NaN	3	NaN	NaN	3	NaN	4	NaN	2	NaN	NaN	NaN	NaN	0	NaN	NaN	2	0	NaN
172	0	NaN	NaN	NaN	0	NaN	NaN	NaN	NaN	0	NaN	NaN	NaN	NaN	NaN	NaN	1	NaN	NaN	NaN	NaN	NaN	NaN	NaN	NaN	NaN	NaN	NaN	2	NaN	NaN	3	NaN	NaN	3	NaN	4	NaN	2	NaN	NaN	NaN	NaN	0	NaN	NaN	2	0	NaN
173	0	NaN	NaN	NaN	0	NaN	NaN	NaN	NaN	0	NaN	NaN	NaN	NaN	NaN	NaN	1	NaN	NaN	NaN	NaN	NaN	NaN	NaN	NaN	NaN	NaN	NaN	2	NaN	NaN	3	NaN	NaN	3	NaN	4	NaN	2	NaN	NaN	NaN	NaN	0	NaN	NaN	2	0	NaN
174	0	NaN	NaN	NaN	0	NaN	NaN	NaN	NaN	0	NaN	NaN	NaN	NaN	NaN	NaN	1	NaN	NaN	NaN	NaN	NaN	NaN	NaN	NaN	NaN	NaN	NaN	2	NaN	NaN	3	NaN	NaN	3	NaN	4	NaN	2	NaN	NaN	NaN	NaN	0	NaN	NaN	2	0	NaN
175	0	NaN	NaN	NaN	0	NaN	NaN	NaN	NaN	0	NaN	NaN	NaN	NaN	NaN	NaN	1	NaN	NaN	NaN	NaN	NaN	NaN	NaN	NaN	NaN	NaN	NaN	2	NaN	NaN	3	NaN	NaN	3	NaN	4	NaN	2	NaN	NaN	NaN	NaN	0	NaN	NaN	2	0	NaN
176	0	NaN	NaN	NaN	0	NaN	NaN	NaN	NaN	0	NaN	NaN	NaN	NaN	NaN	NaN	1	NaN	NaN	NaN	NaN	NaN	NaN	NaN	NaN	NaN	NaN	NaN	2	NaN	NaN	3	NaN	NaN	3	NaN	4	NaN	2	NaN	NaN	NaN	NaN	0	NaN	NaN	2	0	NaN
177	0	NaN	NaN	NaN	0	NaN	NaN	NaN	NaN	0	NaN	NaN	NaN	NaN	NaN	NaN	1	NaN	NaN	NaN	NaN	NaN	NaN	NaN	NaN	NaN	NaN	NaN	2	NaN	NaN	3	NaN	NaN	3	NaN	4	NaN	2	NaN	NaN	NaN	NaN	0	NaN	NaN	2	0	NaN
178	0	NaN	NaN	NaN	0	NaN	NaN	NaN	NaN	0	NaN	NaN	NaN	NaN	NaN	NaN	1	NaN	NaN	NaN	NaN	NaN	NaN	NaN	NaN	NaN	NaN	NaN	2	NaN	NaN	3	NaN	NaN	3	NaN	4	NaN	2	NaN	NaN	NaN	NaN	0	NaN	NaN	2	0	NaN
179	0	NaN	NaN	NaN	0	NaN	NaN	NaN	NaN	0	NaN	NaN	NaN	NaN	NaN	NaN	1	NaN	NaN	NaN	NaN	NaN	NaN	NaN	NaN	NaN	NaN	NaN	2	NaN	NaN	3	NaN	NaN	3	NaN	4	NaN	2	NaN	NaN	NaN	NaN	0	NaN	NaN	2	0	NaN
180	0	NaN	NaN	NaN	0	NaN	NaN	NaN	NaN	0	NaN	NaN	NaN	NaN	NaN	NaN	1	NaN	NaN	NaN	NaN	NaN	NaN	NaN	NaN	NaN	NaN	NaN	2	NaN	NaN	3	NaN	NaN	3	NaN	4	NaN	2	NaN	NaN	NaN	NaN	0	NaN	NaN	2	0	NaN
181	0	NaN	NaN	NaN	NaN	NaN	NaN	NaN	NaN	0	NaN	NaN	NaN	NaN	NaN	NaN	1	NaN	NaN	NaN	NaN	NaN	NaN	NaN	NaN	NaN	NaN	NaN	2	NaN	NaN	3	NaN	NaN	3	NaN	4	NaN	2	NaN	NaN	NaN	NaN	0	NaN	NaN	2	0	NaN
182	0	NaN	NaN	NaN	NaN	NaN	NaN	NaN	NaN	0	NaN	NaN	NaN	NaN	NaN	NaN	1	NaN	NaN	NaN	NaN	NaN	NaN	NaN	NaN	NaN	NaN	NaN	2	NaN	NaN	3	NaN	NaN	3	NaN	4	NaN	2	NaN	NaN	NaN	NaN	0	NaN	NaN	2	0	NaN
183	0	NaN	NaN	NaN	NaN	NaN	NaN	NaN	NaN	0	NaN	NaN	NaN	NaN	NaN	NaN	1	NaN	NaN	NaN	NaN	NaN	NaN	NaN	NaN	NaN	NaN	NaN	2	NaN	NaN	3	NaN	NaN	3	NaN	4	NaN	2	NaN	NaN	NaN	NaN	0	NaN	NaN	2	0	NaN
184	0	NaN	NaN	NaN	NaN	NaN	NaN	NaN	NaN	0	NaN	NaN	NaN	NaN	NaN	NaN	1	NaN	NaN	NaN	NaN	NaN	NaN	NaN	NaN	NaN	NaN	NaN	2	NaN	NaN	3	NaN	NaN	3	NaN	4	NaN	2	NaN	NaN	NaN	NaN	0	NaN	NaN	2	0	NaN
185	0	NaN	NaN	NaN	NaN	NaN	NaN	NaN	NaN	0	NaN	NaN	NaN	NaN	NaN	NaN	1	NaN	NaN	NaN	NaN	NaN	NaN	NaN	NaN	NaN	NaN	NaN	2	NaN	NaN	3	NaN	NaN	3	NaN	4	NaN	2	NaN	NaN	NaN	NaN	0	NaN	NaN	2	0	NaN
186	0	NaN	NaN	NaN	NaN	NaN	NaN	NaN	NaN	0	NaN	NaN	NaN	NaN	NaN	NaN	1	NaN	NaN	NaN	NaN	NaN	NaN	NaN	NaN	NaN	NaN	NaN	2	NaN	NaN	3	NaN	NaN	3	NaN	4	NaN	2	NaN	NaN	NaN	NaN	0	NaN	NaN	2	0	NaN
187	0	NaN	NaN	NaN	NaN	NaN	NaN	NaN	NaN	0	NaN	NaN	NaN	NaN	NaN	NaN	1	NaN	NaN	NaN	NaN	NaN	NaN	NaN	NaN	NaN	NaN	NaN	2	NaN	NaN	3	NaN	NaN	3	NaN	4	NaN	2	NaN	NaN	NaN	NaN	0	NaN	NaN	2	0	NaN
188	0	NaN	NaN	NaN	NaN	NaN	NaN	NaN	NaN	0	NaN	NaN	NaN	NaN	NaN	NaN	1	NaN	NaN	NaN	NaN	NaN	NaN	NaN	NaN	NaN	NaN	NaN	2	NaN	NaN	3	NaN	NaN	3	NaN	4	NaN	2	NaN	NaN	NaN	NaN	0	NaN	NaN	2	0	NaN
189	0	NaN	NaN	NaN	NaN	NaN	NaN	NaN	NaN	0	NaN	NaN	NaN	NaN	NaN	NaN	1	NaN	NaN	NaN	NaN	NaN	NaN	NaN	NaN	NaN	NaN	NaN	2	NaN	NaN	3	NaN	NaN	3	NaN	4	NaN	2	NaN	NaN	NaN	NaN	0	NaN	NaN	2	0	NaN
190	0	NaN	NaN	NaN	NaN	NaN	NaN	NaN	NaN	0	NaN	NaN	NaN	NaN	NaN	NaN	1	NaN	NaN	NaN	NaN	NaN	NaN	NaN	NaN	NaN	NaN	NaN	2	NaN	NaN	3	NaN	NaN	3	NaN	4	NaN	2	NaN	NaN	NaN	NaN	0	NaN	NaN	2	0	NaN
191	0	NaN	NaN	NaN	NaN	NaN	NaN	NaN	NaN	0	NaN	NaN	NaN	NaN	NaN	NaN	1	NaN	NaN	NaN	NaN	NaN	NaN	NaN	NaN	NaN	NaN	NaN	2	NaN	NaN	3	NaN	NaN	3	NaN	4	NaN	2	NaN	NaN	NaN	NaN	0	NaN	NaN	2	0	NaN
192	0	NaN	NaN	NaN	NaN	NaN	NaN	NaN	NaN	0	NaN	NaN	NaN	NaN	NaN	NaN	1	NaN	NaN	NaN	NaN	NaN	NaN	NaN	NaN	NaN	NaN	NaN	2	NaN	NaN	3	NaN	NaN	3	NaN	4	NaN	2	NaN	NaN	NaN	NaN	0	NaN	NaN	2	0	NaN
193	0	NaN	NaN	NaN	NaN	NaN	NaN	NaN	NaN	0	NaN	NaN	NaN	NaN	NaN	NaN	1	NaN	NaN	NaN	NaN	NaN	NaN	NaN	NaN	NaN	NaN	NaN	2	NaN	NaN	3	NaN	NaN	3	NaN	4	NaN	NaN	NaN	NaN	NaN	NaN	0	NaN	NaN	2	0	NaN
194	0	NaN	NaN	NaN	NaN	NaN	NaN	NaN	NaN	0	NaN	NaN	NaN	NaN	NaN	NaN	1	NaN	NaN	NaN	NaN	NaN	NaN	NaN	NaN	NaN	NaN	NaN	2	NaN	NaN	3	NaN	NaN	3	NaN	4	NaN	NaN	NaN	NaN	NaN	NaN	0	NaN	NaN	2	0	NaN
195	0	NaN	NaN	NaN	NaN	NaN	NaN	NaN	NaN	0	NaN	NaN	NaN	NaN	NaN	NaN	1	NaN	NaN	NaN	NaN	NaN	NaN	NaN	NaN	NaN	NaN	NaN	2	NaN	NaN	3	NaN	NaN	3	NaN	4	NaN	NaN	NaN	NaN	NaN	NaN	0	NaN	NaN	2	0	NaN
196	0	NaN	NaN	NaN	NaN	NaN	NaN	NaN	NaN	0	NaN	NaN	NaN	NaN	NaN	NaN	1	NaN	NaN	NaN	NaN	NaN	NaN	NaN	NaN	NaN	NaN	NaN	2	NaN	NaN	3	NaN	NaN	3	NaN	4	NaN	NaN	NaN	NaN	NaN	NaN	0	NaN	NaN	2	0	NaN
197	0	NaN	NaN	NaN	NaN	NaN	NaN	NaN	NaN	0	NaN	NaN	NaN	NaN	NaN	NaN	1	NaN	NaN	NaN	NaN	NaN	NaN	NaN	NaN	NaN	NaN	NaN	2	NaN	NaN	3	NaN	NaN	3	NaN	4	NaN	NaN	NaN	NaN	NaN	NaN	0	NaN	NaN	2	0	NaN
198	0	NaN	NaN	NaN	NaN	NaN	NaN	NaN	NaN	0	NaN	NaN	NaN	NaN	NaN	NaN	1	NaN	NaN	NaN	NaN	NaN	NaN	NaN	NaN	NaN	NaN	NaN	2	NaN	NaN	3	NaN	NaN	3	NaN	4	NaN	NaN	NaN	NaN	NaN	NaN	0	NaN	NaN	2	0	NaN
199	0	NaN	NaN	NaN	NaN	NaN	NaN	NaN	NaN	0	NaN	NaN	NaN	NaN	NaN	NaN	1	NaN	NaN	NaN	NaN	NaN	NaN	NaN	NaN	NaN	NaN	NaN	2	NaN	NaN	3	NaN	NaN	3	NaN	4	NaN	NaN	NaN	NaN	NaN	NaN	0	NaN	NaN	2	0	NaN
200	0	NaN	NaN	NaN	NaN	NaN	NaN	NaN	NaN	0	NaN	NaN	NaN	NaN	NaN	NaN	1	NaN	NaN	NaN	NaN	NaN	NaN	NaN	NaN	NaN	NaN	NaN	2	NaN	NaN	3	NaN	NaN	3	NaN	4	NaN	NaN	NaN	NaN	NaN	NaN	0	NaN	NaN	2	0	NaN
201	0	NaN	NaN	NaN	NaN	NaN	NaN	NaN	NaN	0	NaN	NaN	NaN	NaN	NaN	NaN	1	NaN	NaN	NaN	NaN	NaN	NaN	NaN	NaN	NaN	NaN	NaN	2	NaN	NaN	3	NaN	NaN	3	NaN	4	NaN	NaN	NaN	NaN	NaN	NaN	0	NaN	NaN	2	0	NaN
202	0	NaN	NaN	NaN	NaN	NaN	NaN	NaN	NaN	0	NaN	NaN	NaN	NaN	NaN	NaN	1	NaN	NaN	NaN	NaN	NaN	NaN	NaN	NaN	NaN	NaN	NaN	2	NaN	NaN	3	NaN	NaN	3	NaN	4	NaN	NaN	NaN	NaN	NaN	NaN	0	NaN	NaN	2	0	NaN
203	0	NaN	NaN	NaN	NaN	NaN	NaN	NaN	NaN	0	NaN	NaN	NaN	NaN	NaN	NaN	1	NaN	NaN	NaN	NaN	NaN	NaN	NaN	NaN	NaN	NaN	NaN	2	NaN	NaN	3	NaN	NaN	3	NaN	4	NaN	NaN	NaN	NaN	NaN	NaN	0	NaN	NaN	2	0	NaN
204	0	NaN	NaN	NaN	NaN	NaN	NaN	NaN	NaN	0	NaN	NaN	NaN	NaN	NaN	NaN	1	NaN	NaN	NaN	NaN	NaN	NaN	NaN	NaN	NaN	NaN	NaN	2	NaN	NaN	3	NaN	NaN	3	NaN	4	NaN	NaN	NaN	NaN	NaN	NaN	0	NaN	NaN	2	0	NaN
205	0	NaN	NaN	NaN	NaN	NaN	NaN	NaN	NaN	0	NaN	NaN	NaN	NaN	NaN	NaN	1	NaN	NaN	NaN	NaN	NaN	NaN	NaN	NaN	NaN	NaN	NaN	2	NaN	NaN	3	NaN	NaN	3	NaN	4	NaN	NaN	NaN	NaN	NaN	NaN	0	NaN	NaN	2	0	NaN
206	0	NaN	NaN	NaN	NaN	NaN	NaN	NaN	NaN	0	NaN	NaN	NaN	NaN	NaN	NaN	1	NaN	NaN	NaN	NaN	NaN	NaN	NaN	NaN	NaN	NaN	NaN	2	NaN	NaN	3	NaN	NaN	3	NaN	4	NaN	NaN	NaN	NaN	NaN	NaN	0	NaN	NaN	2	0	NaN
207	0	NaN	NaN	NaN	NaN	NaN	NaN	NaN	NaN	0	NaN	NaN	NaN	NaN	NaN	NaN	1	NaN	NaN	NaN	NaN	NaN	NaN	NaN	NaN	NaN	NaN	NaN	2	NaN	NaN	3	NaN	NaN	3	NaN	4	NaN	NaN	NaN	NaN	NaN	NaN	0	NaN	NaN	2	0	NaN
208	0	NaN	NaN	NaN	NaN	NaN	NaN	NaN	NaN	0	NaN	NaN	NaN	NaN	NaN	NaN	1	NaN	NaN	NaN	NaN	NaN	NaN	NaN	NaN	NaN	NaN	NaN	2	NaN	NaN	3	NaN	NaN	3	NaN	4	NaN	NaN	NaN	NaN	NaN	NaN	0	NaN	NaN	2	0	NaN
209	0	NaN	NaN	NaN	NaN	NaN	NaN	NaN	NaN	0	NaN	NaN	NaN	NaN	NaN	NaN	1	NaN	NaN	NaN	NaN	NaN	NaN	NaN	NaN	NaN	NaN	NaN	2	NaN	NaN	3	NaN	NaN	3	NaN	4	NaN	NaN	NaN	NaN	NaN	NaN	0	NaN	NaN	2	0	NaN
210	0	NaN	NaN	NaN	NaN	NaN	NaN	NaN	NaN	0	NaN	NaN	NaN	NaN	NaN	NaN	1	NaN	NaN	NaN	NaN	NaN	NaN	NaN	NaN	NaN	NaN	NaN	2	NaN	NaN	3	NaN	NaN	3	NaN	4	NaN	NaN	NaN	NaN	NaN	NaN	0	NaN	NaN	2	0	NaN
211	0	NaN	NaN	NaN	NaN	NaN	NaN	NaN	NaN	0	NaN	NaN	NaN	NaN	NaN	NaN	1	NaN	NaN	NaN	NaN	NaN	NaN	NaN	NaN	NaN	NaN	NaN	2	NaN	NaN	3	NaN	NaN	3	NaN	4	NaN	NaN	NaN	NaN	NaN	NaN	0	NaN	NaN	2	0	NaN
212	0	NaN	NaN	NaN	NaN	NaN	NaN	NaN	NaN	0	NaN	NaN	NaN	NaN	NaN	NaN	1	NaN	NaN	NaN	NaN	NaN	NaN	NaN	NaN	NaN	NaN	NaN	2	NaN	NaN	3	NaN	NaN	3	NaN	4	NaN	NaN	NaN	NaN	NaN	NaN	0	NaN	NaN	2	0	NaN
213	0	NaN	NaN	NaN	NaN	NaN	NaN	NaN	NaN	0	NaN	NaN	NaN	NaN	NaN	NaN	1	NaN	NaN	NaN	NaN	NaN	NaN	NaN	NaN	NaN	NaN	NaN	2	NaN	NaN	3	NaN	NaN	3	NaN	4	NaN	NaN	NaN	NaN	NaN	NaN	0	NaN	NaN	2	0	NaN
214	0	NaN	NaN	NaN	NaN	NaN	NaN	NaN	NaN	0	NaN	NaN	NaN	NaN	NaN	NaN	1	NaN	NaN	NaN	NaN	NaN	NaN	NaN	NaN	NaN	NaN	NaN	2	NaN	NaN	3	NaN	NaN	3	NaN	4	NaN	NaN	NaN	NaN	NaN	NaN	0	NaN	NaN	2	0	NaN
215	0	NaN	NaN	NaN	NaN	NaN	NaN	NaN	NaN	0	NaN	NaN	NaN	NaN	NaN	NaN	1	NaN	NaN	NaN	NaN	NaN	NaN	NaN	NaN	NaN	NaN	NaN	2	NaN	NaN	3	NaN	NaN	3	NaN	4	NaN	NaN	NaN	NaN	NaN	NaN	0	NaN	NaN	2	0	NaN
216	0	NaN	NaN	NaN	NaN	NaN	NaN	NaN	NaN	0	NaN	NaN	NaN	NaN	NaN	NaN	1	NaN	NaN	NaN	NaN	NaN	NaN	NaN	NaN	NaN	NaN	NaN	2	NaN	NaN	3	NaN	NaN	3	NaN	4	NaN	NaN	NaN	NaN	NaN	NaN	0	NaN	NaN	2	0	NaN
217	0	NaN	NaN	NaN	NaN	NaN	NaN	NaN	NaN	0	NaN	NaN	NaN	NaN	NaN	NaN	1	NaN	NaN	NaN	NaN	NaN	NaN	NaN	NaN	NaN	NaN	NaN	2	NaN	NaN	3	NaN	NaN	3	NaN	4	NaN	NaN	NaN	NaN	NaN	NaN	0	NaN	NaN	2	0	NaN
218	0	NaN	NaN	NaN	NaN	NaN	NaN	NaN	NaN	0	NaN	NaN	NaN	NaN	NaN	NaN	1	NaN	NaN	NaN	NaN	NaN	NaN	NaN	NaN	NaN	NaN	NaN	2	NaN	NaN	3	NaN	NaN	3	NaN	4	NaN	NaN	NaN	NaN	NaN	NaN	0	NaN	NaN	2	0	NaN
219	0	NaN	NaN	NaN	NaN	NaN	NaN	NaN	NaN	0	NaN	NaN	NaN	NaN	NaN	NaN	1	NaN	NaN	NaN	NaN	NaN	NaN	NaN	NaN	NaN	NaN	NaN	2	NaN	NaN	3	NaN	NaN	3	NaN	4	NaN	NaN	NaN	NaN	NaN	NaN	0	NaN	NaN	2	0	NaN
220	0	NaN	NaN	NaN	NaN	NaN	NaN	NaN	NaN	0	NaN	NaN	NaN	NaN	NaN	NaN	1	NaN	NaN	NaN	NaN	NaN	NaN	NaN	NaN	NaN	NaN	NaN	2	NaN	NaN	3	NaN	NaN	3	NaN	4	NaN	NaN	NaN	NaN	NaN	NaN	0	NaN	NaN	2	0	NaN
221	0	NaN	NaN	NaN	NaN	NaN	NaN	NaN	NaN	0	NaN	NaN	NaN	NaN	NaN	NaN	1	NaN	NaN	NaN	NaN	NaN	NaN	NaN	NaN	NaN	NaN	NaN	2	NaN	NaN	3	NaN	NaN	3	NaN	4	NaN	NaN	NaN	NaN	NaN	NaN	0	NaN	NaN	2	0	NaN
222	0	NaN	NaN	NaN	NaN	NaN	NaN	NaN	NaN	0	NaN	NaN	NaN	NaN	NaN	NaN	1	NaN	NaN	NaN	NaN	NaN	NaN	NaN	NaN	NaN	NaN	NaN	2	NaN	NaN	3	NaN	NaN	3	NaN	4	NaN	NaN	NaN	NaN	NaN	NaN	0	NaN	NaN	2	0	NaN
223	0	NaN	NaN	NaN	NaN	NaN	NaN	NaN	NaN	0	NaN	NaN	NaN	NaN	NaN	NaN	1	NaN	NaN	NaN	NaN	NaN	NaN	NaN	NaN	NaN	NaN	NaN	2	NaN	NaN	3	NaN	NaN	3	NaN	4	NaN	NaN	NaN	NaN	NaN	NaN	0	NaN	NaN	2	0	NaN
224	0	NaN	NaN	NaN	NaN	NaN	NaN	NaN	NaN	0	NaN	NaN	NaN	NaN	NaN	NaN	1	NaN	NaN	NaN	NaN	NaN	NaN	NaN	NaN	NaN	NaN	NaN	2	NaN	NaN	3	NaN	NaN	3	NaN	4	NaN	NaN	NaN	NaN	NaN	NaN	0	NaN	NaN	2	0	NaN
225	0	NaN	NaN	NaN	NaN	NaN	NaN	NaN	NaN	0	NaN	NaN	NaN	NaN	NaN	NaN	1	NaN	NaN	NaN	NaN	NaN	NaN	NaN	NaN	NaN	NaN	NaN	2	NaN	NaN	3	NaN	NaN	3	NaN	4	NaN	NaN	NaN	NaN	NaN	NaN	0	NaN	NaN	2	0	NaN
226	0	NaN	NaN	NaN	NaN	NaN	NaN	NaN	NaN	0	NaN	NaN	NaN	NaN	NaN	NaN	1	NaN	NaN	NaN	NaN	NaN	NaN	NaN	NaN	NaN	NaN	NaN	2	NaN	NaN	3	NaN	NaN	3	NaN	4	NaN	NaN	NaN	NaN	NaN	NaN	0	NaN	NaN	2	0	NaN
227	0	NaN	NaN	NaN	NaN	NaN	NaN	NaN	NaN	0	NaN	NaN	NaN	NaN	NaN	NaN	1	NaN	NaN	NaN	NaN	NaN	NaN	NaN	NaN	NaN	NaN	NaN	2	NaN	NaN	3	NaN	NaN	3	NaN	4	NaN	NaN	NaN	NaN	NaN	NaN	0	NaN	NaN	2	0	NaN
228	0	NaN	NaN	NaN	NaN	NaN	NaN	NaN	NaN	0	NaN	NaN	NaN	NaN	NaN	NaN	1	NaN	NaN	NaN	NaN	NaN	NaN	NaN	NaN	NaN	NaN	NaN	2	NaN	NaN	3	NaN	NaN	3	NaN	4	NaN	NaN	NaN	NaN	NaN	NaN	0	NaN	NaN	2	0	NaN
229	0	NaN	NaN	NaN	NaN	NaN	NaN	NaN	NaN	0	NaN	NaN	NaN	NaN	NaN	NaN	1	NaN	NaN	NaN	NaN	NaN	NaN	NaN	NaN	NaN	NaN	NaN	2	NaN	NaN	3	NaN	NaN	3	NaN	4	NaN	NaN	NaN	NaN	NaN	NaN	0	NaN	NaN	2	0	NaN
230	0	NaN	NaN	NaN	NaN	NaN	NaN	NaN	NaN	0	NaN	NaN	NaN	NaN	NaN	NaN	1	NaN	NaN	NaN	NaN	NaN	NaN	NaN	NaN	NaN	NaN	NaN	2	NaN	NaN	3	NaN	NaN	3	NaN	4	NaN	NaN	NaN	NaN	NaN	NaN	0	NaN	NaN	2	0	NaN
231	0	NaN	NaN	NaN	NaN	NaN	NaN	NaN	NaN	0	NaN	NaN	NaN	NaN	NaN	NaN	1	NaN	NaN	NaN	NaN	NaN	NaN	NaN	NaN	NaN	NaN	NaN	2	NaN	NaN	3	NaN	NaN	3	NaN	4	NaN	NaN	NaN	NaN	NaN	NaN	0	NaN	NaN	2	0	NaN
232	0	NaN	NaN	NaN	NaN	NaN	NaN	NaN	NaN	0	NaN	NaN	NaN	NaN	NaN	NaN	1	NaN	NaN	NaN	NaN	NaN	NaN	NaN	NaN	NaN	NaN	NaN	2	NaN	NaN	3	NaN	NaN	3	NaN	4	NaN	NaN	NaN	NaN	NaN	NaN	0	NaN	NaN	2	0	NaN
233	0	NaN	NaN	NaN	NaN	NaN	NaN	NaN	NaN	0	NaN	NaN	NaN	NaN	NaN	NaN	1	NaN	NaN	NaN	NaN	NaN	NaN	NaN	NaN	NaN	NaN	NaN	2	NaN	NaN	3	NaN	NaN	3	NaN	4	NaN	NaN	NaN	NaN	NaN	NaN	0	NaN	NaN	2	0	NaN
234	0	NaN	NaN	NaN	NaN	NaN	NaN	NaN	NaN	0	NaN	NaN	NaN	NaN	NaN	NaN	1	NaN	NaN	NaN	NaN	NaN	NaN	NaN	NaN	NaN	NaN	NaN	2	NaN	NaN	3	NaN	NaN	3	NaN	4	NaN	NaN	NaN	NaN	NaN	NaN	0	NaN	NaN	2	0	NaN
235	0	NaN	NaN	NaN	NaN	NaN	NaN	NaN	NaN	0	NaN	NaN	NaN	NaN	NaN	NaN	1	NaN	NaN	NaN	NaN	NaN	NaN	NaN	NaN	NaN	NaN	NaN	2	NaN	NaN	3	NaN	NaN	3	NaN	4	NaN	NaN	NaN	NaN	NaN	NaN	0	NaN	NaN	2	0	NaN
236	0	NaN	NaN	NaN	NaN	NaN	NaN	NaN	NaN	0	NaN	NaN	NaN	NaN	NaN	NaN	1	NaN	NaN	NaN	NaN	NaN	NaN	NaN	NaN	NaN	NaN	NaN	2	NaN	NaN	3	NaN	NaN	3	NaN	4	NaN	NaN	NaN	NaN	NaN	NaN	0	NaN	NaN	2	0	NaN
237	0	NaN	NaN	NaN	NaN	NaN	NaN	NaN	NaN	0	NaN	NaN	NaN	NaN	NaN	NaN	1	NaN	NaN	NaN	NaN	NaN	NaN	NaN	NaN	NaN	NaN	NaN	2	NaN	NaN	3	NaN	NaN	3	NaN	4	NaN	NaN	NaN	NaN	NaN	NaN	0	NaN	NaN	2	0	NaN
238	0	NaN	NaN	NaN	NaN	NaN	NaN	NaN	NaN	0	NaN	NaN	NaN	NaN	NaN	NaN	1	NaN	NaN	NaN	NaN	NaN	NaN	NaN	NaN	NaN	NaN	NaN	2	NaN	NaN	3	NaN	NaN	3	NaN	4	NaN	NaN	NaN	NaN	NaN	NaN	0	NaN	NaN	2	0	NaN
239	0	NaN	NaN	NaN	NaN	NaN	NaN	NaN	NaN	0	NaN	NaN	NaN	NaN	NaN	NaN	1	NaN	NaN	NaN	NaN	NaN	NaN	NaN	NaN	NaN	NaN	NaN	2	NaN	NaN	3	NaN	NaN	3	NaN	4	NaN	NaN	NaN	NaN	NaN	NaN	0	NaN	NaN	2	0	NaN
240	0	NaN	NaN	NaN	NaN	NaN	NaN	NaN	NaN	0	NaN	NaN	NaN	NaN	NaN	NaN	1	NaN	NaN	NaN	NaN	NaN	NaN	NaN	NaN	NaN	NaN	NaN	2	NaN	NaN	3	NaN	NaN	3	NaN	4	NaN	NaN	NaN	NaN	NaN	NaN	0	NaN	NaN	2	0	NaN
241	0	NaN	NaN	NaN	NaN	NaN	NaN	NaN	NaN	0	NaN	NaN	NaN	NaN	NaN	NaN	1	NaN	NaN	NaN	NaN	NaN	NaN	NaN	NaN	NaN	NaN	NaN	2	NaN	NaN	3	NaN	NaN	3	NaN	4	NaN	NaN	NaN	NaN	NaN	NaN	0	NaN	NaN	NaN	0	NaN
242	0	NaN	NaN	NaN	NaN	NaN	NaN	NaN	NaN	0	NaN	NaN	NaN	NaN	NaN	NaN	1	NaN	NaN	NaN	NaN	NaN	NaN	NaN	NaN	NaN	NaN	NaN	2	NaN	NaN	3	NaN	NaN	3	NaN	4	NaN	NaN	NaN	NaN	NaN	NaN	0	NaN	NaN	NaN	0	NaN
243	0	NaN	NaN	NaN	NaN	NaN	NaN	NaN	NaN	0	NaN	NaN	NaN	NaN	NaN	NaN	1	NaN	NaN	NaN	NaN	NaN	NaN	NaN	NaN	NaN	NaN	NaN	2	NaN	NaN	3	NaN	NaN	3	NaN	4	NaN	NaN	NaN	NaN	NaN	NaN	0	NaN	NaN	NaN	0	NaN
244	0	NaN	NaN	NaN	NaN	NaN	NaN	NaN	NaN	0	NaN	NaN	NaN	NaN	NaN	NaN	1	NaN	NaN	NaN	NaN	NaN	NaN	NaN	NaN	NaN	NaN	NaN	2	NaN	NaN	3	NaN	NaN	3	NaN	4	NaN	NaN	NaN	NaN	NaN	NaN	0	NaN	NaN	NaN	0	NaN
245	0	NaN	NaN	NaN	NaN	NaN	NaN	NaN	NaN	0	NaN	NaN	NaN	NaN	NaN	NaN	1	NaN	NaN	NaN	NaN	NaN	NaN	NaN	NaN	NaN	NaN	NaN	2	NaN	NaN	3	NaN	NaN	3	NaN	4	NaN	NaN	NaN	NaN	NaN	NaN	0	NaN	NaN	NaN	0	NaN
246	0	NaN	NaN	NaN	NaN	NaN	NaN	NaN	NaN	0	NaN	NaN	NaN	NaN	NaN	NaN	1	NaN	NaN	NaN	NaN	NaN	NaN	NaN	NaN	NaN	NaN	NaN	2	NaN	NaN	3	NaN	NaN	3	NaN	4	NaN	NaN	NaN	NaN	NaN	NaN	0	NaN	NaN	NaN	0	NaN
247	0	NaN	NaN	NaN	NaN	NaN	NaN	NaN	NaN	0	NaN	NaN	NaN	NaN	NaN	NaN	1	NaN	NaN	NaN	NaN	NaN	NaN	NaN	NaN	NaN	NaN	NaN	2	NaN	NaN	3	NaN	NaN	3	NaN	4	NaN	NaN	NaN	NaN	NaN	NaN	0	NaN	NaN	NaN	0	NaN
248	0	NaN	NaN	NaN	NaN	NaN	NaN	NaN	NaN	0	NaN	NaN	NaN	NaN	NaN	NaN	1	NaN	NaN	NaN	NaN	NaN	NaN	NaN	NaN	NaN	NaN	NaN	2	NaN	NaN	3	NaN	NaN	3	NaN	4	NaN	NaN	NaN	NaN	NaN	NaN	0	NaN	NaN	NaN	0	NaN
249	0	NaN	NaN	NaN	NaN	NaN	NaN	NaN	NaN	0	NaN	NaN	NaN	NaN	NaN	NaN	1	NaN	NaN	NaN	NaN	NaN	NaN	NaN	NaN	NaN	NaN	NaN	2	NaN	NaN	3	NaN	NaN	3	NaN	4	NaN	NaN	NaN	NaN	NaN	NaN	0	NaN	NaN	NaN	0	NaN
250	0	NaN	NaN	NaN	NaN	NaN	NaN	NaN	NaN	0	NaN	NaN	NaN	NaN	NaN	NaN	1	NaN	NaN	NaN	NaN	NaN	NaN	NaN	NaN	NaN	NaN	NaN	2	NaN	NaN	3	NaN	NaN	3	NaN	4	NaN	NaN	NaN	NaN	NaN	NaN	0	NaN	NaN	NaN	0	NaN
251	0	NaN	NaN	NaN	NaN	NaN	NaN	NaN	NaN	0	NaN	NaN	NaN	NaN	NaN	NaN	1	NaN	NaN	NaN	NaN	NaN	NaN	NaN	NaN	NaN	NaN	NaN	2	NaN	NaN	3	NaN	NaN	3	NaN	4	NaN	NaN	NaN	NaN	NaN	NaN	0	NaN	NaN	NaN	0	NaN
252	0	NaN	NaN	NaN	NaN	NaN	NaN	NaN	NaN	0	NaN	NaN	NaN	NaN	NaN	NaN	1	NaN	NaN	NaN	NaN	NaN	NaN	NaN	NaN	NaN	NaN	NaN	2	NaN	NaN	3	NaN	NaN	3	NaN	4	NaN	NaN	NaN	NaN	NaN	NaN	0	NaN	NaN	NaN	0	NaN
253	0	NaN	NaN	NaN	NaN	NaN	NaN	NaN	NaN	0	NaN	NaN	NaN	NaN	NaN	NaN	1	NaN	NaN	NaN	NaN	NaN	NaN	NaN	NaN	NaN	NaN	NaN	2	NaN	NaN	3	NaN	NaN	3	NaN	4	NaN	NaN	NaN	NaN	NaN	NaN	0	NaN	NaN	NaN	0	NaN
254	0	NaN	NaN	NaN	NaN	NaN	NaN	NaN	NaN	0	NaN	NaN	NaN	NaN	NaN	NaN	1	NaN	NaN	NaN	NaN	NaN	NaN	NaN	NaN	NaN	NaN	NaN	2	NaN	NaN	3	NaN	NaN	3	NaN	4	NaN	NaN	NaN	NaN	NaN	NaN	0	NaN	NaN	NaN	0	NaN
255	0	NaN	NaN	NaN	NaN	NaN	NaN	NaN	NaN	0	NaN	NaN	NaN	NaN	NaN	NaN	1	NaN	NaN	NaN	NaN	NaN	NaN	NaN	NaN	NaN	NaN	NaN	2	NaN	NaN	3	NaN	NaN	3	NaN	4	NaN	NaN	NaN	NaN	NaN	NaN	0	NaN	NaN	NaN	0	NaN
256	0	NaN	NaN	NaN	NaN	NaN	NaN	NaN	NaN	0	NaN	NaN	NaN	NaN	NaN	NaN	1	NaN	NaN	NaN	NaN	NaN	NaN	NaN	NaN	NaN	NaN	NaN	2	NaN	NaN	3	NaN	NaN	3	NaN	4	NaN	NaN	NaN	NaN	NaN	NaN	0	NaN	NaN	NaN	0	NaN
257	0	NaN	NaN	NaN	NaN	NaN	NaN	NaN	NaN	0	NaN	NaN	NaN	NaN	NaN	NaN	1	NaN	NaN	NaN	NaN	NaN	NaN	NaN	NaN	NaN	NaN	NaN	2	NaN	NaN	3	NaN	NaN	3	NaN	4	NaN	NaN	NaN	NaN	NaN	NaN	0	NaN	NaN	NaN	0	NaN
258	0	NaN	NaN	NaN	NaN	NaN	NaN	NaN	NaN	0	NaN	NaN	NaN	NaN	NaN	NaN	1	NaN	NaN	NaN	NaN	NaN	NaN	NaN	NaN	NaN	NaN	NaN	2	NaN	NaN	3	NaN	NaN	3	NaN	4	NaN	NaN	NaN	NaN	NaN	NaN	0	NaN	NaN	NaN	0	NaN
259	0	NaN	NaN	NaN	NaN	NaN	NaN	NaN	NaN	0	NaN	NaN	NaN	NaN	NaN	NaN	1	NaN	NaN	NaN	NaN	NaN	NaN	NaN	NaN	NaN	NaN	NaN	2	NaN	NaN	3	NaN	NaN	3	NaN	4	NaN	NaN	NaN	NaN	NaN	NaN	0	NaN	NaN	NaN	0	NaN
260	0	NaN	NaN	NaN	NaN	NaN	NaN	NaN	NaN	0	NaN	NaN	NaN	NaN	NaN	NaN	1	NaN	NaN	NaN	NaN	NaN	NaN	NaN	NaN	NaN	NaN	NaN	2	NaN	NaN	3	NaN	NaN	3	NaN	4	NaN	NaN	NaN	NaN	NaN	NaN	0	NaN	NaN	NaN	0	NaN
261	0	NaN	NaN	NaN	NaN	NaN	NaN	NaN	NaN	0	NaN	NaN	NaN	NaN	NaN	NaN	1	NaN	NaN	NaN	NaN	NaN	NaN	NaN	NaN	NaN	NaN	NaN	2	NaN	NaN	3	NaN	NaN	3	NaN	4	NaN	NaN	NaN	NaN	NaN	NaN	0	NaN	NaN	NaN	0	NaN
262	0	NaN	NaN	NaN	NaN	NaN	NaN	NaN	NaN	0	NaN	NaN	NaN	NaN	NaN	NaN	1	NaN	NaN	NaN	NaN	NaN	NaN	NaN	NaN	NaN	NaN	NaN	2	NaN	NaN	3	NaN	NaN	3	NaN	4	NaN	NaN	NaN	NaN	NaN	NaN	0	NaN	NaN	NaN	0	NaN
263	0	NaN	NaN	NaN	NaN	NaN	NaN	NaN	NaN	0	NaN	NaN	NaN	NaN	NaN	NaN	1	NaN	NaN	NaN	NaN	NaN	NaN	NaN	NaN	NaN	NaN	NaN	2	NaN	NaN	3	NaN	NaN	3	NaN	4	NaN	NaN	NaN	NaN	NaN	NaN	0	NaN	NaN	NaN	0	NaN
264	0	NaN	NaN	NaN	NaN	NaN	NaN	NaN	NaN	0	NaN	NaN	NaN	NaN	NaN	NaN	1	NaN	NaN	NaN	NaN	NaN	NaN	NaN	NaN	NaN	NaN	NaN	2	NaN	NaN	3	NaN	NaN	3	NaN	4	NaN	NaN	NaN	NaN	NaN	NaN	0	NaN	NaN	NaN	0	NaN
265	0	NaN	NaN	NaN	NaN	NaN	NaN	NaN	NaN	0	NaN	NaN	NaN	NaN	NaN	NaN	1	NaN	NaN	NaN	NaN	NaN	NaN	NaN	NaN	NaN	NaN	NaN	2	NaN	NaN	3	NaN	NaN	3	NaN	4	NaN	NaN	NaN	NaN	NaN	NaN	0	NaN	NaN	NaN	0	NaN
266	0	NaN	NaN	NaN	NaN	NaN	NaN	NaN	NaN	0	NaN	NaN	NaN	NaN	NaN	NaN	1	NaN	NaN	NaN	NaN	NaN	NaN	NaN	NaN	NaN	NaN	NaN	2	NaN	NaN	3	NaN	NaN	3	NaN	4	NaN	NaN	NaN	NaN	NaN	NaN	0	NaN	NaN	NaN	0	NaN
267	0	NaN	NaN	NaN	NaN	NaN	NaN	NaN	NaN	0	NaN	NaN	NaN	NaN	NaN	NaN	1	NaN	NaN	NaN	NaN	NaN	NaN	NaN	NaN	NaN	NaN	NaN	2	NaN	NaN	3	NaN	NaN	3	NaN	4	NaN	NaN	NaN	NaN	NaN	NaN	0	NaN	NaN	NaN	0	NaN
268	0	NaN	NaN	NaN	NaN	NaN	NaN	NaN	NaN	0	NaN	NaN	NaN	NaN	NaN	NaN	1	NaN	NaN	NaN	NaN	NaN	NaN	NaN	NaN	NaN	NaN	NaN	2	NaN	NaN	3	NaN	NaN	3	NaN	4	NaN	NaN	NaN	NaN	NaN	NaN	0	NaN	NaN	NaN	0	NaN
269	0	NaN	NaN	NaN	NaN	NaN	NaN	NaN	NaN	0	NaN	NaN	NaN	NaN	NaN	NaN	1	NaN	NaN	NaN	NaN	NaN	NaN	NaN	NaN	NaN	NaN	NaN	2	NaN	NaN	3	NaN	NaN	3	NaN	4	NaN	NaN	NaN	NaN	NaN	NaN	0	NaN	NaN	NaN	0	NaN
270	0	NaN	NaN	NaN	NaN	NaN	NaN	NaN	NaN	0	NaN	NaN	NaN	NaN	NaN	NaN	1	NaN	NaN	NaN	NaN	NaN	NaN	NaN	NaN	NaN	NaN	NaN	2	NaN	NaN	3	NaN	NaN	3	NaN	4	NaN	NaN	NaN	NaN	NaN	NaN	0	NaN	NaN	NaN	0	NaN
271	0	NaN	NaN	NaN	NaN	NaN	NaN	NaN	NaN	0	NaN	NaN	NaN	NaN	NaN	NaN	1	NaN	NaN	NaN	NaN	NaN	NaN	NaN	NaN	NaN	NaN	NaN	2	NaN	NaN	3	NaN	NaN	3	NaN	4	NaN	NaN	NaN	NaN	NaN	NaN	0	NaN	NaN	NaN	0	NaN
272	0	NaN	NaN	NaN	NaN	NaN	NaN	NaN	NaN	0	NaN	NaN	NaN	NaN	NaN	NaN	1	NaN	NaN	NaN	NaN	NaN	NaN	NaN	NaN	NaN	NaN	NaN	2	NaN	NaN	3	NaN	NaN	3	NaN	4	NaN	NaN	NaN	NaN	NaN	NaN	0	NaN	NaN	NaN	0	NaN
273	0	NaN	NaN	NaN	NaN	NaN	NaN	NaN	NaN	0	NaN	NaN	NaN	NaN	NaN	NaN	1	NaN	NaN	NaN	NaN	NaN	NaN	NaN	NaN	NaN	NaN	NaN	2	NaN	NaN	3	NaN	NaN	3	NaN	4	NaN	NaN	NaN	NaN	NaN	NaN	0	NaN	NaN	NaN	0	NaN
274	0	NaN	NaN	NaN	NaN	NaN	NaN	NaN	NaN	0	NaN	NaN	NaN	NaN	NaN	NaN	1	NaN	NaN	NaN	NaN	NaN	NaN	NaN	NaN	NaN	NaN	NaN	2	NaN	NaN	3	NaN	NaN	3	NaN	4	NaN	NaN	NaN	NaN	NaN	NaN	0	NaN	NaN	NaN	0	NaN
275	0	NaN	NaN	NaN	NaN	NaN	NaN	NaN	NaN	0	NaN	NaN	NaN	NaN	NaN	NaN	1	NaN	NaN	NaN	NaN	NaN	NaN	NaN	NaN	NaN	NaN	NaN	2	NaN	NaN	3	NaN	NaN	3	NaN	4	NaN	NaN	NaN	NaN	NaN	NaN	0	NaN	NaN	NaN	0	NaN
276	0	NaN	NaN	NaN	NaN	NaN	NaN	NaN	NaN	0	NaN	NaN	NaN	NaN	NaN	NaN	1	NaN	NaN	NaN	NaN	NaN	NaN	NaN	NaN	NaN	NaN	NaN	2	NaN	NaN	3	NaN	NaN	3	NaN	4	NaN	NaN	NaN	NaN	NaN	NaN	0	NaN	NaN	NaN	0	NaN
277	0	NaN	NaN	NaN	NaN	NaN	NaN	NaN	NaN	0	NaN	NaN	NaN	NaN	NaN	NaN	1	NaN	NaN	NaN	NaN	NaN	NaN	NaN	NaN	NaN	NaN	NaN	2	NaN	NaN	3	NaN	NaN	3	NaN	4	NaN	NaN	NaN	NaN	NaN	NaN	0	NaN	NaN	NaN	0	NaN
278	0	NaN	NaN	NaN	NaN	NaN	NaN	NaN	NaN	0	NaN	NaN	NaN	NaN	NaN	NaN	1	NaN	NaN	NaN	NaN	NaN	NaN	NaN	NaN	NaN	NaN	NaN	2	NaN	NaN	3	NaN	NaN	3	NaN	4	NaN	NaN	NaN	NaN	NaN	NaN	0	NaN	NaN	NaN	0	NaN
279	0	NaN	NaN	NaN	NaN	NaN	NaN	NaN	NaN	0	NaN	NaN	NaN	NaN	NaN	NaN	1	NaN	NaN	NaN	NaN	NaN	NaN	NaN	NaN	NaN	NaN	NaN	2	NaN	NaN	3	NaN	NaN	3	NaN	4	NaN	NaN	NaN	NaN	NaN	NaN	0	NaN	NaN	NaN	0	NaN
280	0	NaN	NaN	NaN	NaN	NaN	NaN	NaN	NaN	0	NaN	NaN	NaN	NaN	NaN	NaN	1	NaN	NaN	NaN	NaN	NaN	NaN	NaN	NaN	NaN	NaN	NaN	2	NaN	NaN	3	NaN	NaN	3	NaN	4	NaN	NaN	NaN	NaN	NaN	NaN	0	NaN	NaN	NaN	0	NaN
281	0	NaN	NaN	NaN	NaN	NaN	NaN	NaN	NaN	0	NaN	NaN	NaN	NaN	NaN	NaN	1	NaN	NaN	NaN	NaN	NaN	NaN	NaN	NaN	NaN	NaN	NaN	2	NaN	NaN	3	NaN	NaN	3	NaN	4	NaN	NaN	NaN	NaN	NaN	NaN	0	NaN	NaN	NaN	0	NaN
282	0	NaN	NaN	NaN	NaN	NaN	NaN	NaN	NaN	0	NaN	NaN	NaN	NaN	NaN	NaN	1	NaN	NaN	NaN	NaN	NaN	NaN	NaN	NaN	NaN	NaN	NaN	2	NaN	NaN	3	NaN	NaN	3	NaN	4	NaN	NaN	NaN	NaN	NaN	NaN	0	NaN	NaN	NaN	0	NaN
283	0	NaN	NaN	NaN	NaN	NaN	NaN	NaN	NaN	0	NaN	NaN	NaN	NaN	NaN	NaN	1	NaN	NaN	NaN	NaN	NaN	NaN	NaN	NaN	NaN	NaN	NaN	2	NaN	NaN	3	NaN	NaN	3	NaN	4	NaN	NaN	NaN	NaN	NaN	NaN	0	NaN	NaN	NaN	0	NaN
284	0	NaN	NaN	NaN	NaN	NaN	NaN	NaN	NaN	0	NaN	NaN	NaN	NaN	NaN	NaN	1	NaN	NaN	NaN	NaN	NaN	NaN	NaN	NaN	NaN	NaN	NaN	2	NaN	NaN	3	NaN	NaN	3	NaN	4	NaN	NaN	NaN	NaN	NaN	NaN	0	NaN	NaN	NaN	0	NaN
285	0	NaN	NaN	NaN	NaN	NaN	NaN	NaN	NaN	0	NaN	NaN	NaN	NaN	NaN	NaN	1	NaN	NaN	NaN	NaN	NaN	NaN	NaN	NaN	NaN	NaN	NaN	2	NaN	NaN	3	NaN	NaN	3	NaN	4	NaN	NaN	NaN	NaN	NaN	NaN	0	NaN	NaN	NaN	0	NaN
286	0	NaN	NaN	NaN	NaN	NaN	NaN	NaN	NaN	0	NaN	NaN	NaN	NaN	NaN	NaN	1	NaN	NaN	NaN	NaN	NaN	NaN	NaN	NaN	NaN	NaN	NaN	2	NaN	NaN	3	NaN	NaN	3	NaN	4	NaN	NaN	NaN	NaN	NaN	NaN	0	NaN	NaN	NaN	0	NaN
287	0	NaN	NaN	NaN	NaN	NaN	NaN	NaN	NaN	0	NaN	NaN	NaN	NaN	NaN	NaN	1	NaN	NaN	NaN	NaN	NaN	NaN	NaN	NaN	NaN	NaN	NaN	2	NaN	NaN	3	NaN	NaN	3	NaN	4	NaN	NaN	NaN	NaN	NaN	NaN	0	NaN	NaN	NaN	0	NaN
288	0	NaN	NaN	NaN	NaN	NaN	NaN	NaN	NaN	0	NaN	NaN	NaN	NaN	NaN	NaN	1	NaN	NaN	NaN	NaN	NaN	NaN	NaN	NaN	NaN	NaN	NaN	2	NaN	NaN	3	NaN	NaN	3	NaN	4	NaN	NaN	NaN	NaN	NaN	NaN	0	NaN	NaN	NaN	0	NaN
289	0	NaN	NaN	NaN	NaN	NaN	NaN	NaN	NaN	0	NaN	NaN	NaN	NaN	NaN	NaN	1	NaN	NaN	NaN	NaN	NaN	NaN	NaN	NaN	NaN	NaN	NaN	2	NaN	NaN	3	NaN	NaN	3	NaN	4	NaN	NaN	NaN	NaN	NaN	NaN	0	NaN	NaN	NaN	0	NaN
290	0	NaN	NaN	NaN	NaN	NaN	NaN	NaN	NaN	0	NaN	NaN	NaN	NaN	NaN	NaN	1	NaN	NaN	NaN	NaN	NaN	NaN	NaN	NaN	NaN	NaN	NaN	2	NaN	NaN	3	NaN	NaN	3	NaN	4	NaN	NaN	NaN	NaN	NaN	NaN	0	NaN	NaN	NaN	0	NaN
291	0	NaN	NaN	NaN	NaN	NaN	NaN	NaN	NaN	0	NaN	NaN	NaN	NaN	NaN	NaN	1	NaN	NaN	NaN	NaN	NaN	NaN	NaN	NaN	NaN	NaN	NaN	2	NaN	NaN	3	NaN	NaN	3	NaN	4	NaN	NaN	NaN	NaN	NaN	NaN	0	NaN	NaN	NaN	0	NaN
292	0	NaN	NaN	NaN	NaN	NaN	NaN	NaN	NaN	0	NaN	NaN	NaN	NaN	NaN	NaN	1	NaN	NaN	NaN	NaN	NaN	NaN	NaN	NaN	NaN	NaN	NaN	2	NaN	NaN	3	NaN	NaN	3	NaN	4	NaN	NaN	NaN	NaN	NaN	NaN	0	NaN	NaN	NaN	0	NaN
293	0	NaN	NaN	NaN	NaN	NaN	NaN	NaN	NaN	0	NaN	NaN	NaN	NaN	NaN	NaN	1	NaN	NaN	NaN	NaN	NaN	NaN	NaN	NaN	NaN	NaN	NaN	2	NaN	NaN	3	NaN	NaN	3	NaN	4	NaN	NaN	NaN	NaN	NaN	NaN	0	NaN	NaN	NaN	0	NaN
294	0	NaN	NaN	NaN	NaN	NaN	NaN	NaN	NaN	0	NaN	NaN	NaN	NaN	NaN	NaN	1	NaN	NaN	NaN	NaN	NaN	NaN	NaN	NaN	NaN	NaN	NaN	2	NaN	NaN	3	NaN	NaN	3	NaN	4	NaN	NaN	NaN	NaN	NaN	NaN	0	NaN	NaN	NaN	0	NaN
295	0	NaN	NaN	NaN	NaN	NaN	NaN	NaN	NaN	0	NaN	NaN	NaN	NaN	NaN	NaN	1	NaN	NaN	NaN	NaN	NaN	NaN	NaN	NaN	NaN	NaN	NaN	2	NaN	NaN	3	NaN	NaN	3	NaN	4	NaN	NaN	NaN	NaN	NaN	NaN	0	NaN	NaN	NaN	0	NaN
296	0	NaN	NaN	NaN	NaN	NaN	NaN	NaN	NaN	0	NaN	NaN	NaN	NaN	NaN	NaN	1	NaN	NaN	NaN	NaN	NaN	NaN	NaN	NaN	NaN	NaN	NaN	2	NaN	NaN	3	NaN	NaN	3	NaN	4	NaN	NaN	NaN	NaN	NaN	NaN	0	NaN	NaN	NaN	0	NaN
297	0	NaN	NaN	NaN	NaN	NaN	NaN	NaN	NaN	0	NaN	NaN	NaN	NaN	NaN	NaN	1	NaN	NaN	NaN	NaN	NaN	NaN	NaN	NaN	NaN	NaN	NaN	2	NaN	NaN	3	NaN	NaN	3	NaN	4	NaN	NaN	NaN	NaN	NaN	NaN	0	NaN	NaN	NaN	0	NaN
298	0	NaN	NaN	NaN	NaN	NaN	NaN	NaN	NaN	0	NaN	NaN	NaN	NaN	NaN	NaN	1	NaN	NaN	NaN	NaN	NaN	NaN	NaN	NaN	NaN	NaN	NaN	2	NaN	NaN	3	NaN	NaN	3	NaN	4	NaN	NaN	NaN	NaN	NaN	NaN	0	NaN	NaN	NaN	0	NaN
299	0	NaN	NaN	NaN	NaN	NaN	NaN	NaN	NaN	0	NaN	NaN	NaN	NaN	NaN	NaN	1	NaN	NaN	NaN	NaN	NaN	NaN	NaN	NaN	NaN	NaN	NaN	2	NaN	NaN	3	NaN	NaN	3	NaN	4	NaN	NaN	NaN	NaN	NaN	NaN	0	NaN	NaN	NaN	0	NaN
300	0	NaN	NaN	NaN	NaN	NaN	NaN	NaN	NaN	0	NaN	NaN	NaN	NaN	NaN	NaN	1	NaN	NaN	NaN	NaN	NaN	NaN	NaN	NaN	NaN	NaN	NaN	2	NaN	NaN	3	NaN	NaN	3	NaN	4	NaN	NaN	NaN	NaN	NaN	NaN	0	NaN	NaN	NaN	0	NaN
301	0	NaN	NaN	NaN	NaN	NaN	NaN	NaN	NaN	0	NaN	NaN	NaN	NaN	NaN	NaN	1	NaN	NaN	NaN	NaN	NaN	NaN	NaN	NaN	NaN	NaN	NaN	2	NaN	NaN	3	NaN	NaN	3	NaN	4	NaN	NaN	NaN	NaN	NaN	NaN	0	NaN	NaN	NaN	0	NaN
[truncated: 990 more columns]
