# Supplementary material for: In Vivo Transcription Kinetics of a Synthetic Gene Uninvolved in Stress-Response Pathways in Stressed Escherichia coli Cells
Source: PLoS One. 2014 Sep 30;9(9):e109005. doi: 10.1371/journal.pone.0109005 (PMC4182640; doi:10.1371/journal.pone.0109005)
Supplement: File S1 — Supporting information. (ZIP) [file pone.0109005.s002.zip › raw data for submission/oxidative stress/oxidative_bg_corrected_intensities.csv]

1	0	0	0	0	0	0	0	0	0	0	0	0	0	0	0	0	0	0	0	0	0	0	0	0	0	0	0	0	0	0	0	0	0	0	0	0	0	0	0	0	0	0	0	0	0	0	0	0	0
2	0	0	0	0	0	0	0	0	0	0	0	0	0	0	0	0	0	0	0	0	0	0	0	0	0	0	0	0	0	0	0	0	0	0	0	0	0	0	0	0	0	0	0	0	0	0	0	0	0
3	0	0	0	0	0	0	0	0	0	0	0	0	0	0	0	0	0	0	0	0	0	0	0	0	0	0	0	0	0	0	0	0	0	0	0	0	0	0	0	0	0	0	0	0	0	0	0	0	0
4	0	0	0	0	0	0	0	0	0	0	0	0	0	0	0	0	0	0	0	0	0	0	0	0	0	0	0	0	0	0	0	0	0	0	0	0	0	0	0	0	0	0	0	0	0	0	0	0	0
5	0	0	0	0	0	0	0	0	0	0	0	0	0	0	0	0	0	0	0	0	0	0	0	0	0	0	0	0	0	0	0	0	0	0	0	0	0	0	0	0	0	0	0	0	0	0	0	0	0
6	0	0	0	0	0	0	0	0	0	0	0	0	0	0	0	0	0	0	0	0	0	0	0	0	0	0	0	0	0	0	0	0	0	0	0	0	0	0	0	0	0	0	0	0	0	0	0	0	0
7	0	0	0	0	0	0	0	0	0	0	0	0	0	0	0	0	0	0	0	0	0	0	0	0	0	0	0	0	0	0	0	0	0	0	0	0	0	0	0	0	0	0	0	0	0	0	0	0	0
8	0	0	0	0	0	0	0	0	0	0	0	0	0	0	0	0	0	0	0	0	0	0	0	0	0	0	0	0	0	0	0	0	0	0	0	0	0	0	0	0	0	0	0	0	0	0	0	0	0
9	0	0	0	0	0	0	0	0	0	0	0	0	0	0	0	0	0	0	0	0	0	0	0	0	0	0	0	0	0	0	0	0	0	0	0	0	0	0	0	0	0	0	0	0	0	0	0	0	0
10	0	0	0	0	0	0	0	0	0	0	0	0	0	0	0	0	0	0	0	0	0	0	0	0	0	0	0	0	0	0	0	0	0	0	0	0	0	0	0	0	0	0	0	0	0	0	0	0	0
11	0	0	0	NaN	0	0	0	0	0	0	0	0	0	0	0	0	NaN	0	0	0	0	0	0	0	0	NaN	0	0	0	0	0	0	0	0	0	NaN	0	0	0	0	0	0	0	0	0	0	0	0	0
12	0	0	0	NaN	0	0	0	0	0	0	0	0	0	0	0	0	NaN	0	0	0	0	0	0	0	0	NaN	0	0	0	0	0	0	0	0	0	NaN	0	0	0	0	0	0	0	0	0	0	0	0	0
13	0	0	0	NaN	0	0	0	0	0	0	0	0	0	0	0	0	NaN	0	0	0	0	0	0	0	0	NaN	0	0	0	0	0	0	0	0	0	NaN	0	0	0	0	0	0	0	0	0	0	0	0	0
14	0	0	0	NaN	0	0	0	0	0	0	0	0	0	0	0	0	NaN	0	0	0	0	0	0	0	0	NaN	0	0	0	0	0	0	0	0	0	NaN	0	0	0	0	0	0	0	0	0	0	0	0	0
15	0	0	0	NaN	0	0	0	0	0	0	0	0	0	0	0	0	NaN	0	0	0	0	0	0	0	0	NaN	0	0	0	0	0	0	0	0	0	NaN	0	0	0	0	0	0	0	0	0	0	0	0	0
16	0	0	0	NaN	0	0	0	0	0	0	0	0	0	0	0	0	NaN	0	0	0	0	0	0	0	0	NaN	0	0	0	0	0	0	0	0	0	NaN	0	0	0	0	0	0	0	0	0	0	0	0	0
17	0	0	0	NaN	0	0	0	0	0	0	0	0	0	0	0	0	NaN	0	0	0	0	0	0	0	0	NaN	0	0	0	0	0	0	0	0	0	NaN	0	0	0	0	0	0	0	0	0	0	0	0	0
18	0	0	0	NaN	0	0	0	0	0	0	0	0	0	0	0	0	NaN	0	0	0	0	0	0	0	0	NaN	0	0	0	0	0	0	0	0	0	NaN	0	0	0	0	0	0	0	0	0	0	0	0	0
19	0	0	0	NaN	0	0	0	0	0	0	0	0	0	0	0	0	NaN	0	0	0	0	0	0	0	0	NaN	0	0	0	0	0	0	0	0	0	NaN	0	0	0	0	0	0	0	0	0	0	0	0	0
20	0	0	0	NaN	0	0	0	0	0	0	0	0	0	0	0	0	NaN	0	0	0	0	0	0	0	0	NaN	0	0	0	0	0	0	0	0	0	NaN	0	0	0	0	0	0	0	0	0	0	0	0	0
21	0	0	0.53024	NaN	0	0	0	0	0	0	0	0	0	0	0	0	NaN	0	0	0	0	0	0	0	0	NaN	0	0	0	0	0	0	0	0	0	NaN	0	0	0	0	0	0	0	0	0	0	0	0	0
22	0	0	0.47867	NaN	0	0	0.43447	0	0	0	0	0	0	0	0	0	NaN	0	0	0	0	0	0	0	0	NaN	0	0	0	NaN	0	NaN	0	0	0	NaN	0	0	0	0	0	0	0	0	NaN	0	0	0	0
23	0	0	0	NaN	0	0	0.53775	0	0	0	0	0	0	0	0	0	NaN	0	0	0	0	0	0	0	0	NaN	0	0	0	NaN	0	NaN	0	0	0	NaN	0	0	0	0	0	0	0	0	NaN	0	0	0	0
24	0	0	0	NaN	0	0	0.66293	0	0	0	0	0	0	0	0	0	NaN	0	0	0	0	0	0	0	0	NaN	0	0	0	NaN	0	NaN	0	0	0	NaN	0	0	0	0	0.59115	0	0	0	NaN	0	0	0	0
25	0	0	0.63382	NaN	0	0	0.47202	0	0	0	0	0	0	0	0	0	NaN	0	0	0	0	0	0	0	0	NaN	0	0	0	NaN	0	NaN	0	0.53965	0	NaN	0	0	0	0	0.80784	0	0	0	NaN	0	0	0	0
26	0	0	0	NaN	0	0	0.60316	0	0	0	0	0	0	0	0	0	NaN	0	0	0	0	0	0	0	0	NaN	0	0	0	NaN	0	NaN	0	0	0	NaN	0	0	0	0	0.48905	0	0	0	NaN	0	0	0	0
27	0	0	0	NaN	0	0	1.0485	0	0	0	0	0	0	0	0	0	NaN	0	0	0	0	0	0	0	0	NaN	0	0	0	NaN	0	NaN	0	0	0	NaN	0	0	0	0	0	0	0	0	NaN	0	0	0	0
28	0	0	0.62812	NaN	0	0	0.98294	0	0	0	0	0	0	0	0	0	NaN	0	0	0	0	0	0	0	0	NaN	0	0	0	NaN	0	NaN	0	0	0	NaN	0	0	0	0	0	0	0	0	NaN	0	0	0	0
29	0	0	0	NaN	0	0	1.3662	0	0	0	0	0	0	0	0	0	NaN	0	0	0	0	0	0	0	0	NaN	0	0	0	NaN	0	NaN	0	0	0	NaN	0	0	0	0	0.50206	0	0	0	NaN	0	0	0	0
30	0	0	0	NaN	0	0	1.5467	0	0	0	0	0	0	0	0	0	NaN	0.68121	0	0	0	0	0	0	0	NaN	0	0	0	NaN	0	NaN	0	0	0	NaN	0	0	0	0	1.0452	0	0	0	NaN	0	0	0	0
31	0	0	0.63721	NaN	0	0	1.7342	0	0	0	0	0	0	0	0	0	NaN	0.56087	0	0	0	0	0	0	0	NaN	0	0	0	NaN	0	NaN	0	0	0	NaN	0	0	0	0	0.91306	0	0	0	NaN	0	0	0	0
32	0	0	0.67152	NaN	0	0	1.2979	0	0	0	0	0	0	0	0	0	NaN	0	0	0	0	0	0	0	0	NaN	0	0	0	NaN	0	NaN	0	0	0	NaN	0	0	0	0	0	0	0	0	NaN	0	0	0	0
33	NaN	0	0.67507	NaN	NaN	0	1.2745	0	0	0	0	0	0	0	0	0	NaN	0.60555	0	0	0	0	0	0	0	NaN	0	0	0	NaN	0	NaN	0	0	0	NaN	0	0	0.46309	0	0.41082	0	0	0	NaN	0	0	0	0
34	NaN	0	1.1936	NaN	NaN	0	1.3082	0	0	0	0	0	0	0	0	0	NaN	0	0	0	0	0	0	0	0	NaN	0	0	0.58887	NaN	0	NaN	0	0	0	NaN	0	0	0.39553	0	0.67286	0	0	0	NaN	0.3272	0	0	0.5249
35	NaN	0	1.2798	NaN	NaN	0	1.8333	0	0	0	0	0	0	0	0	0	NaN	0	0	0	0	0	0	0	0	NaN	0	0	0	NaN	0	NaN	0	0	0	NaN	0	0	0	0	0	0	0	0	NaN	0.3539	0	0	0
36	NaN	0	0.67686	NaN	NaN	0	1.7336	0	0	0	0	0	0	0	0	0	NaN	0	0	0	0	0	0	0	0	NaN	0	0	0	NaN	0	NaN	0	0.48319	0	NaN	0	0	0	0	0.44681	0	0	0	NaN	0	0	0	0
37	NaN	0	1.0734	NaN	NaN	0	1.3402	0	0	0	0	0	0	0	0	0	NaN	0	0	0	0	0	0	0	0	NaN	0	0	0	NaN	0	NaN	0	0	0	NaN	0	0	0	0	0.45518	0	0	0	NaN	0.53097	0	0	0
38	NaN	0	1.1667	NaN	NaN	0	1.6007	0	0	0	0	0	0	0	0	0	NaN	0	0	0	0	0	0	0	0	NaN	0	0	0.66838	NaN	0	NaN	0	0	0.45833	NaN	0	0	0	0	0.60125	0	0	0	NaN	0.93249	0	0	0
39	NaN	0	1.5693	NaN	NaN	0	1.3652	0	0	0	0	0	0	0	0	0	NaN	0	0	0	0	0.37996	0	0	0	NaN	0	0	0	NaN	0	NaN	0	0.46913	0	NaN	0	0	0	0	0.55353	0	0	0	NaN	0	0	0	0
40	NaN	0	1.3419	NaN	NaN	0	1.8947	0	0	0	0	0	0	0	0	0	NaN	0	0	0	0	0.38749	0	0	0	NaN	0	0	0.78073	NaN	0	NaN	0	0.53159	0	NaN	0	0	0	0	1.5511	0	0	0	NaN	0	0	0	0
41	NaN	0	0.60624	NaN	NaN	0	1.0498	0	0	0	0	0	0	0	0	0	NaN	0	0	0	0	0	0	0	0	NaN	0	0	0.54482	NaN	0	NaN	0	0	0	NaN	0	0	0	0	1.8162	0	0	0	NaN	0	0	0	0
42	NaN	0	0.67577	NaN	NaN	0	0.68192	0	0	0	0	0	0	0	0	0	NaN	0	0	0	0	0	0	0	0	NaN	0	0	0.67952	NaN	0	NaN	0	0	0	NaN	0	0	0	0	1.3715	0	0	0	NaN	0	0	0	0
43	NaN	0	0	NaN	NaN	0	1.9497	0	0	0	0	0	0	0	0	NaN	NaN	0	0	0	0	0	0	0	NaN	NaN	0	0.99218	0	NaN	0	NaN	0	0.47309	0	NaN	0	NaN	0	0	NaN	0	NaN	0	NaN	0.36357	NaN	0	0
44	NaN	0	0.92288	NaN	NaN	0	1.8002	0	0	0	0	0	0	0	0	NaN	NaN	0	0	0	0	0	0	0	NaN	NaN	0	1.0093	0	NaN	0	NaN	0	0.59851	0.41048	NaN	0	NaN	0	0	NaN	0	NaN	0	NaN	0	NaN	0	0
45	NaN	0	0.77554	NaN	NaN	0	1.7904	0	0	0	0	0	0	0	0	NaN	NaN	0	0	0	0	0	0	0	NaN	NaN	0	0.9499	0	NaN	0	NaN	0	0.78268	0	NaN	0	NaN	0	0	NaN	0	NaN	0	NaN	0	NaN	0	0
46	NaN	0	1.3875	NaN	NaN	0	1.8503	0	0	0	0.35343	0	0	0	0.47173	NaN	NaN	0	0	0	0	0	0	0	NaN	NaN	0	0.67983	0	NaN	0	NaN	0	0	0	NaN	0	NaN	0	0	NaN	0	NaN	0	NaN	0.26326	NaN	0	0
47	NaN	0	0	NaN	NaN	0	1.2283	0	0	0	0	0	0	0	0.76474	NaN	NaN	0.45663	0	0	0	0	0	0	NaN	NaN	0	0	0	NaN	0	NaN	0	0	0	NaN	0	NaN	0	0	NaN	0	NaN	0	NaN	0	NaN	0	0
48	NaN	0	0.58725	NaN	NaN	0	1.1254	0	0	0	0	0	0	0	0	NaN	NaN	0.85434	0	0	0	0.45541	0	0	NaN	NaN	0	0	0.67667	NaN	0	NaN	0	0.52259	0	NaN	0	NaN	0	0	NaN	0	NaN	0	NaN	0.44896	NaN	0	0
49	NaN	0	0	NaN	NaN	0	0.22976	0	0	0	0	0	0	0	0.66692	NaN	NaN	0	0	0	0	0	0	0	NaN	NaN	0	0.48612	0	NaN	0	NaN	0	0.77199	0	NaN	0	NaN	0	0	NaN	0	NaN	0	NaN	0.36383	NaN	0	0
50	NaN	0	1.1182	NaN	NaN	0	0.99634	0.34297	0	0	0	0	0	0	0.48637	NaN	NaN	0	0	0	0	0	0	0	NaN	NaN	0	0.51975	0.73971	NaN	0	NaN	0	0.49694	0	NaN	0	NaN	0	0	NaN	0	NaN	0	NaN	0.48996	NaN	0	0
51	NaN	0	1.3894	NaN	NaN	0	1.566	0.39602	0	0	0.48625	0.50719	0	0	0	NaN	NaN	0	0	0	0	0	0	0	NaN	NaN	0	0	0.52203	NaN	0	NaN	0	0.47949	0	NaN	0	NaN	0	0	NaN	0	NaN	0	NaN	1.4548	NaN	0	0
52	NaN	0	1.3436	NaN	NaN	0	1.6174	0	0	0	0.44352	0	0	0	0	NaN	NaN	0.44914	0	0	0	0.4337	0	0	NaN	NaN	0	0.64983	0.53969	NaN	0	NaN	0	0	0	NaN	0	NaN	0	0	NaN	0	NaN	0	NaN	0.605	NaN	0	0
53	NaN	0	1.1843	NaN	NaN	0	2.3538	0	0	0	0.52685	0	0	0	0	NaN	NaN	0	0	0	0	0.50136	0	0	NaN	NaN	0	0	1.0318	NaN	0	NaN	0	0	0	NaN	0	NaN	0	0	NaN	0	NaN	0	NaN	0.71623	NaN	0	0
54	NaN	NaN	1.2825	NaN	NaN	0	2.1381	1.1623	0	0	0.48967	NaN	0	0	0	NaN	NaN	0.54225	0	0	0	NaN	0	0	NaN	NaN	0	0.51542	NaN	NaN	NaN	NaN	0	0	0	NaN	0	NaN	NaN	0	NaN	NaN	NaN	0	NaN	0.27379	NaN	0	0
55	NaN	NaN	0.4335	NaN	NaN	0	1.8046	0.36229	0	0	0.85353	NaN	0	0	0.74579	NaN	NaN	0.62042	0	0	0	NaN	0	0	NaN	NaN	0	0	NaN	NaN	NaN	NaN	0	0	0	NaN	0	NaN	NaN	0	NaN	NaN	NaN	0	NaN	1.1819	NaN	0	0
56	NaN	NaN	0	NaN	NaN	0	2.8348	0.58812	0	0	0.51787	NaN	0	0	0.77216	NaN	NaN	0	0	0	0	NaN	0	0	NaN	NaN	0	0.99561	NaN	NaN	NaN	NaN	0	0	0	NaN	0	NaN	NaN	0	NaN	NaN	NaN	0	NaN	1.0624	NaN	0	0
57	NaN	NaN	0.6412	NaN	NaN	0	1.5631	0	0	0	0.47284	NaN	0	0	0.9161	NaN	NaN	0.85973	0	0	0	NaN	0	0	NaN	NaN	0	0	NaN	NaN	NaN	NaN	0	0	0	NaN	0	NaN	NaN	0	NaN	NaN	NaN	0	NaN	0.69572	NaN	0	0
58	NaN	NaN	0.9815	NaN	NaN	0	2.4442	0	0	0	0.59373	NaN	0	0	0	NaN	NaN	0.51395	0	0	0	NaN	0	0	NaN	NaN	0	0	NaN	NaN	NaN	NaN	0	0.60071	0	NaN	0	NaN	NaN	0	NaN	NaN	NaN	0	NaN	0	NaN	0	0
59	NaN	NaN	1.1212	NaN	NaN	0	2.7645	0.36175	0	0	0.68873	NaN	0	0	0	NaN	NaN	0.6977	0	0	0	NaN	0	0	NaN	NaN	0	0	NaN	NaN	NaN	NaN	0	0.96949	0	NaN	0	NaN	NaN	0	NaN	NaN	NaN	0	NaN	0.71637	NaN	0	0.74191
60	NaN	NaN	1.2554	NaN	NaN	0	1.9727	0	0	0	0	NaN	0	0	0.59135	NaN	NaN	0	0	0	0	NaN	0	0	NaN	NaN	0	0	NaN	NaN	NaN	NaN	0	0.71616	0	NaN	0	NaN	NaN	0	NaN	NaN	NaN	0	NaN	0.6346	NaN	0	0.70137
61	NaN	NaN	1.6197	NaN	NaN	0	2.5318	0.3542	0	0	0	NaN	0	0	0.6667	NaN	NaN	0.70436	0	0	0	NaN	0	0	NaN	NaN	0	0	NaN	NaN	NaN	NaN	0	0.79257	0.49167	NaN	0	NaN	NaN	0	NaN	NaN	NaN	0	NaN	0.7234	NaN	0	0
62	NaN	NaN	1.3748	NaN	NaN	0	2.6433	1.0479	0	0	0	NaN	0	0	1.1073	NaN	NaN	0.81196	0	0	0	NaN	0	0	NaN	NaN	0	0	NaN	NaN	NaN	NaN	0.54152	0	0.34906	NaN	0	NaN	NaN	0	NaN	NaN	NaN	0	NaN	0.21883	NaN	0	0
63	NaN	NaN	1.5331	NaN	NaN	0	3.5858	1.0683	0	0	0	NaN	0	0	0	NaN	NaN	0.7269	0	0	0	NaN	0	0	NaN	NaN	0	1.5111	NaN	NaN	NaN	NaN	0.89686	0	0	NaN	0	NaN	NaN	0	NaN	NaN	NaN	0	NaN	0.59168	NaN	0	0
64	NaN	NaN	1.3843	NaN	NaN	0	1.8509	0.69807	0	0	0.56806	NaN	0	0	0.59523	NaN	NaN	0	0	0	0	NaN	0	0	NaN	NaN	0	0	NaN	NaN	NaN	NaN	1.1409	0.75307	0	NaN	0	NaN	NaN	0	NaN	NaN	NaN	0	NaN	0.82441	NaN	0	0
65	NaN	NaN	2.1676	NaN	NaN	0	2.8297	0	0	0	0.5001	NaN	0	0	0.89293	NaN	NaN	0.76964	0	0	0	NaN	0	0	NaN	NaN	0	0	NaN	NaN	NaN	NaN	NaN	NaN	0.59446	NaN	0	NaN	NaN	0	NaN	NaN	NaN	0	NaN	0.89353	NaN	0	0
66	NaN	NaN	2.0605	NaN	NaN	0	2.327	0.33077	0	0	0.56511	NaN	0	0	0.45221	NaN	NaN	0	0	0	0	NaN	0	0	NaN	NaN	0	0	NaN	NaN	NaN	NaN	NaN	NaN	0	NaN	0	NaN	NaN	0	NaN	NaN	NaN	0	NaN	0.58339	NaN	0	0
67	NaN	NaN	1.7615	NaN	NaN	0	2.3432	0.28373	0	0	0.64352	NaN	0	0	0	NaN	NaN	0	0	0	0	NaN	0.96547	0	NaN	NaN	0	0	NaN	NaN	NaN	NaN	NaN	NaN	0	NaN	0	NaN	NaN	0	NaN	NaN	NaN	0	NaN	1.4744	NaN	0	0.69812
68	NaN	NaN	3.1646	NaN	NaN	0	2.6832	0	0	0	0.51365	NaN	0	0	0	NaN	NaN	0	0	0	0	NaN	0	0	NaN	NaN	0	0	NaN	NaN	NaN	NaN	NaN	NaN	0.20624	NaN	0	NaN	NaN	0	NaN	NaN	NaN	0	NaN	0.76667	NaN	0	0.76935
69	NaN	NaN	1.9859	NaN	NaN	0	2.9624	0.23891	0	0	0.46316	NaN	0	0	0	NaN	NaN	0	0	0	0	NaN	1.0591	0	NaN	NaN	0	0	NaN	NaN	NaN	NaN	NaN	NaN	0.17839	NaN	0	NaN	NaN	0	NaN	NaN	NaN	0	NaN	1.2865	NaN	0	0.74028
70	NaN	NaN	2.2797	NaN	NaN	0	3.5293	0.24506	0	0	0.52645	NaN	0	0	0	NaN	NaN	0	0	0	0	NaN	1.3795	0	NaN	NaN	0	0	NaN	NaN	NaN	NaN	NaN	NaN	0	NaN	0	NaN	NaN	0	NaN	NaN	NaN	0	NaN	0	NaN	0	0
71	NaN	NaN	3.0016	NaN	NaN	0	2.5172	0.31083	0	0	0.71699	NaN	0	0	0.39614	NaN	NaN	0.36714	0	0	0	NaN	0	0	NaN	NaN	0	0.87885	NaN	NaN	NaN	NaN	NaN	NaN	0.29959	NaN	0	NaN	NaN	0	NaN	NaN	NaN	0	NaN	0.18119	NaN	0	0
72	NaN	NaN	0.82596	NaN	NaN	0	2.4937	0.39983	0	0	0.5282	NaN	0	0	0	NaN	NaN	0.90205	0	0	0	NaN	0	0	NaN	NaN	0	1.0891	NaN	NaN	NaN	NaN	NaN	NaN	0	NaN	0	NaN	NaN	0	NaN	NaN	NaN	0	NaN	1.106	NaN	0	0
73	NaN	NaN	0.43753	NaN	NaN	0	3.4303	1.0389	0	0	0.56854	NaN	0	0	0	NaN	NaN	0.8993	0	0	0	NaN	0	0	NaN	NaN	0	0	NaN	NaN	NaN	NaN	NaN	NaN	0.3632	NaN	0	NaN	NaN	0	NaN	NaN	NaN	0	NaN	1.1486	NaN	0	0
74	NaN	NaN	0.77206	NaN	NaN	0	1.7369	0.39894	0	0	0.60473	NaN	0	0	0	NaN	NaN	1.1089	0	0	0	NaN	0	0	NaN	NaN	0	0	NaN	NaN	NaN	NaN	NaN	NaN	0.47334	NaN	0	NaN	NaN	0	NaN	NaN	NaN	0	NaN	0.54216	NaN	0	0
75	NaN	NaN	1.5277	NaN	NaN	0	1.9053	0.22262	0	0	0.33892	NaN	0	0	0	NaN	NaN	1.1666	0	0	0	NaN	0.6188	0	NaN	NaN	0	0.47815	NaN	NaN	NaN	NaN	NaN	NaN	0	NaN	0	NaN	NaN	0	NaN	NaN	NaN	0	NaN	1.3432	NaN	0	0
76	NaN	NaN	0.91818	NaN	NaN	0	3.2329	0.35	0	0	0.49515	NaN	NaN	0	0	NaN	NaN	1.046	0	0	0	NaN	0	0	NaN	NaN	0	0	NaN	NaN	NaN	NaN	NaN	NaN	0.24174	NaN	0	NaN	NaN	0	NaN	NaN	NaN	0	NaN	1.1805	NaN	0	0
77	NaN	NaN	0	NaN	NaN	0	1.7499	0.30368	0	0	0.48802	NaN	NaN	0	0	NaN	NaN	0.99393	0	0	0	NaN	0	0	NaN	NaN	0	0.56607	NaN	NaN	NaN	NaN	NaN	NaN	0	NaN	0	NaN	NaN	0	NaN	NaN	NaN	0	NaN	1.6867	NaN	0	0
78	NaN	NaN	1.9088	NaN	NaN	0	2.5079	0	0	0	0.87816	NaN	NaN	0	0	NaN	NaN	1.2212	0	0	0	NaN	0	0	NaN	NaN	0	1.147	NaN	NaN	NaN	NaN	NaN	NaN	0	NaN	0	NaN	NaN	0	NaN	NaN	NaN	0	NaN	1.0338	NaN	0	0
79	NaN	NaN	1.0923	NaN	NaN	0	2.5186	1.3441	0	0	0.61612	NaN	NaN	0	0	NaN	NaN	0.52214	0	0	0	NaN	0.80445	0	NaN	NaN	0	0.99881	NaN	NaN	NaN	NaN	NaN	NaN	0.2994	NaN	0	NaN	NaN	0	NaN	NaN	NaN	0	NaN	1.2908	NaN	0	0
80	NaN	NaN	0	NaN	NaN	0	1.7691	0.54322	0	0	0.55031	NaN	NaN	0	0.76071	NaN	NaN	1.1971	0	0	0	NaN	0	0	NaN	NaN	0	0.8293	NaN	NaN	NaN	NaN	NaN	NaN	0.31129	NaN	0	NaN	NaN	0	NaN	NaN	NaN	0	NaN	1.3085	NaN	0	0
81	NaN	NaN	0.7842	NaN	NaN	0	2.4265	0.38237	0	0	0.59538	NaN	NaN	0	0	NaN	NaN	1.5805	0	0	0	NaN	0.60357	0	NaN	NaN	0	0	NaN	NaN	NaN	NaN	NaN	NaN	0.41258	NaN	0	NaN	NaN	0	NaN	NaN	NaN	0	NaN	0.70615	NaN	0	0.57812
82	NaN	NaN	0.40387	NaN	NaN	0	3.0979	0.49604	0	0	0.77939	NaN	NaN	0	0.96264	NaN	NaN	0.96913	0	0	0	NaN	0	0	NaN	NaN	0	0	NaN	NaN	NaN	NaN	NaN	NaN	0.1954	NaN	0	NaN	NaN	0	NaN	NaN	NaN	0	NaN	0	NaN	0	0
83	NaN	NaN	0.4395	NaN	NaN	0	2.8461	0.61954	0	0	0.71261	NaN	NaN	0	0	NaN	NaN	0	0	0	0	NaN	0	0	NaN	NaN	0	0	NaN	NaN	NaN	NaN	NaN	NaN	0.38162	NaN	0	NaN	NaN	0	NaN	NaN	NaN	0	NaN	0.5462	NaN	0	0
84	NaN	NaN	0.66308	NaN	NaN	0	2.6145	1.3412	0	0	0.9347	NaN	NaN	0	0	NaN	NaN	0	0	0	0	NaN	0	0	NaN	NaN	0	0	NaN	NaN	NaN	NaN	NaN	NaN	0.39986	NaN	0	NaN	NaN	0	NaN	NaN	NaN	0	NaN	0.46659	NaN	0	0
85	NaN	NaN	0.61254	NaN	NaN	0	2.2404	0.41653	0	0	1.1002	NaN	NaN	0	0.22896	NaN	NaN	0.28328	0	0	0	NaN	0.57965	0	NaN	NaN	0	0	NaN	NaN	NaN	NaN	NaN	NaN	0.40958	NaN	0	NaN	NaN	0	NaN	NaN	NaN	0	NaN	0	NaN	0	0
86	NaN	NaN	NaN	NaN	NaN	0	2.4387	1.3053	0	0	0.91202	NaN	NaN	0	0.39951	NaN	NaN	0.94121	0	0	0	NaN	0	0	NaN	NaN	0	0.99401	NaN	NaN	NaN	NaN	NaN	NaN	0.16019	NaN	0	NaN	NaN	0	NaN	NaN	NaN	0	NaN	0	NaN	0	0
87	NaN	NaN	NaN	NaN	NaN	0	3.699	0.6436	0	0	0.90895	NaN	NaN	0	0.50556	NaN	NaN	0.93944	0	0	0	NaN	0.58802	0	NaN	NaN	0	1.0121	NaN	NaN	NaN	NaN	NaN	NaN	0.35579	NaN	0	NaN	NaN	0	NaN	NaN	NaN	0	NaN	0.32748	NaN	0	0
88	NaN	NaN	NaN	NaN	NaN	0	3.547	0.48076	0	0	0.82357	NaN	NaN	0	0	NaN	NaN	1.0322	0	0	0	NaN	0.58464	0	NaN	NaN	0	0.60034	NaN	NaN	NaN	NaN	NaN	NaN	0.4264	NaN	0	NaN	NaN	0	NaN	NaN	NaN	0	NaN	1.4054	NaN	0	0.74288
89	NaN	NaN	NaN	NaN	NaN	0	2.7117	0.33691	0	0	0.89097	NaN	NaN	0	0	NaN	NaN	0.58305	0	0	0	NaN	0.87347	0	NaN	NaN	0	0	NaN	NaN	NaN	NaN	NaN	NaN	0.323	NaN	0	NaN	NaN	0	NaN	NaN	NaN	0	NaN	1.7763	NaN	0	0.75776
90	NaN	NaN	NaN	NaN	NaN	0	2.4751	0.52521	0	0	0.81251	NaN	NaN	0	0.35033	NaN	NaN	1.0804	0	0	0	NaN	0.8941	0	NaN	NaN	0	1.0265	NaN	NaN	NaN	NaN	NaN	NaN	0.29087	NaN	0	NaN	NaN	0	NaN	NaN	NaN	0	NaN	0.99821	NaN	0	0
91	NaN	NaN	NaN	NaN	NaN	0	3.1688	0.2539	0	0	0.96975	NaN	NaN	0	0.35028	NaN	NaN	1.2416	0	0	0	NaN	1.151	0	NaN	NaN	0	0	NaN	NaN	NaN	NaN	NaN	NaN	0.3365	NaN	0	NaN	NaN	0	NaN	NaN	NaN	0	NaN	0.70336	NaN	0	0
92	NaN	NaN	NaN	NaN	NaN	0	2.488	1.5807	0	0	1.1181	NaN	NaN	0	0.83367	NaN	NaN	1.2401	0	0	0	NaN	1.0181	0	NaN	NaN	0	0	NaN	NaN	NaN	NaN	NaN	NaN	0.4372	NaN	0.71201	NaN	NaN	0	NaN	NaN	NaN	0	NaN	1.4311	NaN	0	0
93	NaN	NaN	NaN	NaN	NaN	0	3.6288	1.584	0	0	0.87506	NaN	NaN	0	0.84518	NaN	NaN	0	0	0	0	NaN	0	0	NaN	NaN	0	1.0823	NaN	NaN	NaN	NaN	NaN	NaN	0.43668	NaN	0	NaN	NaN	0	NaN	NaN	NaN	0	NaN	1.5447	NaN	0	0.89039
94	NaN	NaN	NaN	NaN	NaN	0	3.0742	0.93031	0	0	1.0588	NaN	NaN	0	0	NaN	NaN	0.30757	0	0	0	NaN	0.78514	0	NaN	NaN	0	1.1582	NaN	NaN	NaN	NaN	NaN	NaN	0.53068	NaN	0	NaN	NaN	0	NaN	NaN	NaN	0	NaN	1.4876	NaN	0	0.71953
95	NaN	NaN	NaN	NaN	NaN	0	3.5612	1.0144	0	0	1.0252	NaN	NaN	0	0.37741	NaN	NaN	0.90718	0	0	0	NaN	0	0	NaN	NaN	0	0	NaN	NaN	NaN	NaN	NaN	NaN	0.69569	NaN	0	NaN	NaN	0	NaN	NaN	NaN	0	NaN	1.7456	NaN	0	0.64495
96	NaN	NaN	NaN	NaN	NaN	0	3.9412	0.61911	0	0	1.0903	NaN	NaN	0	0.52961	NaN	NaN	0	0	0	0	NaN	0	0	NaN	NaN	0	0.76845	NaN	NaN	NaN	NaN	NaN	NaN	0.49859	NaN	0	NaN	NaN	0	NaN	NaN	NaN	0	NaN	1.5994	NaN	0	1.1844
97	NaN	NaN	NaN	NaN	NaN	0	3.7586	0.88341	0	0	1.0363	NaN	NaN	0	0.62596	NaN	NaN	0	0	NaN	0	NaN	NaN	0	NaN	NaN	0	0	NaN	NaN	NaN	NaN	NaN	NaN	0.25312	NaN	0	NaN	NaN	0	NaN	NaN	NaN	0	NaN	1.8714	NaN	0	0.99756
98	NaN	NaN	NaN	NaN	NaN	0	3.7277	0.65987	0	0	1.6276	NaN	NaN	0	0.76935	NaN	NaN	0.38361	0	NaN	0	NaN	NaN	0	NaN	NaN	0	1.1097	NaN	NaN	NaN	NaN	NaN	NaN	0.53653	NaN	0	NaN	NaN	0	NaN	NaN	NaN	0	NaN	2.0572	NaN	0	0
99	NaN	NaN	NaN	NaN	NaN	0	3.2537	1.7507	0	0	0.85877	NaN	NaN	0	0.92296	NaN	NaN	0.57426	0	NaN	0	NaN	NaN	0	NaN	NaN	0	0.52827	NaN	NaN	NaN	NaN	NaN	NaN	0.30756	NaN	0	NaN	NaN	0	NaN	NaN	NaN	0	NaN	2.4216	NaN	0	1.4817
100	NaN	NaN	NaN	NaN	NaN	0	3.0327	0.84665	0	0	1.2864	NaN	NaN	0	0.94283	NaN	NaN	0.98042	0	NaN	0	NaN	NaN	0	NaN	NaN	0	0	NaN	NaN	NaN	NaN	NaN	NaN	0.38783	NaN	0	NaN	NaN	0	NaN	NaN	NaN	0	NaN	2.2627	NaN	0	0
101	NaN	NaN	NaN	NaN	NaN	0	3.1564	0.75959	0	0	1.2153	NaN	NaN	0	0	NaN	NaN	0.93467	0	NaN	0	NaN	NaN	0	NaN	NaN	0	0	NaN	NaN	NaN	NaN	NaN	NaN	0.73752	NaN	0	NaN	NaN	0	NaN	NaN	NaN	0	NaN	2.4573	NaN	0	0
102	NaN	NaN	NaN	NaN	NaN	0	2.9635	1.5166	0	0	0.51626	NaN	NaN	0	0.72068	NaN	NaN	0.69552	0	NaN	0	NaN	NaN	0	NaN	NaN	0	0.67564	NaN	NaN	NaN	NaN	NaN	NaN	0.8488	NaN	0	NaN	NaN	0	NaN	NaN	NaN	0	NaN	1.8302	NaN	0	0
103	NaN	NaN	NaN	NaN	NaN	0	3.2808	1.3974	0	0	0.9596	NaN	NaN	0	0.47372	NaN	NaN	0	0	NaN	0	NaN	NaN	0	NaN	NaN	0	0.82987	NaN	NaN	NaN	NaN	NaN	NaN	1.2291	NaN	0	NaN	NaN	0	NaN	NaN	NaN	0	NaN	2.4997	NaN	0	0.87185
104	NaN	NaN	NaN	NaN	NaN	0	2.7952	1.9216	0	0	1.0323	NaN	NaN	0	0	NaN	NaN	0.82223	0	NaN	0	NaN	NaN	0	NaN	NaN	0	0.3822	NaN	NaN	NaN	NaN	NaN	NaN	0.65314	NaN	0	NaN	NaN	0	NaN	NaN	NaN	0	NaN	0.84034	NaN	0	1.3229
105	NaN	NaN	NaN	NaN	NaN	0	3.208	2.8891	0	0	0.82117	NaN	NaN	0	0	NaN	NaN	1.0405	0	NaN	0	NaN	NaN	0	NaN	NaN	0	0.42336	NaN	NaN	NaN	NaN	NaN	NaN	0.79376	NaN	0	NaN	NaN	0	NaN	NaN	NaN	0	NaN	1.8592	NaN	0	1.045
106	NaN	NaN	NaN	NaN	NaN	0	3.8376	1.8835	0	0	1.3277	NaN	NaN	0	0	NaN	NaN	1.0749	0	NaN	0	NaN	NaN	0	NaN	NaN	0	0	NaN	NaN	NaN	NaN	NaN	NaN	1.041	NaN	0	NaN	NaN	0	NaN	NaN	NaN	0	NaN	2.2934	NaN	0	0
107	NaN	NaN	NaN	NaN	NaN	0	3.9548	1.4662	0	0	1.4647	NaN	NaN	0	0	NaN	NaN	1.4866	0	NaN	0	NaN	NaN	0	NaN	NaN	0	0.51669	NaN	NaN	NaN	NaN	NaN	NaN	0.80049	NaN	0	NaN	NaN	0	NaN	NaN	NaN	0	NaN	2.0892	NaN	0	0.83376
108	NaN	NaN	NaN	NaN	NaN	0	4.4007	0.57357	0	0	1.2497	NaN	NaN	0	0	NaN	NaN	2.1249	0	NaN	0	NaN	NaN	0	NaN	NaN	0	0.5305	NaN	NaN	NaN	NaN	NaN	NaN	0.5877	NaN	0	NaN	NaN	0	NaN	NaN	NaN	0	NaN	2.1288	NaN	0	1.1743
109	NaN	NaN	NaN	NaN	NaN	0	3.2636	0	0	0	1.7946	NaN	NaN	0	0	NaN	NaN	0.47524	0	NaN	0	NaN	NaN	0	NaN	NaN	0	0.62434	NaN	NaN	NaN	NaN	NaN	NaN	0.76452	NaN	0	NaN	NaN	0	NaN	NaN	NaN	0	NaN	3.3238	NaN	0	1.0369
110	NaN	NaN	NaN	NaN	NaN	0	4.4452	1.2595	0	0	1.8216	NaN	NaN	0	0.59671	NaN	NaN	1.3553	0	NaN	0	NaN	NaN	0	NaN	NaN	0	0	NaN	NaN	NaN	NaN	NaN	NaN	0.45141	NaN	0	NaN	NaN	0	NaN	NaN	NaN	0	NaN	1.8831	NaN	0	0
111	NaN	NaN	NaN	NaN	NaN	0	3.2705	1.1074	0	0	2.5302	NaN	NaN	0	0.34276	NaN	NaN	1.2225	0	NaN	0	NaN	NaN	0	NaN	NaN	0	0.38813	NaN	NaN	NaN	NaN	NaN	NaN	0.6485	NaN	0	NaN	NaN	0	NaN	NaN	NaN	0	NaN	2.2518	NaN	0	0
112	NaN	NaN	NaN	NaN	NaN	0	3.213	1.2254	0	0	2.0508	NaN	NaN	0	0	NaN	NaN	0.84857	0	NaN	0	NaN	NaN	0	NaN	NaN	0	0.47696	NaN	NaN	NaN	NaN	NaN	NaN	0.25504	NaN	0	NaN	NaN	0	NaN	NaN	NaN	0	NaN	1.016	NaN	0	0
113	NaN	NaN	NaN	NaN	NaN	0	4.7119	1.4787	0	0	1.9058	NaN	NaN	0	0	NaN	NaN	0.72364	0	NaN	0	NaN	NaN	0	NaN	NaN	0	0.52538	NaN	NaN	NaN	NaN	NaN	NaN	0.73926	NaN	0	NaN	NaN	0	NaN	NaN	NaN	0	NaN	2.1301	NaN	0	0.61271
114	NaN	NaN	NaN	NaN	NaN	0	4.7299	1.2682	0	0	1.8417	NaN	NaN	0	0.53486	NaN	NaN	0.81582	0	NaN	0	NaN	NaN	0	NaN	NaN	0	0.68099	NaN	NaN	NaN	NaN	NaN	NaN	0.52449	NaN	0	NaN	NaN	0	NaN	NaN	NaN	0	NaN	2.6366	NaN	0	1.5864
115	NaN	NaN	NaN	NaN	NaN	0	4.9631	2.4579	0	0	2.047	NaN	NaN	0	0.43212	NaN	NaN	1.0552	0	NaN	0	NaN	NaN	0	NaN	NaN	0	0	NaN	NaN	NaN	NaN	NaN	NaN	0.71453	NaN	0	NaN	NaN	0	NaN	NaN	NaN	0	NaN	1.2726	NaN	0	1.0708
116	NaN	NaN	NaN	NaN	NaN	0	5.293	3.397	0	0	2.2158	NaN	NaN	0	0.26075	NaN	NaN	1.5915	0	NaN	0	NaN	NaN	0	NaN	NaN	0	0	NaN	NaN	NaN	NaN	NaN	NaN	0.60035	NaN	0	NaN	NaN	0	NaN	NaN	NaN	0	NaN	3.4781	NaN	0	0
117	NaN	NaN	NaN	NaN	NaN	0	5.4408	3.6483	0	0	2.1433	NaN	NaN	0	0.85257	NaN	NaN	1.1949	0	NaN	0	NaN	NaN	0	NaN	NaN	0	0	NaN	NaN	NaN	NaN	NaN	NaN	0.44884	NaN	0	NaN	NaN	0	NaN	NaN	NaN	0	NaN	2.3055	NaN	0	0
118	NaN	NaN	NaN	NaN	NaN	0	5.9716	3.7602	0	0	2.3364	NaN	NaN	0	0.53903	NaN	NaN	1.4738	0	NaN	0	NaN	NaN	0	NaN	NaN	0	0	NaN	NaN	NaN	NaN	NaN	NaN	0.51921	NaN	0.78977	NaN	NaN	0	NaN	NaN	NaN	0	NaN	2.7832	NaN	0	0
119	NaN	NaN	NaN	NaN	NaN	0	4.8012	2.693	0	0	2.1971	NaN	NaN	0	0.458	NaN	NaN	1.2024	NaN	NaN	0	NaN	NaN	0	NaN	NaN	0	0	NaN	NaN	NaN	NaN	NaN	NaN	0.46988	NaN	0	NaN	NaN	0	NaN	NaN	NaN	0	NaN	NaN	NaN	0	1.8201
120	NaN	NaN	NaN	NaN	NaN	0	4.7249	1.5767	0	0	2.3936	NaN	NaN	0	0.38709	NaN	NaN	1.6315	NaN	NaN	0	NaN	NaN	0	NaN	NaN	0	1.0349	NaN	NaN	NaN	NaN	NaN	NaN	0.53773	NaN	0.97472	NaN	NaN	0	NaN	NaN	NaN	0	NaN	NaN	NaN	0	0
121	NaN	NaN	NaN	NaN	NaN	0	5.6969	1.2889	0	0	2.153	NaN	NaN	0	0.72659	NaN	NaN	0.89739	NaN	NaN	0	NaN	NaN	0	NaN	NaN	0	0	NaN	NaN	NaN	NaN	NaN	NaN	0.22489	NaN	0.46563	NaN	NaN	0	NaN	NaN	NaN	0	NaN	NaN	NaN	0	0
122	NaN	NaN	NaN	NaN	NaN	0	2.6788	1.7711	0	0	2.0944	NaN	NaN	0	1.3089	NaN	NaN	1.0408	NaN	NaN	0	NaN	NaN	0	NaN	NaN	0	0	NaN	NaN	NaN	NaN	NaN	NaN	0.49816	NaN	0.56989	NaN	NaN	0	NaN	NaN	NaN	0	NaN	NaN	NaN	0	0.68367
123	NaN	NaN	NaN	NaN	NaN	0	6.9405	1.5708	0	0	2.3977	NaN	NaN	0	1.8889	NaN	NaN	0.97703	NaN	NaN	0	NaN	NaN	0	NaN	NaN	0	0	NaN	NaN	NaN	NaN	NaN	NaN	0.44956	NaN	0.61057	NaN	NaN	0	NaN	NaN	NaN	0	NaN	NaN	NaN	0	1.4354
124	NaN	NaN	NaN	NaN	NaN	0	4.5299	2.1685	0	0	2.7006	NaN	NaN	0	1.7314	NaN	NaN	0.46246	NaN	NaN	0	NaN	NaN	0	NaN	NaN	0	0.4278	NaN	NaN	NaN	NaN	NaN	NaN	0.49121	NaN	1.1856	NaN	NaN	0	NaN	NaN	NaN	0	NaN	NaN	NaN	0	1.3434
125	NaN	NaN	NaN	NaN	NaN	0	6.0272	2.6134	0	0	2.6805	NaN	NaN	0	0.94323	NaN	NaN	0.34551	NaN	NaN	0	NaN	NaN	0	NaN	NaN	0	0	NaN	NaN	NaN	NaN	NaN	NaN	0.8567	NaN	0.49509	NaN	NaN	0	NaN	NaN	NaN	0	NaN	NaN	NaN	0	1.9757
126	NaN	NaN	NaN	NaN	NaN	0	5.8564	3.148	0	0	2.4104	NaN	NaN	0	0.56268	NaN	NaN	0	NaN	NaN	0	NaN	NaN	0	NaN	NaN	0	0	NaN	NaN	NaN	NaN	NaN	NaN	0.87989	NaN	0.54243	NaN	NaN	0	NaN	NaN	NaN	0	NaN	NaN	NaN	0	0.53565
127	NaN	NaN	NaN	NaN	NaN	0	4.7738	3.3757	0	0	2.3256	NaN	NaN	0	0.43865	NaN	NaN	0.72936	NaN	NaN	0	NaN	NaN	0	NaN	NaN	0	0	NaN	NaN	NaN	NaN	NaN	NaN	1.0188	NaN	0.65507	NaN	NaN	0	NaN	NaN	NaN	0	NaN	NaN	NaN	0	1.1565
128	NaN	NaN	NaN	NaN	NaN	0	6.3424	2.2249	0	0	2.7237	NaN	NaN	0	0.53173	NaN	NaN	0.97389	NaN	NaN	0	NaN	NaN	0	NaN	NaN	0	0	NaN	NaN	NaN	NaN	NaN	NaN	1.1214	NaN	0.60825	NaN	NaN	0	NaN	NaN	NaN	0	NaN	NaN	NaN	0	2.2183
129	NaN	NaN	NaN	NaN	NaN	0	5.5163	1.6673	0	0	2.8729	NaN	NaN	0	0.42234	NaN	NaN	1.5589	NaN	NaN	0	NaN	NaN	0	NaN	NaN	0	0	NaN	NaN	NaN	NaN	NaN	NaN	1.1462	NaN	0.67525	NaN	NaN	0	NaN	NaN	NaN	0	NaN	NaN	NaN	0	1.9415
130	NaN	NaN	NaN	NaN	NaN	0	3.9087	1.0921	0	0	2.9066	NaN	NaN	0	0.33075	NaN	NaN	0.88807	NaN	NaN	0	NaN	NaN	0	NaN	NaN	0	0	NaN	NaN	NaN	NaN	NaN	NaN	1.186	NaN	0.95244	NaN	NaN	0	NaN	NaN	NaN	0	NaN	NaN	NaN	0	1.3194
131	NaN	NaN	NaN	NaN	NaN	0	5.131	0.93747	0	0	2.7363	NaN	NaN	0	0.75886	NaN	NaN	1.4776	NaN	NaN	0	NaN	NaN	0	NaN	NaN	0	0	NaN	NaN	NaN	NaN	NaN	NaN	0.97504	NaN	0	NaN	NaN	0	NaN	NaN	NaN	0	NaN	NaN	NaN	0	2.1569
132	NaN	NaN	NaN	NaN	NaN	0	4.3696	1.1738	0	0	2.9759	NaN	NaN	0	0.34595	NaN	NaN	1.812	NaN	NaN	0	NaN	NaN	0	NaN	NaN	0	0.76061	NaN	NaN	NaN	NaN	NaN	NaN	1.0841	NaN	0.75871	NaN	NaN	0	NaN	NaN	NaN	0	NaN	NaN	NaN	0	2.2581
133	NaN	NaN	NaN	NaN	NaN	0	3.9606	1.5059	0	0	3.0135	NaN	NaN	0	0.37844	NaN	NaN	1.2401	NaN	NaN	0	NaN	NaN	0	NaN	NaN	0	0.52801	NaN	NaN	NaN	NaN	NaN	NaN	0.63366	NaN	1.0912	NaN	NaN	0	NaN	NaN	NaN	0	NaN	NaN	NaN	0	2.2848
134	NaN	NaN	NaN	NaN	NaN	0	4.0852	1.2829	0	0	2.9894	NaN	NaN	0	0.54778	NaN	NaN	1.7699	NaN	NaN	0	NaN	NaN	0	NaN	NaN	0	0	NaN	NaN	NaN	NaN	NaN	NaN	0.74328	NaN	1.4329	NaN	NaN	0	NaN	NaN	NaN	0	NaN	NaN	NaN	0	2.1332
135	NaN	NaN	NaN	NaN	NaN	0	5.0888	2.4247	0	0	3.0494	NaN	NaN	0	0.56869	NaN	NaN	1.0169	NaN	NaN	0	NaN	NaN	0	NaN	NaN	0	0	NaN	NaN	NaN	NaN	NaN	NaN	0.55069	NaN	1.243	NaN	NaN	0	NaN	NaN	NaN	0	NaN	NaN	NaN	0	1.7754
136	NaN	NaN	NaN	NaN	NaN	0	4.5625	1.4814	0	0	2.8712	NaN	NaN	0	0.34372	NaN	NaN	1.8224	NaN	NaN	0	NaN	NaN	0	NaN	NaN	0	0.86964	NaN	NaN	NaN	NaN	NaN	NaN	1.4144	NaN	0	NaN	NaN	0	NaN	NaN	NaN	0	NaN	NaN	NaN	0	1.9039
137	NaN	NaN	NaN	NaN	NaN	0	4.6304	1.4917	0	0	2.748	NaN	NaN	0	0.70132	NaN	NaN	1.7306	NaN	NaN	0	NaN	NaN	0	NaN	NaN	0	0	NaN	NaN	NaN	NaN	NaN	NaN	0.71918	NaN	0	NaN	NaN	0	NaN	NaN	NaN	0	NaN	NaN	NaN	0	1.4673
138	NaN	NaN	NaN	NaN	NaN	0	3.3151	1.1511	0	0	2.4228	NaN	NaN	0	0.91439	NaN	NaN	2.8913	NaN	NaN	0	NaN	NaN	0	NaN	NaN	0	0.6014	NaN	NaN	NaN	NaN	NaN	NaN	1.006	NaN	0	NaN	NaN	0	NaN	NaN	NaN	0	NaN	NaN	NaN	0	0.75657
139	NaN	NaN	NaN	NaN	NaN	0	2.7929	1.0801	0	0	2.9656	NaN	NaN	0	1.3735	NaN	NaN	2.2619	NaN	NaN	0	NaN	NaN	0	NaN	NaN	0	0	NaN	NaN	NaN	NaN	NaN	NaN	1.1766	NaN	0.41772	NaN	NaN	0	NaN	NaN	NaN	0	NaN	NaN	NaN	0	2.0161
140	NaN	NaN	NaN	NaN	NaN	0	5.2057	1.4272	0	0	3.873	NaN	NaN	0	0.71225	NaN	NaN	1.698	NaN	NaN	0	NaN	NaN	0	NaN	NaN	0	0	NaN	NaN	NaN	NaN	NaN	NaN	1.2085	NaN	0.88015	NaN	NaN	0	NaN	NaN	NaN	0	NaN	NaN	NaN	0	1.8067
141	NaN	NaN	NaN	NaN	NaN	0	6.2265	2.0417	0	0	3.1072	NaN	NaN	0	0.54728	NaN	NaN	2.3004	NaN	NaN	0	NaN	NaN	0	NaN	NaN	0	0	NaN	NaN	NaN	NaN	NaN	NaN	0.68763	NaN	1.846	NaN	NaN	0	NaN	NaN	NaN	0	NaN	NaN	NaN	0	0
142	NaN	NaN	NaN	NaN	NaN	0	3.4772	0.75151	0	0	2.9683	NaN	NaN	0	1.2317	NaN	NaN	1.6854	NaN	NaN	0	NaN	NaN	0	NaN	NaN	0	0.81314	NaN	NaN	NaN	NaN	NaN	NaN	0.99387	NaN	1.5972	NaN	NaN	0	NaN	NaN	NaN	0	NaN	NaN	NaN	0	0
143	NaN	NaN	NaN	NaN	NaN	0	4.2692	3.3575	0	0	3.7321	NaN	NaN	0	2.8871	NaN	NaN	1.4983	NaN	NaN	0	NaN	NaN	0	NaN	NaN	0	0	NaN	NaN	NaN	NaN	NaN	NaN	1.0603	NaN	1.8408	NaN	NaN	0	NaN	NaN	NaN	0	NaN	NaN	NaN	0	1.4254
144	NaN	NaN	NaN	NaN	NaN	0	5.7392	2.4715	0	0	3.1646	NaN	NaN	0	2.0738	NaN	NaN	2.1107	NaN	NaN	0	NaN	NaN	0	NaN	NaN	0	0	NaN	NaN	NaN	NaN	NaN	NaN	0.96119	NaN	1.377	NaN	NaN	0	NaN	NaN	NaN	0	NaN	NaN	NaN	0	1.8837
145	NaN	NaN	NaN	NaN	NaN	0	4.2365	1.8535	0	0	3.6628	NaN	NaN	0	2.0529	NaN	NaN	1.2841	NaN	NaN	0	NaN	NaN	0	NaN	NaN	0	0.52338	NaN	NaN	NaN	NaN	NaN	NaN	1.3128	NaN	1.2795	NaN	NaN	0	NaN	NaN	NaN	0	NaN	NaN	NaN	0	1.3189
146	NaN	NaN	NaN	NaN	NaN	0	7.4642	0.77129	0	0	3.0899	NaN	NaN	0	1.9352	NaN	NaN	3.3338	NaN	NaN	0	NaN	NaN	0	NaN	NaN	0	1.0925	NaN	NaN	NaN	NaN	NaN	NaN	0.90864	NaN	1.215	NaN	NaN	0	NaN	NaN	NaN	0	NaN	NaN	NaN	0	2.6724
147	NaN	NaN	NaN	NaN	NaN	0	5.3377	0.49732	0	0	3.0451	NaN	NaN	0	3.6779	NaN	NaN	0.82064	NaN	NaN	0	NaN	NaN	0	NaN	NaN	0	0.4069	NaN	NaN	NaN	NaN	NaN	NaN	0.86284	NaN	1.2168	NaN	NaN	0	NaN	NaN	NaN	0	NaN	NaN	NaN	0	1.6272
148	NaN	NaN	NaN	NaN	NaN	0	6.6232	0.92629	0	0	3.8096	NaN	NaN	0	2.6404	NaN	NaN	1.8596	NaN	NaN	0	NaN	NaN	0	NaN	NaN	0	0	NaN	NaN	NaN	NaN	NaN	NaN	0.54303	NaN	0.5643	NaN	NaN	0	NaN	NaN	NaN	0	NaN	NaN	NaN	0	1.3879
149	NaN	NaN	NaN	NaN	NaN	0	4.446	0.62025	0	0	2.8815	NaN	NaN	0	1.7501	NaN	NaN	1.7915	NaN	NaN	0	NaN	NaN	0	NaN	NaN	0	0	NaN	NaN	NaN	NaN	NaN	NaN	0.84633	NaN	0.5431	NaN	NaN	0	NaN	NaN	NaN	0	NaN	NaN	NaN	0	0.65498
150	NaN	NaN	NaN	NaN	NaN	0	6.8797	1.0908	0	0	4.0339	NaN	NaN	0	1.5666	NaN	NaN	2.1151	NaN	NaN	0	NaN	NaN	0	NaN	NaN	0	0.73764	NaN	NaN	NaN	NaN	NaN	NaN	0.45884	NaN	0	NaN	NaN	0	NaN	NaN	NaN	0	NaN	NaN	NaN	0	0
151	NaN	NaN	NaN	NaN	NaN	0	4.9444	0.86975	0	0	2.1993	NaN	NaN	0	1.5934	NaN	NaN	1.7081	NaN	NaN	0	NaN	NaN	0	NaN	NaN	0	0	NaN	NaN	NaN	NaN	NaN	NaN	1.0148	NaN	0.82439	NaN	NaN	0	NaN	NaN	NaN	0	NaN	NaN	NaN	0	1.2546
152	NaN	NaN	NaN	NaN	NaN	0	3.0772	1.1434	0	0	3.4122	NaN	NaN	0	2.7753	NaN	NaN	1.0744	NaN	NaN	0	NaN	NaN	0	NaN	NaN	0	0.62817	NaN	NaN	NaN	NaN	NaN	NaN	0.98691	NaN	1.4599	NaN	NaN	0	NaN	NaN	NaN	0	NaN	NaN	NaN	0	0.92294
153	NaN	NaN	NaN	NaN	NaN	0	5.1286	1.0581	0	0	3.3921	NaN	NaN	0	2.1555	NaN	NaN	0.83002	NaN	NaN	0	NaN	NaN	0	NaN	NaN	0	0.58371	NaN	NaN	NaN	NaN	NaN	NaN	0.82421	NaN	0	NaN	NaN	0	NaN	NaN	NaN	0	NaN	NaN	NaN	0	1.0694
154	NaN	NaN	NaN	NaN	NaN	0	3.8404	1.103	0	0	3.9956	NaN	NaN	0	2.511	NaN	NaN	2.4603	NaN	NaN	0	NaN	NaN	0	NaN	NaN	0	0.78431	NaN	NaN	NaN	NaN	NaN	NaN	1.5422	NaN	2.2976	NaN	NaN	0	NaN	NaN	NaN	0	NaN	NaN	NaN	0	0.64733
155	NaN	NaN	NaN	NaN	NaN	0	4.4195	0.98843	0	0	3.5796	NaN	NaN	0	2.2456	NaN	NaN	1.9932	NaN	NaN	0	NaN	NaN	0	NaN	NaN	0	0	NaN	NaN	NaN	NaN	NaN	NaN	0.82993	NaN	1.9581	NaN	NaN	0	NaN	NaN	NaN	0	NaN	NaN	NaN	0	1.2543
156	NaN	NaN	NaN	NaN	NaN	0	3.4844	0.90453	0	0	3.3226	NaN	NaN	0	3.039	NaN	NaN	2.5117	NaN	NaN	0	NaN	NaN	0	NaN	NaN	0	0.85882	NaN	NaN	NaN	NaN	NaN	NaN	1.3827	NaN	0	NaN	NaN	0	NaN	NaN	NaN	0	NaN	NaN	NaN	0	2.3589
157	NaN	NaN	NaN	NaN	NaN	0	3.6806	1.1025	1.1185	0	3.8365	NaN	NaN	0	3.4985	NaN	NaN	2.3055	NaN	NaN	0	NaN	NaN	0	NaN	NaN	0	0	NaN	NaN	NaN	NaN	NaN	NaN	1.0471	NaN	0.49589	NaN	NaN	0	NaN	NaN	NaN	0	NaN	NaN	NaN	0	1.9751
158	NaN	NaN	NaN	NaN	NaN	0	3.6374	0.87683	0	0	2.8769	NaN	NaN	0	2.4312	NaN	NaN	3.7034	NaN	NaN	0	NaN	NaN	0	NaN	NaN	0	1.1981	NaN	NaN	NaN	NaN	NaN	NaN	1.4678	NaN	2.2681	NaN	NaN	0	NaN	NaN	NaN	0	NaN	NaN	NaN	0	2.358
159	NaN	NaN	NaN	NaN	NaN	0	3.2353	0.64876	0	0	3.0251	NaN	NaN	0	1.7727	NaN	NaN	2.0047	NaN	NaN	0	NaN	NaN	0	NaN	NaN	0	0	NaN	NaN	NaN	NaN	NaN	NaN	0.79252	NaN	0.87373	NaN	NaN	0	NaN	NaN	NaN	0	NaN	NaN	NaN	0	2.3991
160	NaN	NaN	NaN	NaN	NaN	0	6.719	0.60595	1.1032	0	3.1023	NaN	NaN	0	2.4301	NaN	NaN	2.5188	NaN	NaN	0	NaN	NaN	0	NaN	NaN	0	0	NaN	NaN	NaN	NaN	NaN	NaN	0.81456	NaN	2.1664	NaN	NaN	0	NaN	NaN	NaN	0	NaN	NaN	NaN	0	2.9172
161	NaN	NaN	NaN	NaN	NaN	0	5.8935	0.83236	0	0	3.402	NaN	NaN	0	0.56337	NaN	NaN	1.3793	NaN	NaN	0	NaN	NaN	0	NaN	NaN	0	0.72273	NaN	NaN	NaN	NaN	NaN	NaN	1.3197	NaN	3.0181	NaN	NaN	0	NaN	NaN	NaN	0	NaN	NaN	NaN	0	1.7799
162	NaN	NaN	NaN	NaN	NaN	0	2.1694	0.59066	1.1777	0	3.2631	NaN	NaN	0	1.3515	NaN	NaN	2.7447	NaN	NaN	0	NaN	NaN	0	NaN	NaN	0	0.52405	NaN	NaN	NaN	NaN	NaN	NaN	1.518	NaN	0.82165	NaN	NaN	0	NaN	NaN	NaN	0	NaN	NaN	NaN	0	1.7019
163	NaN	NaN	NaN	NaN	NaN	0	6.3843	1.0778	1.1176	0	3.569	NaN	NaN	0	2.5901	NaN	NaN	3.2639	NaN	NaN	0	NaN	NaN	0	NaN	NaN	0	0.8102	NaN	NaN	NaN	NaN	NaN	NaN	1.4852	NaN	2.154	NaN	NaN	0	NaN	NaN	NaN	0	NaN	NaN	NaN	0	1.8075
164	NaN	NaN	NaN	NaN	NaN	0	4.9587	1.0085	1.2946	0	3.1789	NaN	NaN	0	2.592	NaN	NaN	2.066	NaN	NaN	0	NaN	NaN	0	NaN	NaN	0	0	NaN	NaN	NaN	NaN	NaN	NaN	1.3749	NaN	2.2287	NaN	NaN	0	NaN	NaN	NaN	0	NaN	NaN	NaN	0	2.4574
165	NaN	NaN	NaN	NaN	NaN	0	5.6865	1.3221	0	0	3.7762	NaN	NaN	0	1.7666	NaN	NaN	1.8755	NaN	NaN	0	NaN	NaN	0	NaN	NaN	0	0	NaN	NaN	NaN	NaN	NaN	NaN	1.1686	NaN	1.8496	NaN	NaN	0	NaN	NaN	NaN	0	NaN	NaN	NaN	0	3.2084
166	NaN	NaN	NaN	NaN	NaN	0	5.3483	1.0859	0	0	4.0523	NaN	NaN	0	1.0729	NaN	NaN	3.1107	NaN	NaN	0	NaN	NaN	0	NaN	NaN	0	0.50625	NaN	NaN	NaN	NaN	NaN	NaN	1.3229	NaN	0.64415	NaN	NaN	0	NaN	NaN	NaN	0	NaN	NaN	NaN	0	1.9329
167	NaN	NaN	NaN	NaN	NaN	0	4.9058	0.56867	0	0	3.7	NaN	NaN	0	3.5686	NaN	NaN	3.1226	NaN	NaN	0	NaN	NaN	0	NaN	NaN	0	0	NaN	NaN	NaN	NaN	NaN	NaN	1.0819	NaN	0.81721	NaN	NaN	0	NaN	NaN	NaN	0	NaN	NaN	NaN	0	1.8192
168	NaN	NaN	NaN	NaN	NaN	0	5.661	0.54734	0	0	3.8357	NaN	NaN	0	3.274	NaN	NaN	3.1485	NaN	NaN	0	NaN	NaN	0	NaN	NaN	0	0	NaN	NaN	NaN	NaN	NaN	NaN	0.86912	NaN	1.5945	NaN	NaN	0	NaN	NaN	NaN	0	NaN	NaN	NaN	0	0.67
169	NaN	NaN	NaN	NaN	NaN	0	4.7849	0.73457	0	0	4.6314	NaN	NaN	0	3.5913	NaN	NaN	2.6264	NaN	NaN	0	NaN	NaN	0	NaN	NaN	0	0.65684	NaN	NaN	NaN	NaN	NaN	NaN	1.4969	NaN	1.2912	NaN	NaN	0	NaN	NaN	NaN	0	NaN	NaN	NaN	0	0
170	NaN	NaN	NaN	NaN	NaN	0	3.7974	1.0804	0	0	4.1726	NaN	NaN	0	1.5997	NaN	NaN	2.0671	NaN	NaN	0	NaN	NaN	0	NaN	NaN	0	0	NaN	NaN	NaN	NaN	NaN	NaN	1.6272	NaN	1.1719	NaN	NaN	0	NaN	NaN	NaN	0	NaN	NaN	NaN	0	1.1846
171	NaN	NaN	NaN	NaN	NaN	0	4.7118	0.87506	1.3126	0	3.3753	NaN	NaN	0	2.8416	NaN	NaN	1.5204	NaN	NaN	0	NaN	NaN	0	NaN	NaN	0	0	NaN	NaN	NaN	NaN	NaN	NaN	1.3707	NaN	1.6911	NaN	NaN	0	NaN	NaN	NaN	0	NaN	NaN	NaN	0	0
172	NaN	NaN	NaN	NaN	NaN	0	3.5037	1.1723	0.98011	0	4.5268	NaN	NaN	0	NaN	NaN	NaN	1.6088	NaN	NaN	0	NaN	NaN	0	NaN	NaN	0	0.59551	NaN	NaN	NaN	NaN	NaN	NaN	1.8834	NaN	1.3932	NaN	NaN	0	NaN	NaN	NaN	0	NaN	NaN	NaN	0	0.71549
173	NaN	NaN	NaN	NaN	NaN	0	5.9009	1.1165	1.2352	0	3.8171	NaN	NaN	0	NaN	NaN	NaN	1.7026	NaN	NaN	0	NaN	NaN	0	NaN	NaN	0	0	NaN	NaN	NaN	NaN	NaN	NaN	1.3677	NaN	1.545	NaN	NaN	0	NaN	NaN	NaN	0	NaN	NaN	NaN	0	1.2528
174	NaN	NaN	NaN	NaN	NaN	0	6.8422	1.0342	0.74572	0	4.3418	NaN	NaN	0	NaN	NaN	NaN	2.0013	NaN	NaN	0	NaN	NaN	0	NaN	NaN	0	0	NaN	NaN	NaN	NaN	NaN	NaN	1.5325	NaN	1.3229	NaN	NaN	0	NaN	NaN	NaN	0	NaN	NaN	NaN	0	3.0785
175	NaN	NaN	NaN	NaN	NaN	0	6.7933	1.1817	1.1983	0	4.0299	NaN	NaN	0	NaN	NaN	NaN	3.7237	NaN	NaN	0	NaN	NaN	0	NaN	NaN	0	0	NaN	NaN	NaN	NaN	NaN	NaN	1.9492	NaN	1.4715	NaN	NaN	0	NaN	NaN	NaN	0	NaN	NaN	NaN	0	2.0477
176	NaN	NaN	NaN	NaN	NaN	0	6.5152	0.73773	0.96914	0	4.5979	NaN	NaN	0	NaN	NaN	NaN	2.6292	NaN	NaN	0	NaN	NaN	0	NaN	NaN	0	0.63364	NaN	NaN	NaN	NaN	NaN	NaN	1.6663	NaN	2.1522	NaN	NaN	0	NaN	NaN	NaN	0	NaN	NaN	NaN	0	0
177	NaN	NaN	NaN	NaN	NaN	0	5.8514	0.89964	0.79596	0	4.1907	NaN	NaN	0	NaN	NaN	NaN	2.2301	NaN	NaN	0	NaN	NaN	0	NaN	NaN	0	0.63752	NaN	NaN	NaN	NaN	NaN	NaN	1.7789	NaN	1.0959	NaN	NaN	0	NaN	NaN	NaN	0	NaN	NaN	NaN	0	1.2817
178	NaN	NaN	NaN	NaN	NaN	0	4.1649	1.5417	0.98629	0	4.2591	NaN	NaN	0	NaN	NaN	NaN	3.2706	NaN	NaN	0	NaN	NaN	0	NaN	NaN	0	0	NaN	NaN	NaN	NaN	NaN	NaN	0.52701	NaN	1.1593	NaN	NaN	0	NaN	NaN	NaN	0	NaN	NaN	NaN	0	1.0556
179	NaN	NaN	NaN	NaN	NaN	0	3.9887	1.0712	0.89106	0	3.5478	NaN	NaN	0	NaN	NaN	NaN	2.6628	NaN	NaN	0	NaN	NaN	0	NaN	NaN	0	0	NaN	NaN	NaN	NaN	NaN	NaN	0.89041	NaN	1.368	NaN	NaN	0	NaN	NaN	NaN	0	NaN	NaN	NaN	0	1.3508
180	NaN	NaN	NaN	NaN	NaN	0	6.5587	0.71605	0.69027	0	4.0061	NaN	NaN	0	NaN	NaN	NaN	2.4105	NaN	NaN	0	NaN	NaN	0	NaN	NaN	0	0	NaN	NaN	NaN	NaN	NaN	NaN	1.1879	NaN	0.94783	NaN	NaN	0	NaN	NaN	NaN	0	NaN	NaN	NaN	0	0.88679
181	NaN	NaN	NaN	NaN	NaN	0	4.3351	1.1826	0	0	4.1824	NaN	NaN	0	NaN	NaN	NaN	3.0602	NaN	NaN	0	NaN	NaN	0	NaN	NaN	0	0	NaN	NaN	NaN	NaN	NaN	NaN	0.6402	NaN	0.97276	NaN	NaN	0	NaN	NaN	NaN	0	NaN	NaN	NaN	0	0
182	NaN	NaN	NaN	NaN	NaN	0	3.9294	0.94369	0.59671	0	3.5793	NaN	NaN	0	NaN	NaN	NaN	3.6436	NaN	NaN	0	NaN	NaN	0	NaN	NaN	0	0	NaN	NaN	NaN	NaN	NaN	NaN	0.9512	NaN	1.1033	NaN	NaN	0	NaN	NaN	NaN	0	NaN	NaN	NaN	0	0.90896
183	NaN	NaN	NaN	NaN	NaN	0	5.0619	1.0235	1.1083	0	3.1885	NaN	NaN	0	NaN	NaN	NaN	3.5701	NaN	NaN	0	NaN	NaN	0	NaN	NaN	0	0	NaN	NaN	NaN	NaN	NaN	NaN	0.81728	NaN	1.1732	NaN	NaN	0	NaN	NaN	NaN	0	NaN	NaN	NaN	0	2.7435
184	NaN	NaN	NaN	NaN	NaN	0	4.2284	0.9683	0.59309	0	3.6319	NaN	NaN	0	NaN	NaN	NaN	2.3349	NaN	NaN	0	NaN	NaN	0	NaN	NaN	0	0	NaN	NaN	NaN	NaN	NaN	NaN	0.73323	NaN	1.199	NaN	NaN	0	NaN	NaN	NaN	0	NaN	NaN	NaN	0	2.3738
185	NaN	NaN	NaN	NaN	NaN	0	6.7268	0.66987	0.56368	0	3.6538	NaN	NaN	0	NaN	NaN	NaN	3.1496	NaN	NaN	0	NaN	NaN	0	NaN	NaN	0	0	NaN	NaN	NaN	NaN	NaN	NaN	0.71326	NaN	0.9081	NaN	NaN	0	NaN	NaN	NaN	0	NaN	NaN	NaN	0	4.051
186	NaN	NaN	NaN	NaN	NaN	0	4.4329	0.85548	0	0	3.7315	NaN	NaN	0	NaN	NaN	NaN	2.2948	NaN	NaN	0	NaN	NaN	0	NaN	NaN	0	0	NaN	NaN	NaN	NaN	NaN	NaN	0.4628	NaN	2.3899	NaN	NaN	0	NaN	NaN	NaN	0	NaN	NaN	NaN	0	1.1686
187	NaN	NaN	NaN	NaN	NaN	0	7.0099	0.90558	0	0	4.3109	NaN	NaN	0	NaN	NaN	NaN	2.8521	NaN	NaN	0	NaN	NaN	0	NaN	NaN	0	0	NaN	NaN	NaN	NaN	NaN	NaN	0.72561	NaN	1.9245	NaN	NaN	0	NaN	NaN	NaN	0	NaN	NaN	NaN	0	3.5262
188	NaN	NaN	NaN	NaN	NaN	0	3.6296	1.3081	0	0	3.5878	NaN	NaN	0	NaN	NaN	NaN	3.2602	NaN	NaN	0	NaN	NaN	0	NaN	NaN	0	0	NaN	NaN	NaN	NaN	NaN	NaN	1.0346	NaN	1.7208	NaN	NaN	0	NaN	NaN	NaN	0	NaN	NaN	NaN	0	2.7819
189	NaN	NaN	NaN	NaN	NaN	0	6.2923	0.65746	0.91491	0	3.2556	NaN	NaN	0	NaN	NaN	NaN	1.7655	NaN	NaN	0	NaN	NaN	0	NaN	NaN	0	0	NaN	NaN	NaN	NaN	NaN	NaN	0.45163	NaN	2.072	NaN	NaN	0	NaN	NaN	NaN	0	NaN	NaN	NaN	0	2.1691
190	NaN	NaN	NaN	NaN	NaN	0	5.179	1.2325	0.98048	0	3.927	NaN	NaN	0	NaN	NaN	NaN	3.0739	NaN	NaN	0	NaN	NaN	0	NaN	NaN	0	0	NaN	NaN	NaN	NaN	NaN	NaN	0.69352	NaN	1.8928	NaN	NaN	0	NaN	NaN	NaN	0	NaN	NaN	NaN	0	1.9973
191	NaN	NaN	NaN	NaN	NaN	0	5.229	1.0666	0.62887	0	3.8415	NaN	NaN	0	NaN	NaN	NaN	2.5794	NaN	NaN	0	NaN	NaN	0	NaN	NaN	0	0	NaN	NaN	NaN	NaN	NaN	NaN	0.73596	NaN	1.9602	NaN	NaN	0	NaN	NaN	NaN	0	NaN	NaN	NaN	0	2.4207
192	NaN	NaN	NaN	NaN	NaN	0	5.7506	0.36769	0	0	4.115	NaN	NaN	0	NaN	NaN	NaN	2.9588	NaN	NaN	0	NaN	NaN	0	NaN	NaN	0	0.6815	NaN	NaN	NaN	NaN	NaN	NaN	0.55736	NaN	1.5635	NaN	NaN	0	NaN	NaN	NaN	0	NaN	NaN	NaN	0	1.3593
193	NaN	NaN	NaN	NaN	NaN	0	7.2612	1.0889	0	0	3.9492	NaN	NaN	0	NaN	NaN	NaN	3.6988	NaN	NaN	0	NaN	NaN	0	NaN	NaN	0	0	NaN	NaN	NaN	NaN	NaN	NaN	0.70176	NaN	1.4521	NaN	NaN	0	NaN	NaN	NaN	0	NaN	NaN	NaN	0	2.0661
194	NaN	NaN	NaN	NaN	NaN	0	6.7893	0.69709	0	0	3.6642	NaN	NaN	0	NaN	NaN	NaN	3.2749	NaN	NaN	0	NaN	NaN	0	NaN	NaN	0	0	NaN	NaN	NaN	NaN	NaN	NaN	1.3673	NaN	1.2518	NaN	NaN	0	NaN	NaN	NaN	0	NaN	NaN	NaN	0	1.1262
195	NaN	NaN	NaN	NaN	NaN	0	5.3797	0.98791	0	0	4.887	NaN	NaN	0	NaN	NaN	NaN	3.1592	NaN	NaN	0	NaN	NaN	0	NaN	NaN	0	0	NaN	NaN	NaN	NaN	NaN	NaN	2.1547	NaN	1.9664	NaN	NaN	0	NaN	NaN	NaN	0	NaN	NaN	NaN	0	1.0181
196	NaN	NaN	NaN	NaN	NaN	0	6.3396	0.7892	0	0	5.4028	NaN	NaN	0	NaN	NaN	NaN	3.3672	NaN	NaN	0	NaN	NaN	0	NaN	NaN	0	0	NaN	NaN	NaN	NaN	NaN	NaN	2.1697	NaN	2.3632	NaN	NaN	0	NaN	NaN	NaN	0	NaN	NaN	NaN	0	1.1583
197	NaN	NaN	NaN	NaN	NaN	0	6.6078	0.28663	0	0	4.5654	NaN	NaN	0	NaN	NaN	NaN	3.4016	NaN	NaN	0	NaN	NaN	0	NaN	NaN	0	0	NaN	NaN	NaN	NaN	NaN	NaN	3.1475	NaN	2.4666	NaN	NaN	0	NaN	NaN	NaN	0	NaN	NaN	NaN	0	0.87184
198	NaN	NaN	NaN	NaN	NaN	0	4.7014	0.37036	0	0	4.027	NaN	NaN	0	NaN	NaN	NaN	3.1243	NaN	NaN	0	NaN	NaN	0	NaN	NaN	0	0.44743	NaN	NaN	NaN	NaN	NaN	NaN	2.1622	NaN	1.9364	NaN	NaN	0	NaN	NaN	NaN	0	NaN	NaN	NaN	0	0
199	NaN	NaN	NaN	NaN	NaN	0	6.9873	0	0	0	4.0661	NaN	NaN	0	NaN	NaN	NaN	2.4569	NaN	NaN	0	NaN	NaN	0	NaN	NaN	0	0	NaN	NaN	NaN	NaN	NaN	NaN	2.8883	NaN	2.0514	NaN	NaN	0	NaN	NaN	NaN	0	NaN	NaN	NaN	0	1.1511
200	NaN	NaN	NaN	NaN	NaN	0	6.5306	0.4935	0	0	4.005	NaN	NaN	0	NaN	NaN	NaN	3.0537	NaN	NaN	0	NaN	NaN	0	NaN	NaN	0	0	NaN	NaN	NaN	NaN	NaN	NaN	2.3962	NaN	2.6174	NaN	NaN	0	NaN	NaN	NaN	0	NaN	NaN	NaN	0	1.5165
201	NaN	NaN	NaN	NaN	NaN	0	4.9707	1.2735	0	0	4.3143	NaN	NaN	0	NaN	NaN	NaN	3.0172	NaN	NaN	0	NaN	NaN	0	NaN	NaN	0	0	NaN	NaN	NaN	NaN	NaN	NaN	2.4027	NaN	1.7345	NaN	NaN	0	NaN	NaN	NaN	0	NaN	NaN	NaN	0	1.148
202	NaN	NaN	NaN	NaN	NaN	0	4.1737	0	0	0	4.9461	NaN	NaN	0	NaN	NaN	NaN	3.0607	NaN	NaN	0	NaN	NaN	0	NaN	NaN	0	0	NaN	NaN	NaN	NaN	NaN	NaN	2.2444	NaN	2.4634	NaN	NaN	0	NaN	NaN	NaN	0	NaN	NaN	NaN	0	2.5228
203	NaN	NaN	NaN	NaN	NaN	0	4.5591	0.91715	1.1947	0	3.8842	NaN	NaN	0	NaN	NaN	NaN	3.0627	NaN	NaN	0	NaN	NaN	0	NaN	NaN	0	0	NaN	NaN	NaN	NaN	NaN	NaN	2.5967	NaN	2.0051	NaN	NaN	0	NaN	NaN	NaN	0	NaN	NaN	NaN	0	0
204	NaN	NaN	NaN	NaN	NaN	0	6.5963	1.1015	0	0	3.1797	NaN	NaN	0	NaN	NaN	NaN	1.687	NaN	NaN	0	NaN	NaN	0	NaN	NaN	0	0	NaN	NaN	NaN	NaN	NaN	NaN	1.9858	NaN	1.6864	NaN	NaN	0	NaN	NaN	NaN	0	NaN	NaN	NaN	0	0
205	NaN	NaN	NaN	NaN	NaN	0	6.2865	1.2937	0	0	3.7001	NaN	NaN	0	NaN	NaN	NaN	2.0056	NaN	NaN	0	NaN	NaN	0	NaN	NaN	0	0	NaN	NaN	NaN	NaN	NaN	NaN	3.0519	NaN	1.9976	NaN	NaN	0	NaN	NaN	NaN	0	NaN	NaN	NaN	0	NaN
206	NaN	NaN	NaN	NaN	NaN	0	5.9043	1.3585	0	0	3.3256	NaN	NaN	0	NaN	NaN	NaN	2.1653	NaN	NaN	0	NaN	NaN	0	NaN	NaN	0	0	NaN	NaN	NaN	NaN	NaN	NaN	3.1125	NaN	2.2845	NaN	NaN	0	NaN	NaN	NaN	0	NaN	NaN	NaN	0	NaN
207	NaN	NaN	NaN	NaN	NaN	0	3.9327	1.6517	0	0	3.2121	NaN	NaN	0	NaN	NaN	NaN	2.785	NaN	NaN	0	NaN	NaN	0	NaN	NaN	0	0	NaN	NaN	NaN	NaN	NaN	NaN	1.8263	NaN	1.9042	NaN	NaN	0	NaN	NaN	NaN	0	NaN	NaN	NaN	0	NaN
208	NaN	NaN	NaN	NaN	NaN	0	4.4993	1.1607	0	0	4.7283	NaN	NaN	0	NaN	NaN	NaN	3.4296	NaN	NaN	0	NaN	NaN	0	NaN	NaN	0	0	NaN	NaN	NaN	NaN	NaN	NaN	1.9789	NaN	2.059	NaN	NaN	0	NaN	NaN	NaN	0	NaN	NaN	NaN	0	NaN
209	NaN	NaN	NaN	NaN	NaN	0	6.2876	0.90277	0.84963	0	3.6639	NaN	NaN	0	NaN	NaN	NaN	3.0484	NaN	NaN	0	NaN	NaN	0	NaN	NaN	0	0	NaN	NaN	NaN	NaN	NaN	NaN	3.6564	NaN	2.1089	NaN	NaN	0	NaN	NaN	NaN	0	NaN	NaN	NaN	0	NaN
210	NaN	NaN	NaN	NaN	NaN	0	5.461	1.12	1.0206	0	3.5515	NaN	NaN	0	NaN	NaN	NaN	3.2555	NaN	NaN	0	NaN	NaN	0	NaN	NaN	0	0.50098	NaN	NaN	NaN	NaN	NaN	NaN	3.2655	NaN	1.9205	NaN	NaN	0	NaN	NaN	NaN	0	NaN	NaN	NaN	0	NaN
211	NaN	NaN	NaN	NaN	NaN	0	7.0211	1.2118	1.1175	0	4.4744	NaN	NaN	0	NaN	NaN	NaN	3.4211	NaN	NaN	0	NaN	NaN	0	NaN	NaN	0	0	NaN	NaN	NaN	NaN	NaN	NaN	3.6471	NaN	2.1101	NaN	NaN	0	NaN	NaN	NaN	0	NaN	NaN	NaN	0	NaN
212	NaN	NaN	NaN	NaN	NaN	0	6.2447	1.5208	0	0	3.6446	NaN	NaN	0	NaN	NaN	NaN	2.7104	NaN	NaN	0	NaN	NaN	0	NaN	NaN	0	0	NaN	NaN	NaN	NaN	NaN	NaN	2.875	NaN	2.0897	NaN	NaN	0	NaN	NaN	NaN	0	NaN	NaN	NaN	0	NaN
213	NaN	NaN	NaN	NaN	NaN	0	3.9485	1.6894	0.8946	0	3.2474	NaN	NaN	0	NaN	NaN	NaN	3.3337	NaN	NaN	0	NaN	NaN	0	NaN	NaN	0	0	NaN	NaN	NaN	NaN	NaN	NaN	0.70525	NaN	1.9313	NaN	NaN	0	NaN	NaN	NaN	0	NaN	NaN	NaN	0	NaN
214	NaN	NaN	NaN	NaN	NaN	0	3.5634	1.2017	0.84512	0	3.3848	NaN	NaN	0	NaN	NaN	NaN	3.6472	NaN	NaN	0	NaN	NaN	0	NaN	NaN	0	0	NaN	NaN	NaN	NaN	NaN	NaN	1.3026	NaN	1.8693	NaN	NaN	0	NaN	NaN	NaN	0	NaN	NaN	NaN	0	NaN
215	NaN	NaN	NaN	NaN	NaN	0	6.337	1.3006	0.71335	0	3.1534	NaN	NaN	0	NaN	NaN	NaN	3.5107	NaN	NaN	0	NaN	NaN	NaN	NaN	NaN	0	0	NaN	NaN	NaN	NaN	NaN	NaN	1.5776	NaN	1.77	NaN	NaN	0	NaN	NaN	NaN	0	NaN	NaN	NaN	0	NaN
216	NaN	NaN	NaN	NaN	NaN	0	5.5351	0.87132	0.5056	0	2.7919	NaN	NaN	0	NaN	NaN	NaN	3.1065	NaN	NaN	0	NaN	NaN	NaN	NaN	NaN	0	0	NaN	NaN	NaN	NaN	NaN	NaN	2.8629	NaN	2.0254	NaN	NaN	0	NaN	NaN	NaN	0	NaN	NaN	NaN	0	NaN
217	NaN	NaN	NaN	NaN	NaN	0	5.3828	1.1778	1.0474	0	3.0851	NaN	NaN	0	NaN	NaN	NaN	3.5457	NaN	NaN	0	NaN	NaN	NaN	NaN	NaN	0	0	NaN	NaN	NaN	NaN	NaN	NaN	3.3377	NaN	1.9257	NaN	NaN	0	NaN	NaN	NaN	0	NaN	NaN	NaN	0	NaN
218	NaN	NaN	NaN	NaN	NaN	0	4.4435	0.97125	0.59787	0	3.2887	NaN	NaN	0	NaN	NaN	NaN	2.9643	NaN	NaN	0	NaN	NaN	NaN	NaN	NaN	0	0	NaN	NaN	NaN	NaN	NaN	NaN	2.6393	NaN	2.3576	NaN	NaN	0	NaN	NaN	NaN	0	NaN	NaN	NaN	0	NaN
219	NaN	NaN	NaN	NaN	NaN	0	5.8262	1.3152	0.6529	0	2.9481	NaN	NaN	0	NaN	NaN	NaN	3.5194	NaN	NaN	0	NaN	NaN	NaN	NaN	NaN	0	0	NaN	NaN	NaN	NaN	NaN	NaN	2.7248	NaN	2.168	NaN	NaN	0	NaN	NaN	NaN	0	NaN	NaN	NaN	0	NaN
220	NaN	NaN	NaN	NaN	NaN	0	5.4363	0.84456	0.99075	0	4.6753	NaN	NaN	0	NaN	NaN	NaN	3.3395	NaN	NaN	0	NaN	NaN	NaN	NaN	NaN	0	0	NaN	NaN	NaN	NaN	NaN	NaN	1.9705	NaN	2.2063	NaN	NaN	0	NaN	NaN	NaN	0	NaN	NaN	NaN	0	NaN
221	NaN	NaN	NaN	NaN	NaN	0	4.4889	1.5884	0.93046	0	4.1738	NaN	NaN	0	NaN	NaN	NaN	2.4363	NaN	NaN	0	NaN	NaN	NaN	NaN	NaN	0	0.60325	NaN	NaN	NaN	NaN	NaN	NaN	3.699	NaN	2.1276	NaN	NaN	0	NaN	NaN	NaN	0	NaN	NaN	NaN	0	NaN
222	NaN	NaN	NaN	NaN	NaN	0	6.8678	0.91534	0.95817	0	4.5371	NaN	NaN	0	NaN	NaN	NaN	3.3479	NaN	NaN	0	NaN	NaN	NaN	NaN	NaN	0	0	NaN	NaN	NaN	NaN	NaN	NaN	3.9441	NaN	3.2007	NaN	NaN	0	NaN	NaN	NaN	0	NaN	NaN	NaN	0	NaN
223	NaN	NaN	NaN	NaN	NaN	0	4.9711	1.2435	0.57392	0	2.9731	NaN	NaN	0	NaN	NaN	NaN	3.2574	NaN	NaN	0	NaN	NaN	NaN	NaN	NaN	0	0	NaN	NaN	NaN	NaN	NaN	NaN	4.1225	NaN	1.6721	NaN	NaN	0	NaN	NaN	NaN	0	NaN	NaN	NaN	0	NaN
224	NaN	NaN	NaN	NaN	NaN	0	5.6721	1.3778	0.88628	0	3.2308	NaN	NaN	0	NaN	NaN	NaN	3.1841	NaN	NaN	0	NaN	NaN	NaN	NaN	NaN	0	0	NaN	NaN	NaN	NaN	NaN	NaN	5.6355	NaN	2.3429	NaN	NaN	0	NaN	NaN	NaN	0	NaN	NaN	NaN	0	NaN
225	NaN	NaN	NaN	NaN	NaN	0	6.1193	1.3589	0.78756	0	3.9396	NaN	NaN	0	NaN	NaN	NaN	2.5854	NaN	NaN	0	NaN	NaN	NaN	NaN	NaN	0	0	NaN	NaN	NaN	NaN	NaN	NaN	6.6016	NaN	2.4002	NaN	NaN	0	NaN	NaN	NaN	0	NaN	NaN	NaN	0	NaN
226	NaN	NaN	NaN	NaN	NaN	0	5.3038	1.3992	0	0	4.3984	NaN	NaN	0	NaN	NaN	NaN	4.4547	NaN	NaN	0	NaN	NaN	NaN	NaN	NaN	0	0	NaN	NaN	NaN	NaN	NaN	NaN	5.811	NaN	2.6969	NaN	NaN	0	NaN	NaN	NaN	0	NaN	NaN	NaN	0	NaN
227	NaN	NaN	NaN	NaN	NaN	0	6.8322	1.6908	0.62354	0	3.6916	NaN	NaN	0	NaN	NaN	NaN	3.0611	NaN	NaN	0	NaN	NaN	NaN	NaN	NaN	0	0	NaN	NaN	NaN	NaN	NaN	NaN	5.121	NaN	2.3329	NaN	NaN	0	NaN	NaN	NaN	0	NaN	NaN	NaN	0	NaN
228	NaN	NaN	NaN	NaN	NaN	0	2.9182	1.2809	0.66719	0	4.5865	NaN	NaN	0	NaN	NaN	NaN	2.9793	NaN	NaN	0	NaN	NaN	NaN	NaN	NaN	0	0	NaN	NaN	NaN	NaN	NaN	NaN	5.1552	NaN	2.0803	NaN	NaN	0	NaN	NaN	NaN	0	NaN	NaN	NaN	0	NaN
229	NaN	NaN	NaN	NaN	NaN	0	3.6404	1.1698	1.0056	0	3.7574	NaN	NaN	0	NaN	NaN	NaN	3.5251	NaN	NaN	0	NaN	NaN	NaN	NaN	NaN	0	0	NaN	NaN	NaN	NaN	NaN	NaN	6.2127	NaN	2.512	NaN	NaN	0	NaN	NaN	NaN	0	NaN	NaN	NaN	0	NaN
230	NaN	NaN	NaN	NaN	NaN	0	2.709	1.4485	0.89565	0	3.8411	NaN	NaN	0	NaN	NaN	NaN	2.6934	NaN	NaN	0	NaN	NaN	NaN	NaN	NaN	0	0.77603	NaN	NaN	NaN	NaN	NaN	NaN	5.5132	NaN	2.4316	NaN	NaN	0	NaN	NaN	NaN	0	NaN	NaN	NaN	0	NaN
231	NaN	NaN	NaN	NaN	NaN	0	3.7943	1.013	0.87174	0	4.0592	NaN	NaN	0	NaN	NaN	NaN	3.707	NaN	NaN	0	NaN	NaN	NaN	NaN	NaN	0	0	NaN	NaN	NaN	NaN	NaN	NaN	5.185	NaN	2.8379	NaN	NaN	0	NaN	NaN	NaN	0	NaN	NaN	NaN	0	NaN
232	NaN	NaN	NaN	NaN	NaN	0	3.7784	1.0132	0.65028	0	3.2425	NaN	NaN	0	NaN	NaN	NaN	3.7053	NaN	NaN	0	NaN	NaN	NaN	NaN	NaN	0	0	NaN	NaN	NaN	NaN	NaN	NaN	3.6154	NaN	3.2656	NaN	NaN	0	NaN	NaN	NaN	0	NaN	NaN	NaN	0	NaN
233	NaN	NaN	NaN	NaN	NaN	0	4.814	1.1116	1.0336	0	2.9064	NaN	NaN	0	NaN	NaN	NaN	3.6378	NaN	NaN	0	NaN	NaN	NaN	NaN	NaN	0	0	NaN	NaN	NaN	NaN	NaN	NaN	5.1861	NaN	2.4441	NaN	NaN	0	NaN	NaN	NaN	0	NaN	NaN	NaN	0	NaN
234	NaN	NaN	NaN	NaN	NaN	0	7.5705	1.3052	1.0383	0	3.4659	NaN	NaN	0	NaN	NaN	NaN	2.8476	NaN	NaN	0	NaN	NaN	NaN	NaN	NaN	0	0	NaN	NaN	NaN	NaN	NaN	NaN	5.3709	NaN	2.6249	NaN	NaN	0	NaN	NaN	NaN	0	NaN	NaN	NaN	0	NaN
235	NaN	NaN	NaN	NaN	NaN	0	4.1848	0.57729	0.87286	0	4.9217	NaN	NaN	0	NaN	NaN	NaN	2.6576	NaN	NaN	0	NaN	NaN	NaN	NaN	NaN	0	1.2083	NaN	NaN	NaN	NaN	NaN	NaN	3.898	NaN	3.3432	NaN	NaN	0	NaN	NaN	NaN	0	NaN	NaN	NaN	0	NaN
236	NaN	NaN	NaN	NaN	NaN	0	4.997	1.3924	0.919	0	3.6105	NaN	NaN	0	NaN	NaN	NaN	2.7205	NaN	NaN	0	NaN	NaN	NaN	NaN	NaN	0	0.85519	NaN	NaN	NaN	NaN	NaN	NaN	3.5529	NaN	3.2555	NaN	NaN	0	NaN	NaN	NaN	0	NaN	NaN	NaN	0	NaN
237	NaN	NaN	NaN	NaN	NaN	0	5.9136	1.6157	0	0	4.7106	NaN	NaN	0	NaN	NaN	NaN	2.3154	NaN	NaN	0	NaN	NaN	NaN	NaN	NaN	0	0	NaN	NaN	NaN	NaN	NaN	NaN	3.0918	NaN	2.8151	NaN	NaN	0	NaN	NaN	NaN	0	NaN	NaN	NaN	0	NaN
238	NaN	NaN	NaN	NaN	NaN	0	4.848	1.457	0.8558	0	3.207	NaN	NaN	0	NaN	NaN	NaN	2.2478	NaN	NaN	0	NaN	NaN	NaN	NaN	NaN	0	0	NaN	NaN	NaN	NaN	NaN	NaN	2.9303	NaN	2.7917	NaN	NaN	0	NaN	NaN	NaN	0	NaN	NaN	NaN	0	NaN
239	NaN	NaN	NaN	NaN	NaN	0	5.6835	1.153	0.92869	0	2.9019	NaN	NaN	0	NaN	NaN	NaN	2.506	NaN	NaN	0	NaN	NaN	NaN	NaN	NaN	0	0	NaN	NaN	NaN	NaN	NaN	NaN	2.2708	NaN	2.8072	NaN	NaN	0	NaN	NaN	NaN	0	NaN	NaN	NaN	0	NaN
240	NaN	NaN	NaN	NaN	NaN	0	4.7186	1.8974	0.829	0	3.3871	NaN	NaN	0	NaN	NaN	NaN	3.2019	NaN	NaN	0	NaN	NaN	NaN	NaN	NaN	0	0	NaN	NaN	NaN	NaN	NaN	NaN	1.5403	NaN	2.4638	NaN	NaN	0	NaN	NaN	NaN	0	NaN	NaN	NaN	0	NaN
241	NaN	NaN	NaN	NaN	NaN	0	4.6621	1.5025	0.67976	0	3.6245	NaN	NaN	0	NaN	NaN	NaN	2.9578	NaN	NaN	0	NaN	NaN	NaN	NaN	NaN	0	0	NaN	NaN	NaN	NaN	NaN	NaN	1.5072	NaN	2.5948	NaN	NaN	0	NaN	NaN	NaN	0	NaN	NaN	NaN	0	NaN
242	NaN	NaN	NaN	NaN	NaN	0	5.0126	1.2071	0.57382	0	2.7289	NaN	NaN	0	NaN	NaN	NaN	3.3797	NaN	NaN	0	NaN	NaN	NaN	NaN	NaN	0	0	NaN	NaN	NaN	NaN	NaN	NaN	1.1334	NaN	2.8122	NaN	NaN	0	NaN	NaN	NaN	0	NaN	NaN	NaN	0	NaN
243	NaN	NaN	NaN	NaN	NaN	0	5.962	1.1763	0.71071	0	3.3065	NaN	NaN	0	NaN	NaN	NaN	3.078	NaN	NaN	0	NaN	NaN	NaN	NaN	NaN	0	0	NaN	NaN	NaN	NaN	NaN	NaN	1.1887	NaN	2.3487	NaN	NaN	0	NaN	NaN	NaN	0	NaN	NaN	NaN	0	NaN
244	NaN	NaN	NaN	NaN	NaN	0	4.7077	1.2895	0.73044	0	3.0507	NaN	NaN	0	NaN	NaN	NaN	3.2473	NaN	NaN	0	NaN	NaN	NaN	NaN	NaN	0	0	NaN	NaN	NaN	NaN	NaN	NaN	1.8174	NaN	2.7077	NaN	NaN	0	NaN	NaN	NaN	0	NaN	NaN	NaN	0	NaN
245	NaN	NaN	NaN	NaN	NaN	0	5.7735	1.2485	0	0	3.961	NaN	NaN	0	NaN	NaN	NaN	3.1564	NaN	NaN	0	NaN	NaN	NaN	NaN	NaN	0	0	NaN	NaN	NaN	NaN	NaN	NaN	1.4759	NaN	2.9734	NaN	NaN	0	NaN	NaN	NaN	0	NaN	NaN	NaN	0	NaN
246	NaN	NaN	NaN	NaN	NaN	0	4.988	1.4016	0.75028	0	3.2659	NaN	NaN	0	NaN	NaN	NaN	3.3815	NaN	NaN	0	NaN	NaN	NaN	NaN	NaN	0	0	NaN	NaN	NaN	NaN	NaN	NaN	1.5221	NaN	2.7496	NaN	NaN	0	NaN	NaN	NaN	0	NaN	NaN	NaN	0	NaN
247	NaN	NaN	NaN	NaN	NaN	0	4.3467	1.101	0.6314	0	3.8773	NaN	NaN	0	NaN	NaN	NaN	3.4781	NaN	NaN	0	NaN	NaN	NaN	NaN	NaN	0	0	NaN	NaN	NaN	NaN	NaN	NaN	1.3129	NaN	3.6008	NaN	NaN	0	NaN	NaN	NaN	0	NaN	NaN	NaN	0	NaN
248	NaN	NaN	NaN	NaN	NaN	0	4.0435	1.7122	0	0	3.2218	NaN	NaN	0	NaN	NaN	NaN	3.4989	NaN	NaN	0	NaN	NaN	NaN	NaN	NaN	0	0	NaN	NaN	NaN	NaN	NaN	NaN	2.9223	NaN	2.9405	NaN	NaN	0	NaN	NaN	NaN	0	NaN	NaN	NaN	0	NaN
249	NaN	NaN	NaN	NaN	NaN	0	3.7843	1.2942	0	0	3.5139	NaN	NaN	0	NaN	NaN	NaN	3.4337	NaN	NaN	0	NaN	NaN	NaN	NaN	NaN	0	0.73256	NaN	NaN	NaN	NaN	NaN	NaN	2.3247	NaN	3.5739	NaN	NaN	0	NaN	NaN	NaN	0	NaN	NaN	NaN	0	NaN
250	NaN	NaN	NaN	NaN	NaN	0	5.9796	1.4691	0.874	0	4.4091	NaN	NaN	0	NaN	NaN	NaN	3.7134	NaN	NaN	0	NaN	NaN	NaN	NaN	NaN	0	0	NaN	NaN	NaN	NaN	NaN	NaN	1.6645	NaN	3.3521	NaN	NaN	0	NaN	NaN	NaN	0	NaN	NaN	NaN	0	NaN
251	NaN	NaN	NaN	NaN	NaN	0	5.7631	1.3796	0	0	3.6324	NaN	NaN	0	NaN	NaN	NaN	4.1047	NaN	NaN	0	NaN	NaN	NaN	NaN	NaN	0	0	NaN	NaN	NaN	NaN	NaN	NaN	3.7346	NaN	2.9865	NaN	NaN	0	NaN	NaN	NaN	0	NaN	NaN	NaN	0	NaN
252	NaN	NaN	NaN	NaN	NaN	0	5.64	1.7493	0	0	3.2671	NaN	NaN	0	NaN	NaN	NaN	2.9789	NaN	NaN	0	NaN	NaN	NaN	NaN	NaN	0	0	NaN	NaN	NaN	NaN	NaN	NaN	3.0389	NaN	3.3642	NaN	NaN	0	NaN	NaN	NaN	0	NaN	NaN	NaN	0	NaN
253	NaN	NaN	NaN	NaN	NaN	0	3.8261	1.4022	0	0	3.273	NaN	NaN	0	NaN	NaN	NaN	3.9815	NaN	NaN	0	NaN	NaN	NaN	NaN	NaN	0	0	NaN	NaN	NaN	NaN	NaN	NaN	3.2184	NaN	3.6243	NaN	NaN	0	NaN	NaN	NaN	0	NaN	NaN	NaN	0	NaN
254	NaN	NaN	NaN	NaN	NaN	0	5.7817	1.5442	0	0	3.6685	NaN	NaN	0	NaN	NaN	NaN	4.0274	NaN	NaN	0	NaN	NaN	NaN	NaN	NaN	0	0	NaN	NaN	NaN	NaN	NaN	NaN	2.9665	NaN	3.4024	NaN	NaN	0	NaN	NaN	NaN	0	NaN	NaN	NaN	0	NaN
255	NaN	NaN	NaN	NaN	NaN	0	5.8792	1.3122	0	0	3.4309	NaN	NaN	0	NaN	NaN	NaN	4.6316	NaN	NaN	0	NaN	NaN	NaN	NaN	NaN	0	0	NaN	NaN	NaN	NaN	NaN	NaN	2.974	NaN	2.6276	NaN	NaN	0	NaN	NaN	NaN	0	NaN	NaN	NaN	0	NaN
256	NaN	NaN	NaN	NaN	NaN	0	3.7911	1.0535	0.74792	0	3.9181	NaN	NaN	0	NaN	NaN	NaN	4.077	NaN	NaN	0	NaN	NaN	NaN	NaN	NaN	0	0	NaN	NaN	NaN	NaN	NaN	NaN	3.442	NaN	3.0499	NaN	NaN	0	NaN	NaN	NaN	0	NaN	NaN	NaN	0	NaN
257	NaN	NaN	NaN	NaN	NaN	0	5.0216	0.81967	0	0	2.8252	NaN	NaN	0	NaN	NaN	NaN	3.5452	NaN	NaN	0	NaN	NaN	NaN	NaN	NaN	0	0	NaN	NaN	NaN	NaN	NaN	NaN	3.5071	NaN	3.6615	NaN	NaN	0	NaN	NaN	NaN	0	NaN	NaN	NaN	0	NaN
258	NaN	NaN	NaN	NaN	NaN	0	6.316	1.116	0.75332	0	2.7722	NaN	NaN	0	NaN	NaN	NaN	3.4583	NaN	NaN	0	NaN	NaN	NaN	NaN	NaN	0	0	NaN	NaN	NaN	NaN	NaN	NaN	3.8906	NaN	2.8715	NaN	NaN	0	NaN	NaN	NaN	0	NaN	NaN	NaN	0	NaN
259	NaN	NaN	NaN	NaN	NaN	0	6.0288	1.0833	0	0	3.5603	NaN	NaN	0	NaN	NaN	NaN	3.3354	NaN	NaN	0	NaN	NaN	NaN	NaN	NaN	0	0	NaN	NaN	NaN	NaN	NaN	NaN	2.9858	NaN	3.8221	NaN	NaN	0	NaN	NaN	NaN	0	NaN	NaN	NaN	0	NaN
260	NaN	NaN	NaN	NaN	NaN	0	5.9699	0.86709	0	0	4.4105	NaN	NaN	0	NaN	NaN	NaN	4.2978	NaN	NaN	0	NaN	NaN	NaN	NaN	NaN	0	0	NaN	NaN	NaN	NaN	NaN	NaN	2.8123	NaN	3.3664	NaN	NaN	0	NaN	NaN	NaN	0	NaN	NaN	NaN	0	NaN
261	NaN	NaN	NaN	NaN	NaN	0	3.7921	1.3718	0.78793	0	4.4975	NaN	NaN	0	NaN	NaN	NaN	3.0421	NaN	NaN	0	NaN	NaN	NaN	NaN	NaN	0	0	NaN	NaN	NaN	NaN	NaN	NaN	2.3116	NaN	4.5338	NaN	NaN	0	NaN	NaN	NaN	0	NaN	NaN	NaN	0	NaN
262	NaN	NaN	NaN	NaN	NaN	0	6.0014	1.0183	0	0	3.4803	NaN	NaN	0	NaN	NaN	NaN	2.6987	NaN	NaN	0	NaN	NaN	NaN	NaN	NaN	0	0	NaN	NaN	NaN	NaN	NaN	NaN	3.1867	NaN	3.6165	NaN	NaN	0	NaN	NaN	NaN	0	NaN	NaN	NaN	0	NaN
263	NaN	NaN	NaN	NaN	NaN	0	6.1085	0.77098	0.7862	0	4.2546	NaN	NaN	0	NaN	NaN	NaN	3.2122	NaN	NaN	0	NaN	NaN	NaN	NaN	NaN	0	0	NaN	NaN	NaN	NaN	NaN	NaN	4.8676	NaN	3.5747	NaN	NaN	0	NaN	NaN	NaN	0	NaN	NaN	NaN	0	NaN
264	NaN	NaN	NaN	NaN	NaN	0	4.5892	0.46198	0	0	4.1865	NaN	NaN	0	NaN	NaN	NaN	3.1991	NaN	NaN	0	NaN	NaN	NaN	NaN	NaN	0	0	NaN	NaN	NaN	NaN	NaN	NaN	4.226	NaN	3.511	NaN	NaN	0	NaN	NaN	NaN	0	NaN	NaN	NaN	0	NaN
265	NaN	NaN	NaN	NaN	NaN	0	4.8151	0	0.77874	0	4.6879	NaN	NaN	0	NaN	NaN	NaN	2.853	NaN	NaN	0	NaN	NaN	NaN	NaN	NaN	0	0	NaN	NaN	NaN	NaN	NaN	NaN	4.9729	NaN	3.5328	NaN	NaN	0	NaN	NaN	NaN	0	NaN	NaN	NaN	0	NaN
266	NaN	NaN	NaN	NaN	NaN	0	4.5264	0	0	0	4.3682	NaN	NaN	0	NaN	NaN	NaN	2.6024	NaN	NaN	0	NaN	NaN	NaN	NaN	NaN	0	0	NaN	NaN	NaN	NaN	NaN	NaN	4.4067	NaN	3.2597	NaN	NaN	0	NaN	NaN	NaN	0	NaN	NaN	NaN	0	NaN
267	NaN	NaN	NaN	NaN	NaN	0	4.1424	0	0	0	5.1722	NaN	NaN	0	NaN	NaN	NaN	3.0515	NaN	NaN	0	NaN	NaN	NaN	NaN	NaN	0	0	NaN	NaN	NaN	NaN	NaN	NaN	3.8808	NaN	4.0191	NaN	NaN	0	NaN	NaN	NaN	0	NaN	NaN	NaN	0	NaN
268	NaN	NaN	NaN	NaN	NaN	0	4.2536	1.0328	0	0	5.1933	NaN	NaN	0	NaN	NaN	NaN	3.6738	NaN	NaN	0	NaN	NaN	NaN	NaN	NaN	0	0	NaN	NaN	NaN	NaN	NaN	NaN	4.0924	NaN	4.3053	NaN	NaN	0	NaN	NaN	NaN	0	NaN	NaN	NaN	0	NaN
269	NaN	NaN	NaN	NaN	NaN	0	3.4642	0.4726	0	0	5.6646	NaN	NaN	0	NaN	NaN	NaN	3.3836	NaN	NaN	0	NaN	NaN	NaN	NaN	NaN	0	0	NaN	NaN	NaN	NaN	NaN	NaN	NaN	NaN	NaN	NaN	NaN	0	NaN	NaN	NaN	0	NaN	NaN	NaN	0	NaN
270	NaN	NaN	NaN	NaN	NaN	0	6.4422	0.82459	0	0	3.8308	NaN	NaN	0	NaN	NaN	NaN	1.9477	NaN	NaN	0	NaN	NaN	NaN	NaN	NaN	0	0	NaN	NaN	NaN	NaN	NaN	NaN	NaN	NaN	NaN	NaN	NaN	0	NaN	NaN	NaN	0	NaN	NaN	NaN	0	NaN
271	NaN	NaN	NaN	NaN	NaN	0	5.7361	1.3033	0	0	4.9663	NaN	NaN	0	NaN	NaN	NaN	2.2574	NaN	NaN	0	NaN	NaN	NaN	NaN	NaN	0	0	NaN	NaN	NaN	NaN	NaN	NaN	NaN	NaN	NaN	NaN	NaN	0	NaN	NaN	NaN	0	NaN	NaN	NaN	0	NaN
272	NaN	NaN	NaN	NaN	NaN	0	4.8086	1.6922	0	0	4.6585	NaN	NaN	0	NaN	NaN	NaN	2.6217	NaN	NaN	0	NaN	NaN	NaN	NaN	NaN	0	0	NaN	NaN	NaN	NaN	NaN	NaN	NaN	NaN	NaN	NaN	NaN	0	NaN	NaN	NaN	0	NaN	NaN	NaN	0	NaN
273	NaN	NaN	NaN	NaN	NaN	0	4.2091	0.7109	0	0	5.1541	NaN	NaN	0	NaN	NaN	NaN	2.551	NaN	NaN	0	NaN	NaN	NaN	NaN	NaN	0	0	NaN	NaN	NaN	NaN	NaN	NaN	NaN	NaN	NaN	NaN	NaN	0	NaN	NaN	NaN	0	NaN	NaN	NaN	0	NaN
274	NaN	NaN	NaN	NaN	NaN	0	6.0879	1.0703	0	0	4.7433	NaN	NaN	0	NaN	NaN	NaN	2.6649	NaN	NaN	0	NaN	NaN	NaN	NaN	NaN	0	0	NaN	NaN	NaN	NaN	NaN	NaN	NaN	NaN	NaN	NaN	NaN	0	NaN	NaN	NaN	0	NaN	NaN	NaN	0	NaN
275	NaN	NaN	NaN	NaN	NaN	0	6.6938	1.194	0	0	0	NaN	NaN	0	NaN	NaN	NaN	3.595	NaN	NaN	0	NaN	NaN	NaN	NaN	NaN	0	0	NaN	NaN	NaN	NaN	NaN	NaN	NaN	NaN	NaN	NaN	NaN	0	NaN	NaN	NaN	0	NaN	NaN	NaN	0	NaN
276	NaN	NaN	NaN	NaN	NaN	0	3.2762	1.6847	0.91348	0	5.0627	NaN	NaN	0	NaN	NaN	NaN	3.1537	NaN	NaN	0	NaN	NaN	NaN	NaN	NaN	0	0	NaN	NaN	NaN	NaN	NaN	NaN	NaN	NaN	NaN	NaN	NaN	0	NaN	NaN	NaN	0	NaN	NaN	NaN	0	NaN
277	NaN	NaN	NaN	NaN	NaN	0	5.6906	1.1736	0	0	4.454	NaN	NaN	0	NaN	NaN	NaN	2.9254	NaN	NaN	0	NaN	NaN	NaN	NaN	NaN	0	0	NaN	NaN	NaN	NaN	NaN	NaN	NaN	NaN	NaN	NaN	NaN	0	NaN	NaN	NaN	0	NaN	NaN	NaN	0	NaN
278	NaN	NaN	NaN	NaN	NaN	0	5.4115	1.5749	0	0	4.7512	NaN	NaN	0	NaN	NaN	NaN	3.2467	NaN	NaN	0	NaN	NaN	NaN	NaN	NaN	0	0	NaN	NaN	NaN	NaN	NaN	NaN	NaN	NaN	NaN	NaN	NaN	0	NaN	NaN	NaN	0	NaN	NaN	NaN	0	NaN
279	NaN	NaN	NaN	NaN	NaN	0	6.1759	0.77436	0	0	3.7765	NaN	NaN	0	NaN	NaN	NaN	2.3514	NaN	NaN	0	NaN	NaN	NaN	NaN	NaN	0	0	NaN	NaN	NaN	NaN	NaN	NaN	NaN	NaN	NaN	NaN	NaN	0	NaN	NaN	NaN	0	NaN	NaN	NaN	0	NaN
280	NaN	NaN	NaN	NaN	NaN	0	2.2229	0.98837	0	0	3.8659	NaN	NaN	0	NaN	NaN	NaN	2.4682	NaN	NaN	0	NaN	NaN	NaN	NaN	NaN	0	0	NaN	NaN	NaN	NaN	NaN	NaN	NaN	NaN	NaN	NaN	NaN	0	NaN	NaN	NaN	0	NaN	NaN	NaN	0	NaN
281	NaN	NaN	NaN	NaN	NaN	0	3.471	0.78566	0	0	5.0062	NaN	NaN	0	NaN	NaN	NaN	3.1676	NaN	NaN	0	NaN	NaN	NaN	NaN	NaN	0	0	NaN	NaN	NaN	NaN	NaN	NaN	NaN	NaN	NaN	NaN	NaN	0	NaN	NaN	NaN	0	NaN	NaN	NaN	0	NaN
282	NaN	NaN	NaN	NaN	NaN	0	6.8066	1.6423	0	0	4.1591	NaN	NaN	0	NaN	NaN	NaN	3.1808	NaN	NaN	0	NaN	NaN	NaN	NaN	NaN	0	0	NaN	NaN	NaN	NaN	NaN	NaN	NaN	NaN	NaN	NaN	NaN	0	NaN	NaN	NaN	0	NaN	NaN	NaN	0	NaN
283	NaN	NaN	NaN	NaN	NaN	0	6.4286	0.85922	0	0	4.8007	NaN	NaN	0	NaN	NaN	NaN	2.9871	NaN	NaN	0	NaN	NaN	NaN	NaN	NaN	0	0	NaN	NaN	NaN	NaN	NaN	NaN	NaN	NaN	NaN	NaN	NaN	0	NaN	NaN	NaN	0	NaN	NaN	NaN	0	NaN
284	NaN	NaN	NaN	NaN	NaN	0	3.6632	1.2559	0	0	4.045	NaN	NaN	0	NaN	NaN	NaN	3.2403	NaN	NaN	0	NaN	NaN	NaN	NaN	NaN	0	0	NaN	NaN	NaN	NaN	NaN	NaN	NaN	NaN	NaN	NaN	NaN	0	NaN	NaN	NaN	0	NaN	NaN	NaN	0	NaN
285	NaN	NaN	NaN	NaN	NaN	0	2.5134	1.4659	0.67693	0	4.0847	NaN	NaN	0	NaN	NaN	NaN	3.7098	NaN	NaN	0	NaN	NaN	NaN	NaN	NaN	0	0	NaN	NaN	NaN	NaN	NaN	NaN	NaN	NaN	NaN	NaN	NaN	0	NaN	NaN	NaN	0	NaN	NaN	NaN	0	NaN
286	NaN	NaN	NaN	NaN	NaN	0	3.1137	0.9849	0	0	3.7691	NaN	NaN	0	NaN	NaN	NaN	2.9477	NaN	NaN	0	NaN	NaN	NaN	NaN	NaN	0	0	NaN	NaN	NaN	NaN	NaN	NaN	NaN	NaN	NaN	NaN	NaN	0	NaN	NaN	NaN	0	NaN	NaN	NaN	0	NaN
287	NaN	NaN	NaN	NaN	NaN	0	3.0734	1.1606	0	0	4.3712	NaN	NaN	0	NaN	NaN	NaN	4.0121	NaN	NaN	0	NaN	NaN	NaN	NaN	NaN	0	0	NaN	NaN	NaN	NaN	NaN	NaN	NaN	NaN	NaN	NaN	NaN	0	NaN	NaN	NaN	0	NaN	NaN	NaN	0	NaN
288	NaN	NaN	NaN	NaN	NaN	0	3.4002	0	0	0	3.4967	NaN	NaN	0	NaN	NaN	NaN	2.9745	NaN	NaN	0	NaN	NaN	NaN	NaN	NaN	0	0	NaN	NaN	NaN	NaN	NaN	NaN	NaN	NaN	NaN	NaN	NaN	0	NaN	NaN	NaN	0	NaN	NaN	NaN	0	NaN
289	NaN	NaN	NaN	NaN	NaN	0	6.0251	0.48387	0	0	3.883	NaN	NaN	0	NaN	NaN	NaN	4.0464	NaN	NaN	0	NaN	NaN	NaN	NaN	NaN	0	0	NaN	NaN	NaN	NaN	NaN	NaN	NaN	NaN	NaN	NaN	NaN	0	NaN	NaN	NaN	0	NaN	NaN	NaN	0	NaN
290	NaN	NaN	NaN	NaN	NaN	0	4.5199	1.4558	0	0	2.5265	NaN	NaN	0	NaN	NaN	NaN	2.4889	NaN	NaN	0	NaN	NaN	NaN	NaN	NaN	0	0	NaN	NaN	NaN	NaN	NaN	NaN	NaN	NaN	NaN	NaN	NaN	0	NaN	NaN	NaN	0	NaN	NaN	NaN	0	NaN
291	NaN	NaN	NaN	NaN	NaN	0	4.0253	1.1613	0	0	3.5254	NaN	NaN	0	NaN	NaN	NaN	3.5559	NaN	NaN	0	NaN	NaN	NaN	NaN	NaN	0	0	NaN	NaN	NaN	NaN	NaN	NaN	NaN	NaN	NaN	NaN	NaN	0	NaN	NaN	NaN	0	NaN	NaN	NaN	0	NaN
292	NaN	NaN	NaN	NaN	NaN	0	3.8445	1.0614	0	0	3.5754	NaN	NaN	0	NaN	NaN	NaN	4.0623	NaN	NaN	0	NaN	NaN	NaN	NaN	NaN	0	0	NaN	NaN	NaN	NaN	NaN	NaN	NaN	NaN	NaN	NaN	NaN	0	NaN	NaN	NaN	0	NaN	NaN	NaN	0	NaN
293	NaN	NaN	NaN	NaN	NaN	0	3.4044	1.1416	0	0	3.6602	NaN	NaN	0	NaN	NaN	NaN	3.1285	NaN	NaN	0	NaN	NaN	NaN	NaN	NaN	0	0	NaN	NaN	NaN	NaN	NaN	NaN	NaN	NaN	NaN	NaN	NaN	0	NaN	NaN	NaN	0	NaN	NaN	NaN	0	NaN
294	NaN	NaN	NaN	NaN	NaN	0	3.8635	1.2735	0	0	3.4821	NaN	NaN	0	NaN	NaN	NaN	2.6868	NaN	NaN	0	NaN	NaN	NaN	NaN	NaN	0	0	NaN	NaN	NaN	NaN	NaN	NaN	NaN	NaN	NaN	NaN	NaN	0	NaN	NaN	NaN	0	NaN	NaN	NaN	0	NaN
295	NaN	NaN	NaN	NaN	NaN	0	3.4737	0.81584	0	0	3.6517	NaN	NaN	0	NaN	NaN	NaN	2.7262	NaN	NaN	0	NaN	NaN	NaN	NaN	NaN	0	0	NaN	NaN	NaN	NaN	NaN	NaN	NaN	NaN	NaN	NaN	NaN	0	NaN	NaN	NaN	0	NaN	NaN	NaN	0	NaN
296	NaN	NaN	NaN	NaN	NaN	0	3.7207	0.98602	0	0	3.4242	NaN	NaN	0	NaN	NaN	NaN	2.6591	NaN	NaN	0	NaN	NaN	NaN	NaN	NaN	0	0	NaN	NaN	NaN	NaN	NaN	NaN	NaN	NaN	NaN	NaN	NaN	0	NaN	NaN	NaN	0	NaN	NaN	NaN	0	NaN
297	NaN	NaN	NaN	NaN	NaN	0	4.2643	0.79354	0	0	3.7247	NaN	NaN	0	NaN	NaN	NaN	2.6004	NaN	NaN	0	NaN	NaN	NaN	NaN	NaN	0	0	NaN	NaN	NaN	NaN	NaN	NaN	NaN	NaN	NaN	NaN	NaN	0	NaN	NaN	NaN	0	NaN	NaN	NaN	0	NaN
298	NaN	NaN	NaN	NaN	NaN	0	6.1659	0.75002	0	0	3.6188	NaN	NaN	0	NaN	NaN	NaN	3.9122	NaN	NaN	0	NaN	NaN	NaN	NaN	NaN	0	0	NaN	NaN	NaN	NaN	NaN	NaN	NaN	NaN	NaN	NaN	NaN	0	NaN	NaN	NaN	0	NaN	NaN	NaN	0	NaN
299	NaN	NaN	NaN	NaN	NaN	0	5.2098	0.56584	0	0	3.1053	NaN	NaN	0	NaN	NaN	NaN	2.3313	NaN	NaN	0	NaN	NaN	NaN	NaN	NaN	0	0	NaN	NaN	NaN	NaN	NaN	NaN	NaN	NaN	NaN	NaN	NaN	0	NaN	NaN	NaN	0	NaN	NaN	NaN	0	NaN
300	NaN	NaN	NaN	NaN	NaN	0	4.3628	0.94445	0	0	3.2498	NaN	NaN	0	NaN	NaN	NaN	2.6697	NaN	NaN	0	NaN	NaN	NaN	NaN	NaN	0	0	NaN	NaN	NaN	NaN	NaN	NaN	NaN	NaN	NaN	NaN	NaN	0	NaN	NaN	NaN	0	NaN	NaN	NaN	0	NaN
301	NaN	NaN	NaN	NaN	NaN	0	1.4096	0	0	0	2.8122	NaN	NaN	0	NaN	NaN	NaN	2.4138	NaN	NaN	0	NaN	NaN	NaN	NaN	NaN	0	0	NaN	NaN	NaN	NaN	NaN	NaN	NaN	NaN	NaN	NaN	NaN	0	NaN	NaN	NaN	0	NaN	NaN	NaN	0	NaN
[truncated: 533 more columns]
