# Supplementary material for: In Vivo Transcription Kinetics of a Synthetic Gene Uninvolved in Stress-Response Pathways in Stressed Escherichia coli Cells
Source: PLoS One. 2014 Sep 30;9(9):e109005. doi: 10.1371/journal.pone.0109005 (PMC4182640; doi:10.1371/journal.pone.0109005)
Supplement: File S1 — Supporting information. (ZIP) [file pone.0109005.s002.zip › raw data for submission/oxidative stress/oxidative_fit_intensity.csv]

1	0	0	0.075695	0	0	0	0.16935	0.013943	-2.5597e-17	0	0.086134	0	0	0	-4.245e-17	0	0	0.14397	0	0	0	7.625e-18	2.2662e-17	0	0	0	0	2.5597e-17	0.015915	0	0	0	3.4694e-18	0.026917	0.12453	0	0.01262	0	0.0162	0	-6.8524e-17	0	0	0	0	0.058966	0	0	0.067986
2	0	0	0.075695	0	0	0	0.16935	0.013943	-2.5597e-17	0	0.086134	0	0	0	-4.245e-17	0	0	0.14397	0	0	0	7.625e-18	2.2662e-17	0	0	0	0	2.5597e-17	0.015915	0	0	0	3.4694e-18	0.026917	0.12453	0	0.01262	0	0.0162	0	-6.8524e-17	0	0	0	0	0.058966	0	0	0.067986
3	0	0	0.075695	0	0	0	0.16935	0.013943	-2.5597e-17	0	0.086134	0	0	0	-4.245e-17	0	0	0.14397	0	0	0	7.625e-18	2.2662e-17	0	0	0	0	2.5597e-17	0.015915	0	0	0	3.4694e-18	0.026917	0.12453	0	0.01262	0	0.0162	0	-6.8524e-17	0	0	0	0	0.058966	0	0	0.067986
4	0	0	0.075695	0	0	0	0.16935	0.013943	-2.5597e-17	0	0.086134	0	0	0	-4.245e-17	0	0	0.14397	0	0	0	7.625e-18	2.2662e-17	0	0	0	0	2.5597e-17	0.015915	0	0	0	3.4694e-18	0.026917	0.12453	0	0.01262	0	0.0162	0	-6.8524e-17	0	0	0	0	0.058966	0	0	0.067986
5	0	0	0.075695	0	0	0	0.16935	0.013943	-2.5597e-17	0	0.086134	0	0	0	-4.245e-17	0	0	0.14397	0	0	0	7.625e-18	2.2662e-17	0	0	0	0	2.5597e-17	0.015915	0	0	0	3.4694e-18	0.026917	0.12453	0	0.01262	0	0.0162	0	-6.8524e-17	0	0	0	0	0.058966	0	0	0.067986
6	0	0	0.075695	0	0	0	0.16935	0.013943	-2.5597e-17	0	0.086134	0	0	0	-4.245e-17	0	0	0.14397	0	0	0	7.625e-18	2.2662e-17	0	0	0	0	2.5597e-17	0.015915	0	0	0	3.4694e-18	0.026917	0.12453	0	0.01262	0	0.0162	0	-6.8524e-17	0	0	0	0	0.058966	0	0	0.067986
7	0	0	0.075695	0	0	0	0.16935	0.013943	-2.5597e-17	0	0.086134	0	0	0	-4.245e-17	0	0	0.14397	0	0	0	7.625e-18	2.2662e-17	0	0	0	0	2.5597e-17	0.015915	0	0	0	3.4694e-18	0.026917	0.12453	0	0.01262	0	0.0162	0	-6.8524e-17	0	0	0	0	0.058966	0	0	0.067986
8	0	0	0.075695	0	0	0	0.16935	0.013943	-2.5597e-17	0	0.086134	0	0	0	-4.245e-17	0	0	0.14397	0	0	0	7.625e-18	2.2662e-17	0	0	0	0	2.5597e-17	0.015915	0	0	0	3.4694e-18	0.026917	0.12453	0	0.01262	0	0.0162	0	-6.8524e-17	0	0	0	0	0.058966	0	0	0.067986
9	0	0	0.075695	0	0	0	0.16935	0.013943	-2.5597e-17	0	0.086134	0	0	0	-4.245e-17	0	0	0.14397	0	0	0	7.625e-18	2.2662e-17	0	0	0	0	2.5597e-17	0.015915	0	0	0	3.4694e-18	0.026917	0.12453	0	0.01262	0	0.0162	0	-6.8524e-17	0	0	0	0	0.058966	0	0	0.067986
10	0	0	0.075695	0	0	0	0.16935	0.013943	-2.5597e-17	0	0.086134	0	0	0	-4.245e-17	0	0	0.14397	0	0	0	7.625e-18	2.2662e-17	0	0	0	0	2.5597e-17	0.015915	0	0	0	3.4694e-18	0.026917	0.12453	0	0.01262	0	0.0162	0	-6.8524e-17	0	0	0	0	0.058966	0	0	0.067986
11	0	0	0.075695	NaN	0	0	0.16935	0.013943	-2.5597e-17	0	0.086134	0	0	0	-4.245e-17	0	NaN	0.14397	0	0	0	7.625e-18	2.2662e-17	0	0	NaN	0	2.5597e-17	0.015915	0	0	0	3.4694e-18	0.026917	0.12453	NaN	0.01262	0	0.0162	0	-6.8524e-17	0	0	0	0	0.058966	0	0	0.067986
12	0	0	0.075695	NaN	0	0	0.16935	0.013943	-2.5597e-17	0	0.086134	0	0	0	-4.245e-17	0	NaN	0.14397	0	0	0	7.625e-18	2.2662e-17	0	0	NaN	0	2.5597e-17	0.015915	0	0	0	3.4694e-18	0.026917	0.12453	NaN	0.01262	0	0.0162	0	-6.8524e-17	0	0	0	0	0.058966	0	0	0.067986
13	0	0	0.075695	NaN	0	0	0.16935	0.013943	-2.5597e-17	0	0.086134	0	0	0	-4.245e-17	0	NaN	0.14397	0	0	0	7.625e-18	2.2662e-17	0	0	NaN	0	2.5597e-17	0.015915	0	0	0	3.4694e-18	0.026917	0.12453	NaN	0.01262	0	0.0162	0	-6.8524e-17	0	0	0	0	0.058966	0	0	0.067986
14	0	0	0.075695	NaN	0	0	0.16935	0.013943	-2.5597e-17	0	0.086134	0	0	0	-4.245e-17	0	NaN	0.14397	0	0	0	7.625e-18	2.2662e-17	0	0	NaN	0	2.5597e-17	0.015915	0	0	0	3.4694e-18	0.026917	0.12453	NaN	0.01262	0	0.0162	0	-6.8524e-17	0	0	0	0	0.058966	0	0	0.067986
15	0	0	0.075695	NaN	0	0	0.16935	0.013943	-2.5597e-17	0	0.086134	0	0	0	-4.245e-17	0	NaN	0.14397	0	0	0	7.625e-18	2.2662e-17	0	0	NaN	0	2.5597e-17	0.015915	0	0	0	3.4694e-18	0.026917	0.12453	NaN	0.01262	0	0.0162	0	-6.8524e-17	0	0	0	0	0.058966	0	0	0.067986
16	0	0	0.075695	NaN	0	0	0.16935	0.013943	-2.5597e-17	0	0.086134	0	0	0	-4.245e-17	0	NaN	0.14397	0	0	0	7.625e-18	2.2662e-17	0	0	NaN	0	2.5597e-17	0.015915	0	0	0	3.4694e-18	0.026917	0.12453	NaN	0.01262	0	0.0162	0	-6.8524e-17	0	0	0	0	0.058966	0	0	0.067986
17	0	0	0.075695	NaN	0	0	0.16935	0.013943	-2.5597e-17	0	0.086134	0	0	0	-4.245e-17	0	NaN	0.14397	0	0	0	7.625e-18	2.2662e-17	0	0	NaN	0	2.5597e-17	0.015915	0	0	0	3.4694e-18	0.026917	0.12453	NaN	0.01262	0	0.0162	0	-6.8524e-17	0	0	0	0	0.058966	0	0	0.067986
18	0	0	0.075695	NaN	0	0	0.16935	0.013943	-2.5597e-17	0	0.086134	0	0	0	-4.245e-17	0	NaN	0.14397	0	0	0	7.625e-18	2.2662e-17	0	0	NaN	0	2.5597e-17	0.015915	0	0	0	3.4694e-18	0.026917	0.12453	NaN	0.01262	0	0.0162	0	-6.8524e-17	0	0	0	0	0.058966	0	0	0.067986
19	0	0	0.075695	NaN	0	0	0.16935	0.013943	-2.5597e-17	0	0.086134	0	0	0	-4.245e-17	0	NaN	0.14397	0	0	0	7.625e-18	2.2662e-17	0	0	NaN	0	2.5597e-17	0.015915	0	0	0	3.4694e-18	0.026917	0.12453	NaN	0.01262	0	0.0162	0	-6.8524e-17	0	0	0	0	0.058966	0	0	0.067986
20	0	0	0.075695	NaN	0	0	0.16935	0.013943	-2.5597e-17	0	0.086134	0	0	0	-4.245e-17	0	NaN	0.14397	0	0	0	7.625e-18	2.2662e-17	0	0	NaN	0	2.5597e-17	0.015915	0	0	0	3.4694e-18	0.026917	0.12453	NaN	0.01262	0	0.0162	0	-6.8524e-17	0	0	0	0	0.058966	0	0	0.067986
21	0	0	0.075695	NaN	0	0	0.16935	0.013943	-2.5597e-17	0	0.086134	0	0	0	-4.245e-17	0	NaN	0.14397	0	0	0	7.625e-18	2.2662e-17	0	0	NaN	0	2.5597e-17	0.015915	0	0	0	3.4694e-18	0.026917	0.12453	NaN	0.01262	0	0.0162	0	-6.8524e-17	0	0	0	0	0.058966	0	0	0.067986
22	0	0	0.075695	NaN	0	0	0.16935	0.013943	-2.5597e-17	0	0.086134	0	0	0	-4.245e-17	0	NaN	0.14397	0	0	0	7.625e-18	2.2662e-17	0	0	NaN	0	2.5597e-17	0.015915	NaN	0	NaN	3.4694e-18	0.026917	0.12453	NaN	0.01262	0	0.0162	0	-6.8524e-17	0	0	0	NaN	0.058966	0	0	0.067986
23	0	0	0.075695	NaN	0	0	0.16935	0.013943	-2.5597e-17	0	0.086134	0	0	0	-4.245e-17	0	NaN	0.14397	0	0	0	7.625e-18	2.2662e-17	0	0	NaN	0	2.5597e-17	0.015915	NaN	0	NaN	3.4694e-18	0.026917	0.12453	NaN	0.01262	0	0.0162	0	-6.8524e-17	0	0	0	NaN	0.058966	0	0	0.067986
24	0	0	0.075695	NaN	0	0	0.16935	0.013943	-2.5597e-17	0	0.086134	0	0	0	-4.245e-17	0	NaN	0.14397	0	0	0	7.625e-18	2.2662e-17	0	0	NaN	0	2.5597e-17	0.015915	NaN	0	NaN	3.4694e-18	0.026917	0.12453	NaN	0.01262	0	0.0162	0	0.46805	0	0	0	NaN	0.058966	0	0	0.067986
25	0	0	0.075695	NaN	0	0	0.16935	0.013943	-2.5597e-17	0	0.086134	0	0	0	-4.245e-17	0	NaN	0.14397	0	0	0	7.625e-18	2.2662e-17	0	0	NaN	0	2.5597e-17	0.015915	NaN	0	NaN	3.4694e-18	0.026917	0.12453	NaN	0.01262	0	0.0162	0	0.46805	0	0	0	NaN	0.058966	0	0	0.067986
26	0	0	0.075695	NaN	0	0	0.16935	0.013943	-2.5597e-17	0	0.086134	0	0	0	-4.245e-17	0	NaN	0.14397	0	0	0	7.625e-18	2.2662e-17	0	0	NaN	0	2.5597e-17	0.015915	NaN	0	NaN	3.4694e-18	0.026917	0.12453	NaN	0.01262	0	0.0162	0	0.46805	0	0	0	NaN	0.058966	0	0	0.067986
27	0	0	0.075695	NaN	0	0	0.16935	0.013943	-2.5597e-17	0	0.086134	0	0	0	-4.245e-17	0	NaN	0.14397	0	0	0	7.625e-18	2.2662e-17	0	0	NaN	0	2.5597e-17	0.015915	NaN	0	NaN	3.4694e-18	0.026917	0.12453	NaN	0.01262	0	0.0162	0	0.46805	0	0	0	NaN	0.058966	0	0	0.067986
28	0	0	0.075695	NaN	0	0	0.16935	0.013943	-2.5597e-17	0	0.086134	0	0	0	-4.245e-17	0	NaN	0.14397	0	0	0	7.625e-18	2.2662e-17	0	0	NaN	0	2.5597e-17	0.015915	NaN	0	NaN	3.4694e-18	0.026917	0.12453	NaN	0.01262	0	0.0162	0	0.46805	0	0	0	NaN	0.058966	0	0	0.067986
29	0	0	0.075695	NaN	0	0	1.4242	0.013943	-2.5597e-17	0	0.086134	0	0	0	-4.245e-17	0	NaN	0.14397	0	0	0	7.625e-18	2.2662e-17	0	0	NaN	0	2.5597e-17	0.015915	NaN	0	NaN	3.4694e-18	0.026917	0.12453	NaN	0.01262	0	0.0162	0	0.46805	0	0	0	NaN	0.058966	0	0	0.067986
30	0	0	0.075695	NaN	0	0	1.4242	0.013943	-2.5597e-17	0	0.086134	0	0	0	-4.245e-17	0	NaN	0.14397	0	0	0	7.625e-18	2.2662e-17	0	0	NaN	0	2.5597e-17	0.015915	NaN	0	NaN	3.4694e-18	0.026917	0.12453	NaN	0.01262	0	0.0162	0	0.46805	0	0	0	NaN	0.058966	0	0	0.067986
31	0	0	0.84338	NaN	0	0	1.4242	0.013943	-2.5597e-17	0	0.086134	0	0	0	-4.245e-17	0	NaN	0.14397	0	0	0	7.625e-18	2.2662e-17	0	0	NaN	0	2.5597e-17	0.015915	NaN	0	NaN	3.4694e-18	0.026917	0.12453	NaN	0.01262	0	0.0162	0	0.46805	0	0	0	NaN	0.058966	0	0	0.067986
32	0	0	0.84338	NaN	0	0	1.4242	0.013943	-2.5597e-17	0	0.086134	0	0	0	-4.245e-17	0	NaN	0.14397	0	0	0	7.625e-18	2.2662e-17	0	0	NaN	0	2.5597e-17	0.015915	NaN	0	NaN	3.4694e-18	0.026917	0.12453	NaN	0.01262	0	0.0162	0	0.46805	0	0	0	NaN	0.058966	0	0	0.067986
33	NaN	0	0.84338	NaN	NaN	0	1.4242	0.013943	-2.5597e-17	0	0.086134	0	0	0	-4.245e-17	0	NaN	0.14397	0	0	0	7.625e-18	2.2662e-17	0	0	NaN	0	2.5597e-17	0.015915	NaN	0	NaN	3.4694e-18	0.026917	0.12453	NaN	0.01262	0	0.0162	0	0.46805	0	0	0	NaN	0.058966	0	0	0.067986
34	NaN	0	0.84338	NaN	NaN	0	1.4242	0.013943	-2.5597e-17	0	0.086134	0	0	0	-4.245e-17	0	NaN	0.14397	0	0	0	7.625e-18	2.2662e-17	0	0	NaN	0	2.5597e-17	0.015915	NaN	0	NaN	3.4694e-18	0.026917	0.12453	NaN	0.01262	0	0.0162	0	0.46805	0	0	0	NaN	0.058966	0	0	0.067986
35	NaN	0	0.84338	NaN	NaN	0	1.4242	0.013943	-2.5597e-17	0	0.086134	0	0	0	-4.245e-17	0	NaN	0.14397	0	0	0	7.625e-18	2.2662e-17	0	0	NaN	0	2.5597e-17	0.015915	NaN	0	NaN	3.4694e-18	0.026917	0.12453	NaN	0.01262	0	0.0162	0	0.46805	0	0	0	NaN	0.058966	0	0	0.067986
36	NaN	0	0.84338	NaN	NaN	0	1.4242	0.013943	-2.5597e-17	0	0.086134	0	0	0	-4.245e-17	0	NaN	0.14397	0	0	0	7.625e-18	2.2662e-17	0	0	NaN	0	2.5597e-17	0.015915	NaN	0	NaN	3.4694e-18	0.026917	0.12453	NaN	0.01262	0	0.0162	0	0.46805	0	0	0	NaN	0.058966	0	0	0.067986
37	NaN	0	0.84338	NaN	NaN	0	1.4242	0.013943	-2.5597e-17	0	0.086134	0	0	0	-4.245e-17	0	NaN	0.14397	0	0	0	7.625e-18	2.2662e-17	0	0	NaN	0	2.5597e-17	0.015915	NaN	0	NaN	3.4694e-18	0.026917	0.12453	NaN	0.01262	0	0.0162	0	0.46805	0	0	0	NaN	0.058966	0	0	0.067986
38	NaN	0	0.84338	NaN	NaN	0	1.4242	0.013943	-2.5597e-17	0	0.086134	0	0	0	-4.245e-17	0	NaN	0.14397	0	0	0	7.625e-18	2.2662e-17	0	0	NaN	0	2.5597e-17	0.27918	NaN	0	NaN	3.4694e-18	0.026917	0.12453	NaN	0.01262	0	0.0162	0	0.46805	0	0	0	NaN	0.058966	0	0	0.067986
39	NaN	0	0.84338	NaN	NaN	0	1.4242	0.013943	-2.5597e-17	0	0.086134	0	0	0	-4.245e-17	0	NaN	0.14397	0	0	0	0.094066	2.2662e-17	0	0	NaN	0	2.5597e-17	0.27918	NaN	0	NaN	3.4694e-18	0.26979	0.12453	NaN	0.01262	0	0.0162	0	0.46805	0	0	0	NaN	0.058966	0	0	0.067986
40	NaN	0	0.84338	NaN	NaN	0	1.4242	0.013943	-2.5597e-17	0	0.086134	0	0	0	-4.245e-17	0	NaN	0.14397	0	0	0	0.094066	2.2662e-17	0	0	NaN	0	2.5597e-17	0.27918	NaN	0	NaN	3.4694e-18	0.26979	0.12453	NaN	0.01262	0	0.0162	0	1.5796	0	0	0	NaN	0.058966	0	0	0.067986
41	NaN	0	0.84338	NaN	NaN	0	1.4242	0.013943	-2.5597e-17	0	0.086134	0	0	0	-4.245e-17	0	NaN	0.14397	0	0	0	0.094066	2.2662e-17	0	0	NaN	0	2.5597e-17	0.27918	NaN	0	NaN	3.4694e-18	0.26979	0.12453	NaN	0.01262	0	0.0162	0	1.5796	0	0	0	NaN	0.058966	0	0	0.067986
42	NaN	0	0.84338	NaN	NaN	0	1.4242	0.013943	-2.5597e-17	0	0.086134	0	0	0	-4.245e-17	0	NaN	0.14397	0	0	0	0.094066	2.2662e-17	0	0	NaN	0	2.5597e-17	0.27918	NaN	0	NaN	3.4694e-18	0.26979	0.12453	NaN	0.01262	0	0.0162	0	1.5796	0	0	0	NaN	0.058966	0	0	0.067986
43	NaN	0	0.84338	NaN	NaN	0	1.4242	0.013943	-2.5597e-17	0	0.086134	0	0	0	-4.245e-17	NaN	NaN	0.14397	0	0	0	0.094066	2.2662e-17	0	NaN	NaN	0	0.19834	0.27918	NaN	0	NaN	3.4694e-18	0.26979	0.12453	NaN	0.01262	NaN	0.0162	0	NaN	0	NaN	0	NaN	0.058966	NaN	0	0.067986
44	NaN	0	0.84338	NaN	NaN	0	1.4242	0.013943	-2.5597e-17	0	0.086134	0	0	0	-4.245e-17	NaN	NaN	0.14397	0	0	0	0.094066	2.2662e-17	0	NaN	NaN	0	0.19834	0.27918	NaN	0	NaN	3.4694e-18	0.26979	0.12453	NaN	0.01262	NaN	0.0162	0	NaN	0	NaN	0	NaN	0.058966	NaN	0	0.067986
45	NaN	0	0.84338	NaN	NaN	0	1.4242	0.013943	-2.5597e-17	0	0.086134	0	0	0	-4.245e-17	NaN	NaN	0.14397	0	0	0	0.094066	2.2662e-17	0	NaN	NaN	0	0.19834	0.27918	NaN	0	NaN	3.4694e-18	0.26979	0.12453	NaN	0.01262	NaN	0.0162	0	NaN	0	NaN	0	NaN	0.058966	NaN	0	0.067986
46	NaN	0	0.84338	NaN	NaN	0	1.4242	0.013943	-2.5597e-17	0	0.086134	0	0	0	0.31397	NaN	NaN	0.14397	0	0	0	0.094066	2.2662e-17	0	NaN	NaN	0	0.19834	0.27918	NaN	0	NaN	3.4694e-18	0.26979	0.12453	NaN	0.01262	NaN	0.0162	0	NaN	0	NaN	0	NaN	0.058966	NaN	0	0.067986
47	NaN	0	0.84338	NaN	NaN	0	1.4242	0.013943	-2.5597e-17	0	0.086134	0	0	0	0.31397	NaN	NaN	0.14397	0	0	0	0.094066	2.2662e-17	0	NaN	NaN	0	0.19834	0.27918	NaN	0	NaN	3.4694e-18	0.26979	0.12453	NaN	0.01262	NaN	0.0162	0	NaN	0	NaN	0	NaN	0.058966	NaN	0	0.067986
48	NaN	0	0.84338	NaN	NaN	0	1.4242	0.013943	-2.5597e-17	0	0.086134	0	0	0	0.31397	NaN	NaN	0.14397	0	0	0	0.094066	2.2662e-17	0	NaN	NaN	0	0.19834	0.27918	NaN	0	NaN	3.4694e-18	0.26979	0.12453	NaN	0.01262	NaN	0.0162	0	NaN	0	NaN	0	NaN	0.72186	NaN	0	0.067986
49	NaN	0	0.84338	NaN	NaN	0	1.4242	0.013943	-2.5597e-17	0	0.086134	0	0	0	0.31397	NaN	NaN	0.14397	0	0	0	0.094066	2.2662e-17	0	NaN	NaN	0	0.19834	0.27918	NaN	0	NaN	3.4694e-18	0.26979	0.12453	NaN	0.01262	NaN	0.0162	0	NaN	0	NaN	0	NaN	0.72186	NaN	0	0.067986
50	NaN	0	0.84338	NaN	NaN	0	1.4242	0.013943	-2.5597e-17	0	0.086134	0	0	0	0.31397	NaN	NaN	0.14397	0	0	0	0.094066	2.2662e-17	0	NaN	NaN	0	0.19834	0.70831	NaN	0	NaN	3.4694e-18	0.26979	0.12453	NaN	0.01262	NaN	0.0162	0	NaN	0	NaN	0	NaN	0.72186	NaN	0	0.067986
51	NaN	0	0.84338	NaN	NaN	0	1.4242	0.013943	-2.5597e-17	0	0.086134	0.16906	0	0	0.31397	NaN	NaN	0.14397	0	0	0	0.094066	2.2662e-17	0	NaN	NaN	0	0.19834	0.70831	NaN	0	NaN	3.4694e-18	0.26979	0.12453	NaN	0.01262	NaN	0.0162	0	NaN	0	NaN	0	NaN	0.72186	NaN	0	0.067986
52	NaN	0	0.84338	NaN	NaN	0	1.4242	0.013943	-2.5597e-17	0	0.086134	0.16906	0	0	0.31397	NaN	NaN	0.14397	0	0	0	0.46753	2.2662e-17	0	NaN	NaN	0	0.19834	0.70831	NaN	0	NaN	3.4694e-18	0.26979	0.12453	NaN	0.01262	NaN	0.0162	0	NaN	0	NaN	0	NaN	0.72186	NaN	0	0.067986
53	NaN	0	0.84338	NaN	NaN	0	2.5694	0.013943	-2.5597e-17	0	0.086134	0.16906	0	0	0.31397	NaN	NaN	0.14397	0	0	0	0.46753	2.2662e-17	0	NaN	NaN	0	0.19834	0.70831	NaN	0	NaN	3.4694e-18	0.26979	0.12453	NaN	0.01262	NaN	0.0162	0	NaN	0	NaN	0	NaN	0.72186	NaN	0	0.067986
54	NaN	NaN	0.84338	NaN	NaN	0	2.5694	0.48566	-2.5597e-17	0	0.086134	NaN	0	0	0.31397	NaN	NaN	0.14397	0	0	0	NaN	2.2662e-17	0	NaN	NaN	0	0.19834	NaN	NaN	NaN	NaN	3.4694e-18	0.26979	0.12453	NaN	0.01262	NaN	NaN	0	NaN	NaN	NaN	0	NaN	0.72186	NaN	0	0.067986
55	NaN	NaN	0.84338	NaN	NaN	0	2.5694	0.48566	-2.5597e-17	0	0.086134	NaN	0	0	0.31397	NaN	NaN	0.14397	0	0	0	NaN	2.2662e-17	0	NaN	NaN	0	0.19834	NaN	NaN	NaN	NaN	3.4694e-18	0.26979	0.12453	NaN	0.01262	NaN	NaN	0	NaN	NaN	NaN	0	NaN	0.72186	NaN	0	0.067986
56	NaN	NaN	0.84338	NaN	NaN	0	2.5694	0.48566	-2.5597e-17	0	0.086134	NaN	0	0	0.31397	NaN	NaN	0.14397	0	0	0	NaN	2.2662e-17	0	NaN	NaN	0	0.19834	NaN	NaN	NaN	NaN	3.4694e-18	0.26979	0.12453	NaN	0.01262	NaN	NaN	0	NaN	NaN	NaN	0	NaN	0.72186	NaN	0	0.067986
57	NaN	NaN	0.84338	NaN	NaN	0	2.5694	0.48566	-2.5597e-17	0	0.086134	NaN	0	0	0.31397	NaN	NaN	0.14397	0	0	0	NaN	2.2662e-17	0	NaN	NaN	0	0.19834	NaN	NaN	NaN	NaN	3.4694e-18	0.26979	0.12453	NaN	0.01262	NaN	NaN	0	NaN	NaN	NaN	0	NaN	0.72186	NaN	0	0.067986
58	NaN	NaN	0.84338	NaN	NaN	0	2.5694	0.48566	-2.5597e-17	0	0.086134	NaN	0	0	0.31397	NaN	NaN	0.14397	0	0	0	NaN	2.2662e-17	0	NaN	NaN	0	0.19834	NaN	NaN	NaN	NaN	3.4694e-18	0.54743	0.12453	NaN	0.01262	NaN	NaN	0	NaN	NaN	NaN	0	NaN	0.72186	NaN	0	0.067986
59	NaN	NaN	1.2998	NaN	NaN	0	2.5694	0.48566	-2.5597e-17	0	0.086134	NaN	0	0	0.31397	NaN	NaN	0.14397	0	0	0	NaN	2.2662e-17	0	NaN	NaN	0	0.19834	NaN	NaN	NaN	NaN	3.4694e-18	0.54743	0.12453	NaN	0.01262	NaN	NaN	0	NaN	NaN	NaN	0	NaN	0.72186	NaN	0	0.067986
60	NaN	NaN	1.2998	NaN	NaN	0	2.5694	0.48566	-2.5597e-17	0	0.086134	NaN	0	0	0.31397	NaN	NaN	0.14397	0	0	0	NaN	2.2662e-17	0	NaN	NaN	0	0.19834	NaN	NaN	NaN	NaN	3.4694e-18	0.54743	0.12453	NaN	0.01262	NaN	NaN	0	NaN	NaN	NaN	0	NaN	0.72186	NaN	0	0.067986
61	NaN	NaN	1.2998	NaN	NaN	0	2.5694	0.48566	-2.5597e-17	0	0.086134	NaN	0	0	0.31397	NaN	NaN	0.14397	0	0	0	NaN	2.2662e-17	0	NaN	NaN	0	0.19834	NaN	NaN	NaN	NaN	3.4694e-18	0.54743	0.12453	NaN	0.01262	NaN	NaN	0	NaN	NaN	NaN	0	NaN	0.72186	NaN	0	0.067986
62	NaN	NaN	1.2998	NaN	NaN	0	2.5694	0.48566	-2.5597e-17	0	0.086134	NaN	0	0	0.31397	NaN	NaN	0.14397	0	0	0	NaN	2.2662e-17	0	NaN	NaN	0	0.19834	NaN	NaN	NaN	NaN	0.54152	0.54743	0.12453	NaN	0.01262	NaN	NaN	0	NaN	NaN	NaN	0	NaN	0.72186	NaN	0	0.067986
63	NaN	NaN	1.2998	NaN	NaN	0	2.5694	0.48566	-2.5597e-17	0	0.086134	NaN	0	0	0.31397	NaN	NaN	0.14397	0	0	0	NaN	2.2662e-17	0	NaN	NaN	0	0.19834	NaN	NaN	NaN	NaN	0.89686	0.54743	0.12453	NaN	0.01262	NaN	NaN	0	NaN	NaN	NaN	0	NaN	0.72186	NaN	0	0.067986
64	NaN	NaN	1.2998	NaN	NaN	0	2.5694	0.48566	-2.5597e-17	0	0.58263	NaN	0	0	0.31397	NaN	NaN	0.14397	0	0	0	NaN	2.2662e-17	0	NaN	NaN	0	0.19834	NaN	NaN	NaN	NaN	1.1409	0.54743	0.12453	NaN	0.01262	NaN	NaN	0	NaN	NaN	NaN	0	NaN	0.72186	NaN	0	0.067986
65	NaN	NaN	1.2998	NaN	NaN	0	2.5694	0.48566	-2.5597e-17	0	0.58263	NaN	0	0	0.31397	NaN	NaN	0.14397	0	0	0	NaN	2.2662e-17	0	NaN	NaN	0	0.19834	NaN	NaN	NaN	NaN	NaN	NaN	0.12453	NaN	0.01262	NaN	NaN	0	NaN	NaN	NaN	0	NaN	0.72186	NaN	0	0.067986
66	NaN	NaN	1.2998	NaN	NaN	0	2.5694	0.48566	-2.5597e-17	0	0.58263	NaN	0	0	0.31397	NaN	NaN	0.14397	0	0	0	NaN	2.2662e-17	0	NaN	NaN	0	0.19834	NaN	NaN	NaN	NaN	NaN	NaN	0.12453	NaN	0.01262	NaN	NaN	0	NaN	NaN	NaN	0	NaN	0.72186	NaN	0	0.067986
67	NaN	NaN	1.2998	NaN	NaN	0	2.5694	0.48566	-2.5597e-17	0	0.58263	NaN	0	0	0.31397	NaN	NaN	0.14397	0	0	0	NaN	0.30052	0	NaN	NaN	0	0.19834	NaN	NaN	NaN	NaN	NaN	NaN	0.12453	NaN	0.01262	NaN	NaN	0	NaN	NaN	NaN	0	NaN	0.72186	NaN	0	0.067986
68	NaN	NaN	1.2998	NaN	NaN	0	2.5694	0.48566	-2.5597e-17	0	0.58263	NaN	0	0	0.31397	NaN	NaN	0.14397	0	0	0	NaN	0.30052	0	NaN	NaN	0	0.19834	NaN	NaN	NaN	NaN	NaN	NaN	0.12453	NaN	0.01262	NaN	NaN	0	NaN	NaN	NaN	0	NaN	0.72186	NaN	0	0.067986
69	NaN	NaN	1.2998	NaN	NaN	0	2.5694	0.48566	-2.5597e-17	0	0.58263	NaN	0	0	0.31397	NaN	NaN	0.14397	0	0	0	NaN	0.30052	0	NaN	NaN	0	0.19834	NaN	NaN	NaN	NaN	NaN	NaN	0.12453	NaN	0.01262	NaN	NaN	0	NaN	NaN	NaN	0	NaN	0.72186	NaN	0	0.067986
70	NaN	NaN	1.2998	NaN	NaN	0	2.5694	0.48566	-2.5597e-17	0	0.58263	NaN	0	0	0.31397	NaN	NaN	0.14397	0	0	0	NaN	0.30052	0	NaN	NaN	0	0.19834	NaN	NaN	NaN	NaN	NaN	NaN	0.12453	NaN	0.01262	NaN	NaN	0	NaN	NaN	NaN	0	NaN	0.72186	NaN	0	0.067986
71	NaN	NaN	1.2998	NaN	NaN	0	2.5694	0.48566	-2.5597e-17	0	0.58263	NaN	0	0	0.31397	NaN	NaN	0.14397	0	0	0	NaN	0.30052	0	NaN	NaN	0	0.19834	NaN	NaN	NaN	NaN	NaN	NaN	0.12453	NaN	0.01262	NaN	NaN	0	NaN	NaN	NaN	0	NaN	0.72186	NaN	0	0.067986
72	NaN	NaN	1.2998	NaN	NaN	0	2.5694	0.48566	-2.5597e-17	0	0.58263	NaN	0	0	0.31397	NaN	NaN	0.74405	0	0	0	NaN	0.30052	0	NaN	NaN	0	0.19834	NaN	NaN	NaN	NaN	NaN	NaN	0.12453	NaN	0.01262	NaN	NaN	0	NaN	NaN	NaN	0	NaN	0.72186	NaN	0	0.067986
73	NaN	NaN	1.2998	NaN	NaN	0	2.5694	0.48566	-2.5597e-17	0	0.58263	NaN	0	0	0.31397	NaN	NaN	0.74405	0	0	0	NaN	0.30052	0	NaN	NaN	0	0.19834	NaN	NaN	NaN	NaN	NaN	NaN	0.12453	NaN	0.01262	NaN	NaN	0	NaN	NaN	NaN	0	NaN	0.72186	NaN	0	0.067986
74	NaN	NaN	1.2998	NaN	NaN	0	2.5694	0.48566	-2.5597e-17	0	0.58263	NaN	0	0	0.31397	NaN	NaN	0.74405	0	0	0	NaN	0.30052	0	NaN	NaN	0	0.19834	NaN	NaN	NaN	NaN	NaN	NaN	0.12453	NaN	0.01262	NaN	NaN	0	NaN	NaN	NaN	0	NaN	0.72186	NaN	0	0.067986
75	NaN	NaN	1.2998	NaN	NaN	0	2.5694	0.48566	-2.5597e-17	0	0.58263	NaN	0	0	0.31397	NaN	NaN	0.74405	0	0	0	NaN	0.30052	0	NaN	NaN	0	0.19834	NaN	NaN	NaN	NaN	NaN	NaN	0.12453	NaN	0.01262	NaN	NaN	0	NaN	NaN	NaN	0	NaN	0.72186	NaN	0	0.067986
76	NaN	NaN	1.2998	NaN	NaN	0	2.5694	0.48566	-2.5597e-17	0	0.58263	NaN	NaN	0	0.31397	NaN	NaN	0.74405	0	0	0	NaN	0.30052	0	NaN	NaN	0	0.19834	NaN	NaN	NaN	NaN	NaN	NaN	0.12453	NaN	0.01262	NaN	NaN	0	NaN	NaN	NaN	0	NaN	0.72186	NaN	0	0.067986
77	NaN	NaN	1.2998	NaN	NaN	0	2.5694	0.48566	-2.5597e-17	0	0.58263	NaN	NaN	0	0.31397	NaN	NaN	0.74405	0	0	0	NaN	0.30052	0	NaN	NaN	0	0.19834	NaN	NaN	NaN	NaN	NaN	NaN	0.12453	NaN	0.01262	NaN	NaN	0	NaN	NaN	NaN	0	NaN	0.72186	NaN	0	0.067986
78	NaN	NaN	1.2998	NaN	NaN	0	2.5694	0.48566	-2.5597e-17	0	0.58263	NaN	NaN	0	0.31397	NaN	NaN	0.74405	0	0	0	NaN	0.30052	0	NaN	NaN	0	0.19834	NaN	NaN	NaN	NaN	NaN	NaN	0.12453	NaN	0.01262	NaN	NaN	0	NaN	NaN	NaN	0	NaN	0.72186	NaN	0	0.067986
79	NaN	NaN	1.2998	NaN	NaN	0	2.5694	0.48566	-2.5597e-17	0	0.58263	NaN	NaN	0	0.31397	NaN	NaN	0.74405	0	0	0	NaN	0.30052	0	NaN	NaN	0	0.19834	NaN	NaN	NaN	NaN	NaN	NaN	0.12453	NaN	0.01262	NaN	NaN	0	NaN	NaN	NaN	0	NaN	0.72186	NaN	0	0.067986
80	NaN	NaN	1.2998	NaN	NaN	0	2.5694	0.48566	-2.5597e-17	0	0.58263	NaN	NaN	0	0.31397	NaN	NaN	0.74405	0	0	0	NaN	0.30052	0	NaN	NaN	0	0.19834	NaN	NaN	NaN	NaN	NaN	NaN	0.12453	NaN	0.01262	NaN	NaN	0	NaN	NaN	NaN	0	NaN	0.72186	NaN	0	0.067986
81	NaN	NaN	1.2998	NaN	NaN	0	2.5694	0.48566	-2.5597e-17	0	0.58263	NaN	NaN	0	0.31397	NaN	NaN	0.74405	0	0	0	NaN	0.30052	0	NaN	NaN	0	0.19834	NaN	NaN	NaN	NaN	NaN	NaN	0.12453	NaN	0.01262	NaN	NaN	0	NaN	NaN	NaN	0	NaN	0.72186	NaN	0	0.067986
82	NaN	NaN	1.2998	NaN	NaN	0	2.5694	0.48566	-2.5597e-17	0	0.58263	NaN	NaN	0	0.31397	NaN	NaN	0.74405	0	0	0	NaN	0.30052	0	NaN	NaN	0	0.19834	NaN	NaN	NaN	NaN	NaN	NaN	0.12453	NaN	0.01262	NaN	NaN	0	NaN	NaN	NaN	0	NaN	0.72186	NaN	0	0.067986
83	NaN	NaN	1.2998	NaN	NaN	0	2.5694	0.48566	-2.5597e-17	0	0.58263	NaN	NaN	0	0.31397	NaN	NaN	0.74405	0	0	0	NaN	0.30052	0	NaN	NaN	0	0.19834	NaN	NaN	NaN	NaN	NaN	NaN	0.12453	NaN	0.01262	NaN	NaN	0	NaN	NaN	NaN	0	NaN	0.72186	NaN	0	0.067986
84	NaN	NaN	1.2998	NaN	NaN	0	2.5694	0.48566	-2.5597e-17	0	1.0938	NaN	NaN	0	0.31397	NaN	NaN	0.74405	0	0	0	NaN	0.30052	0	NaN	NaN	0	0.19834	NaN	NaN	NaN	NaN	NaN	NaN	0.12453	NaN	0.01262	NaN	NaN	0	NaN	NaN	NaN	0	NaN	0.72186	NaN	0	0.067986
85	NaN	NaN	1.2998	NaN	NaN	0	2.5694	0.48566	-2.5597e-17	0	1.0938	NaN	NaN	0	0.31397	NaN	NaN	0.74405	0	0	0	NaN	0.30052	0	NaN	NaN	0	0.19834	NaN	NaN	NaN	NaN	NaN	NaN	0.12453	NaN	0.01262	NaN	NaN	0	NaN	NaN	NaN	0	NaN	0.72186	NaN	0	0.067986
86	NaN	NaN	NaN	NaN	NaN	0	2.5694	0.48566	-2.5597e-17	0	1.0938	NaN	NaN	0	0.31397	NaN	NaN	0.74405	0	0	0	NaN	0.30052	0	NaN	NaN	0	0.19834	NaN	NaN	NaN	NaN	NaN	NaN	0.12453	NaN	0.01262	NaN	NaN	0	NaN	NaN	NaN	0	NaN	0.72186	NaN	0	0.067986
87	NaN	NaN	NaN	NaN	NaN	0	2.5694	0.48566	-2.5597e-17	0	1.0938	NaN	NaN	0	0.31397	NaN	NaN	0.74405	0	0	0	NaN	0.58945	0	NaN	NaN	0	0.19834	NaN	NaN	NaN	NaN	NaN	NaN	0.12453	NaN	0.01262	NaN	NaN	0	NaN	NaN	NaN	0	NaN	0.72186	NaN	0	0.067986
88	NaN	NaN	NaN	NaN	NaN	0	2.5694	0.48566	-2.5597e-17	0	1.0938	NaN	NaN	0	0.31397	NaN	NaN	0.74405	0	0	0	NaN	0.58945	0	NaN	NaN	0	0.19834	NaN	NaN	NaN	NaN	NaN	NaN	0.12453	NaN	0.01262	NaN	NaN	0	NaN	NaN	NaN	0	NaN	1.4102	NaN	0	0.067986
89	NaN	NaN	NaN	NaN	NaN	0	2.5694	0.48566	-2.5597e-17	0	1.0938	NaN	NaN	0	0.31397	NaN	NaN	0.74405	0	0	0	NaN	0.58945	0	NaN	NaN	0	0.19834	NaN	NaN	NaN	NaN	NaN	NaN	0.12453	NaN	0.01262	NaN	NaN	0	NaN	NaN	NaN	0	NaN	1.4102	NaN	0	0.067986
90	NaN	NaN	NaN	NaN	NaN	0	2.5694	0.48566	-2.5597e-17	0	1.0938	NaN	NaN	0	0.31397	NaN	NaN	0.74405	0	0	0	NaN	0.58945	0	NaN	NaN	0	0.19834	NaN	NaN	NaN	NaN	NaN	NaN	0.12453	NaN	0.01262	NaN	NaN	0	NaN	NaN	NaN	0	NaN	1.4102	NaN	0	0.067986
91	NaN	NaN	NaN	NaN	NaN	0	2.5694	0.48566	-2.5597e-17	0	1.0938	NaN	NaN	0	0.31397	NaN	NaN	0.74405	0	0	0	NaN	0.58945	0	NaN	NaN	0	0.19834	NaN	NaN	NaN	NaN	NaN	NaN	0.12453	NaN	0.01262	NaN	NaN	0	NaN	NaN	NaN	0	NaN	1.4102	NaN	0	0.067986
92	NaN	NaN	NaN	NaN	NaN	0	2.5694	1.2006	-2.5597e-17	0	1.0938	NaN	NaN	0	0.31397	NaN	NaN	0.74405	0	0	0	NaN	0.58945	0	NaN	NaN	0	0.19834	NaN	NaN	NaN	NaN	NaN	NaN	0.12453	NaN	0.01262	NaN	NaN	0	NaN	NaN	NaN	0	NaN	1.4102	NaN	0	0.067986
93	NaN	NaN	NaN	NaN	NaN	0	3.4884	1.2006	-2.5597e-17	0	1.0938	NaN	NaN	0	0.31397	NaN	NaN	0.74405	0	0	0	NaN	0.58945	0	NaN	NaN	0	0.19834	NaN	NaN	NaN	NaN	NaN	NaN	0.12453	NaN	0.01262	NaN	NaN	0	NaN	NaN	NaN	0	NaN	1.4102	NaN	0	0.59922
94	NaN	NaN	NaN	NaN	NaN	0	3.4884	1.2006	-2.5597e-17	0	1.0938	NaN	NaN	0	0.31397	NaN	NaN	0.74405	0	0	0	NaN	0.58945	0	NaN	NaN	0	0.19834	NaN	NaN	NaN	NaN	NaN	NaN	0.12453	NaN	0.01262	NaN	NaN	0	NaN	NaN	NaN	0	NaN	1.4102	NaN	0	0.59922
95	NaN	NaN	NaN	NaN	NaN	0	3.4884	1.2006	-2.5597e-17	0	1.0938	NaN	NaN	0	0.31397	NaN	NaN	0.74405	0	0	0	NaN	0.58945	0	NaN	NaN	0	0.19834	NaN	NaN	NaN	NaN	NaN	NaN	0.12453	NaN	0.01262	NaN	NaN	0	NaN	NaN	NaN	0	NaN	1.4102	NaN	0	0.59922
96	NaN	NaN	NaN	NaN	NaN	0	3.4884	1.2006	-2.5597e-17	0	1.0938	NaN	NaN	0	0.31397	NaN	NaN	0.74405	0	0	0	NaN	0.58945	0	NaN	NaN	0	0.19834	NaN	NaN	NaN	NaN	NaN	NaN	0.12453	NaN	0.01262	NaN	NaN	0	NaN	NaN	NaN	0	NaN	1.4102	NaN	0	0.59922
97	NaN	NaN	NaN	NaN	NaN	0	3.4884	1.2006	-2.5597e-17	0	1.0938	NaN	NaN	0	0.31397	NaN	NaN	0.74405	0	NaN	0	NaN	NaN	0	NaN	NaN	0	0.19834	NaN	NaN	NaN	NaN	NaN	NaN	0.12453	NaN	0.01262	NaN	NaN	0	NaN	NaN	NaN	0	NaN	2.0592	NaN	0	0.59922
98	NaN	NaN	NaN	NaN	NaN	0	3.4884	1.2006	-2.5597e-17	0	1.0938	NaN	NaN	0	0.31397	NaN	NaN	0.74405	0	NaN	0	NaN	NaN	0	NaN	NaN	0	0.19834	NaN	NaN	NaN	NaN	NaN	NaN	0.12453	NaN	0.01262	NaN	NaN	0	NaN	NaN	NaN	0	NaN	2.0592	NaN	0	0.59922
99	NaN	NaN	NaN	NaN	NaN	0	3.4884	1.2006	-2.5597e-17	0	1.0938	NaN	NaN	0	0.31397	NaN	NaN	0.74405	0	NaN	0	NaN	NaN	0	NaN	NaN	0	0.19834	NaN	NaN	NaN	NaN	NaN	NaN	0.12453	NaN	0.01262	NaN	NaN	0	NaN	NaN	NaN	0	NaN	2.0592	NaN	0	0.59922
100	NaN	NaN	NaN	NaN	NaN	0	3.4884	1.2006	-2.5597e-17	0	1.0938	NaN	NaN	0	0.31397	NaN	NaN	0.74405	0	NaN	0	NaN	NaN	0	NaN	NaN	0	0.19834	NaN	NaN	NaN	NaN	NaN	NaN	0.12453	NaN	0.01262	NaN	NaN	0	NaN	NaN	NaN	0	NaN	2.0592	NaN	0	0.59922
101	NaN	NaN	NaN	NaN	NaN	0	3.4884	1.2006	-2.5597e-17	0	1.0938	NaN	NaN	0	0.31397	NaN	NaN	0.74405	0	NaN	0	NaN	NaN	0	NaN	NaN	0	0.19834	NaN	NaN	NaN	NaN	NaN	NaN	0.62621	NaN	0.01262	NaN	NaN	0	NaN	NaN	NaN	0	NaN	2.0592	NaN	0	0.59922
102	NaN	NaN	NaN	NaN	NaN	0	3.4884	1.2006	-2.5597e-17	0	1.0938	NaN	NaN	0	0.31397	NaN	NaN	0.74405	0	NaN	0	NaN	NaN	0	NaN	NaN	0	0.19834	NaN	NaN	NaN	NaN	NaN	NaN	0.62621	NaN	0.01262	NaN	NaN	0	NaN	NaN	NaN	0	NaN	2.0592	NaN	0	0.59922
103	NaN	NaN	NaN	NaN	NaN	0	3.4884	1.2006	-2.5597e-17	0	1.0938	NaN	NaN	0	0.31397	NaN	NaN	0.74405	0	NaN	0	NaN	NaN	0	NaN	NaN	0	0.19834	NaN	NaN	NaN	NaN	NaN	NaN	0.62621	NaN	0.01262	NaN	NaN	0	NaN	NaN	NaN	0	NaN	2.0592	NaN	0	0.59922
104	NaN	NaN	NaN	NaN	NaN	0	3.4884	1.2006	-2.5597e-17	0	1.0938	NaN	NaN	0	0.31397	NaN	NaN	0.74405	0	NaN	0	NaN	NaN	0	NaN	NaN	0	0.19834	NaN	NaN	NaN	NaN	NaN	NaN	0.62621	NaN	0.01262	NaN	NaN	0	NaN	NaN	NaN	0	NaN	2.0592	NaN	0	0.59922
105	NaN	NaN	NaN	NaN	NaN	0	3.4884	1.2006	-2.5597e-17	0	1.0938	NaN	NaN	0	0.31397	NaN	NaN	1.1131	0	NaN	0	NaN	NaN	0	NaN	NaN	0	0.19834	NaN	NaN	NaN	NaN	NaN	NaN	0.62621	NaN	0.01262	NaN	NaN	0	NaN	NaN	NaN	0	NaN	2.0592	NaN	0	0.59922
106	NaN	NaN	NaN	NaN	NaN	0	3.4884	1.2006	-2.5597e-17	0	1.0938	NaN	NaN	0	0.31397	NaN	NaN	1.1131	0	NaN	0	NaN	NaN	0	NaN	NaN	0	0.19834	NaN	NaN	NaN	NaN	NaN	NaN	0.62621	NaN	0.01262	NaN	NaN	0	NaN	NaN	NaN	0	NaN	2.0592	NaN	0	0.59922
107	NaN	NaN	NaN	NaN	NaN	0	3.4884	1.2006	-2.5597e-17	0	1.0938	NaN	NaN	0	0.31397	NaN	NaN	1.1131	0	NaN	0	NaN	NaN	0	NaN	NaN	0	0.19834	NaN	NaN	NaN	NaN	NaN	NaN	0.62621	NaN	0.01262	NaN	NaN	0	NaN	NaN	NaN	0	NaN	2.0592	NaN	0	0.59922
108	NaN	NaN	NaN	NaN	NaN	0	3.4884	1.2006	-2.5597e-17	0	1.0938	NaN	NaN	0	0.31397	NaN	NaN	1.1131	0	NaN	0	NaN	NaN	0	NaN	NaN	0	0.19834	NaN	NaN	NaN	NaN	NaN	NaN	0.62621	NaN	0.01262	NaN	NaN	0	NaN	NaN	NaN	0	NaN	2.0592	NaN	0	0.59922
109	NaN	NaN	NaN	NaN	NaN	0	3.4884	1.2006	-2.5597e-17	0	1.0938	NaN	NaN	0	0.31397	NaN	NaN	1.1131	0	NaN	0	NaN	NaN	0	NaN	NaN	0	0.19834	NaN	NaN	NaN	NaN	NaN	NaN	0.62621	NaN	0.01262	NaN	NaN	0	NaN	NaN	NaN	0	NaN	2.0592	NaN	0	0.59922
110	NaN	NaN	NaN	NaN	NaN	0	3.4884	1.2006	-2.5597e-17	0	1.0938	NaN	NaN	0	0.31397	NaN	NaN	1.1131	0	NaN	0	NaN	NaN	0	NaN	NaN	0	0.19834	NaN	NaN	NaN	NaN	NaN	NaN	0.62621	NaN	0.01262	NaN	NaN	0	NaN	NaN	NaN	0	NaN	2.0592	NaN	0	0.59922
111	NaN	NaN	NaN	NaN	NaN	0	3.4884	1.2006	-2.5597e-17	0	2.1774	NaN	NaN	0	0.31397	NaN	NaN	1.1131	0	NaN	0	NaN	NaN	0	NaN	NaN	0	0.19834	NaN	NaN	NaN	NaN	NaN	NaN	0.62621	NaN	0.01262	NaN	NaN	0	NaN	NaN	NaN	0	NaN	2.0592	NaN	0	0.59922
112	NaN	NaN	NaN	NaN	NaN	0	3.4884	1.2006	-2.5597e-17	0	2.1774	NaN	NaN	0	0.31397	NaN	NaN	1.1131	0	NaN	0	NaN	NaN	0	NaN	NaN	0	0.19834	NaN	NaN	NaN	NaN	NaN	NaN	0.62621	NaN	0.01262	NaN	NaN	0	NaN	NaN	NaN	0	NaN	2.0592	NaN	0	0.59922
113	NaN	NaN	NaN	NaN	NaN	0	4.9971	1.2006	-2.5597e-17	0	2.1774	NaN	NaN	0	0.31397	NaN	NaN	1.1131	0	NaN	0	NaN	NaN	0	NaN	NaN	0	0.19834	NaN	NaN	NaN	NaN	NaN	NaN	0.62621	NaN	0.01262	NaN	NaN	0	NaN	NaN	NaN	0	NaN	2.0592	NaN	0	0.59922
114	NaN	NaN	NaN	NaN	NaN	0	4.9971	1.2006	-2.5597e-17	0	2.1774	NaN	NaN	0	0.31397	NaN	NaN	1.1131	0	NaN	0	NaN	NaN	0	NaN	NaN	0	0.19834	NaN	NaN	NaN	NaN	NaN	NaN	0.62621	NaN	0.01262	NaN	NaN	0	NaN	NaN	NaN	0	NaN	2.0592	NaN	0	0.59922
115	NaN	NaN	NaN	NaN	NaN	0	4.9971	1.2006	-2.5597e-17	0	2.1774	NaN	NaN	0	0.31397	NaN	NaN	1.1131	0	NaN	0	NaN	NaN	0	NaN	NaN	0	0.19834	NaN	NaN	NaN	NaN	NaN	NaN	0.62621	NaN	0.01262	NaN	NaN	0	NaN	NaN	NaN	0	NaN	2.0592	NaN	0	0.59922
116	NaN	NaN	NaN	NaN	NaN	0	4.9971	1.2006	-2.5597e-17	0	2.1774	NaN	NaN	0	0.31397	NaN	NaN	1.1131	0	NaN	0	NaN	NaN	0	NaN	NaN	0	0.19834	NaN	NaN	NaN	NaN	NaN	NaN	0.62621	NaN	0.01262	NaN	NaN	0	NaN	NaN	NaN	0	NaN	2.8556	NaN	0	0.59922
117	NaN	NaN	NaN	NaN	NaN	0	4.9971	1.2006	-2.5597e-17	0	2.1774	NaN	NaN	0	0.75176	NaN	NaN	1.1131	0	NaN	0	NaN	NaN	0	NaN	NaN	0	0.19834	NaN	NaN	NaN	NaN	NaN	NaN	0.62621	NaN	0.01262	NaN	NaN	0	NaN	NaN	NaN	0	NaN	2.8556	NaN	0	0.59922
118	NaN	NaN	NaN	NaN	NaN	0	4.9971	1.2006	-2.5597e-17	0	2.1774	NaN	NaN	0	0.75176	NaN	NaN	1.1131	0	NaN	0	NaN	NaN	0	NaN	NaN	0	0.19834	NaN	NaN	NaN	NaN	NaN	NaN	0.62621	NaN	0.01262	NaN	NaN	0	NaN	NaN	NaN	0	NaN	2.8556	NaN	0	0.59922
119	NaN	NaN	NaN	NaN	NaN	0	4.9971	1.2006	-2.5597e-17	0	2.1774	NaN	NaN	0	0.75176	NaN	NaN	1.1131	NaN	NaN	0	NaN	NaN	0	NaN	NaN	0	0.19834	NaN	NaN	NaN	NaN	NaN	NaN	0.62621	NaN	0.01262	NaN	NaN	0	NaN	NaN	NaN	0	NaN	NaN	NaN	0	0.59922
120	NaN	NaN	NaN	NaN	NaN	0	4.9971	1.2006	-2.5597e-17	0	2.1774	NaN	NaN	0	0.75176	NaN	NaN	1.1131	NaN	NaN	0	NaN	NaN	0	NaN	NaN	0	0.19834	NaN	NaN	NaN	NaN	NaN	NaN	0.62621	NaN	0.63392	NaN	NaN	0	NaN	NaN	NaN	0	NaN	NaN	NaN	0	0.59922
121	NaN	NaN	NaN	NaN	NaN	0	4.9971	1.2006	-2.5597e-17	0	2.1774	NaN	NaN	0	0.75176	NaN	NaN	1.1131	NaN	NaN	0	NaN	NaN	0	NaN	NaN	0	0.19834	NaN	NaN	NaN	NaN	NaN	NaN	0.62621	NaN	0.63392	NaN	NaN	0	NaN	NaN	NaN	0	NaN	NaN	NaN	0	0.59922
122	NaN	NaN	NaN	NaN	NaN	0	4.9971	1.2006	-2.5597e-17	0	2.1774	NaN	NaN	0	0.75176	NaN	NaN	1.1131	NaN	NaN	0	NaN	NaN	0	NaN	NaN	0	0.19834	NaN	NaN	NaN	NaN	NaN	NaN	0.62621	NaN	0.63392	NaN	NaN	0	NaN	NaN	NaN	0	NaN	NaN	NaN	0	0.59922
123	NaN	NaN	NaN	NaN	NaN	0	4.9971	1.2006	-2.5597e-17	0	2.1774	NaN	NaN	0	0.75176	NaN	NaN	1.1131	NaN	NaN	0	NaN	NaN	0	NaN	NaN	0	0.19834	NaN	NaN	NaN	NaN	NaN	NaN	0.62621	NaN	0.63392	NaN	NaN	0	NaN	NaN	NaN	0	NaN	NaN	NaN	0	1.5234
124	NaN	NaN	NaN	NaN	NaN	0	4.9971	1.2006	-2.5597e-17	0	2.7745	NaN	NaN	0	0.75176	NaN	NaN	1.1131	NaN	NaN	0	NaN	NaN	0	NaN	NaN	0	0.19834	NaN	NaN	NaN	NaN	NaN	NaN	0.62621	NaN	0.63392	NaN	NaN	0	NaN	NaN	NaN	0	NaN	NaN	NaN	0	1.5234
125	NaN	NaN	NaN	NaN	NaN	0	4.9971	1.2006	-2.5597e-17	0	2.7745	NaN	NaN	0	0.75176	NaN	NaN	1.1131	NaN	NaN	0	NaN	NaN	0	NaN	NaN	0	0.19834	NaN	NaN	NaN	NaN	NaN	NaN	1.0438	NaN	0.63392	NaN	NaN	0	NaN	NaN	NaN	0	NaN	NaN	NaN	0	1.5234
126	NaN	NaN	NaN	NaN	NaN	0	4.9971	1.2006	-2.5597e-17	0	2.7745	NaN	NaN	0	0.75176	NaN	NaN	1.1131	NaN	NaN	0	NaN	NaN	0	NaN	NaN	0	0.19834	NaN	NaN	NaN	NaN	NaN	NaN	1.0438	NaN	0.63392	NaN	NaN	0	NaN	NaN	NaN	0	NaN	NaN	NaN	0	1.5234
127	NaN	NaN	NaN	NaN	NaN	0	4.9971	1.2006	-2.5597e-17	0	2.7745	NaN	NaN	0	0.75176	NaN	NaN	1.1131	NaN	NaN	0	NaN	NaN	0	NaN	NaN	0	0.19834	NaN	NaN	NaN	NaN	NaN	NaN	1.0438	NaN	0.63392	NaN	NaN	0	NaN	NaN	NaN	0	NaN	NaN	NaN	0	1.5234
128	NaN	NaN	NaN	NaN	NaN	0	4.9971	1.2006	-2.5597e-17	0	2.7745	NaN	NaN	0	0.75176	NaN	NaN	1.1131	NaN	NaN	0	NaN	NaN	0	NaN	NaN	0	0.19834	NaN	NaN	NaN	NaN	NaN	NaN	1.0438	NaN	0.63392	NaN	NaN	0	NaN	NaN	NaN	0	NaN	NaN	NaN	0	1.5234
129	NaN	NaN	NaN	NaN	NaN	0	4.9971	1.2006	-2.5597e-17	0	2.7745	NaN	NaN	0	0.75176	NaN	NaN	1.1131	NaN	NaN	0	NaN	NaN	0	NaN	NaN	0	0.19834	NaN	NaN	NaN	NaN	NaN	NaN	1.0438	NaN	0.63392	NaN	NaN	0	NaN	NaN	NaN	0	NaN	NaN	NaN	0	1.5234
130	NaN	NaN	NaN	NaN	NaN	0	4.9971	1.2006	-2.5597e-17	0	2.7745	NaN	NaN	0	0.75176	NaN	NaN	1.1131	NaN	NaN	0	NaN	NaN	0	NaN	NaN	0	0.19834	NaN	NaN	NaN	NaN	NaN	NaN	1.0438	NaN	0.63392	NaN	NaN	0	NaN	NaN	NaN	0	NaN	NaN	NaN	0	1.5234
131	NaN	NaN	NaN	NaN	NaN	0	4.9971	1.2006	-2.5597e-17	0	2.7745	NaN	NaN	0	0.75176	NaN	NaN	1.1131	NaN	NaN	0	NaN	NaN	0	NaN	NaN	0	0.19834	NaN	NaN	NaN	NaN	NaN	NaN	1.0438	NaN	0.63392	NaN	NaN	0	NaN	NaN	NaN	0	NaN	NaN	NaN	0	1.5234
132	NaN	NaN	NaN	NaN	NaN	0	4.9971	1.2006	-2.5597e-17	0	2.7745	NaN	NaN	0	0.75176	NaN	NaN	1.1131	NaN	NaN	0	NaN	NaN	0	NaN	NaN	0	0.19834	NaN	NaN	NaN	NaN	NaN	NaN	1.0438	NaN	0.63392	NaN	NaN	0	NaN	NaN	NaN	0	NaN	NaN	NaN	0	1.5234
133	NaN	NaN	NaN	NaN	NaN	0	4.9971	1.2006	-2.5597e-17	0	2.7745	NaN	NaN	0	0.75176	NaN	NaN	1.1131	NaN	NaN	0	NaN	NaN	0	NaN	NaN	0	0.19834	NaN	NaN	NaN	NaN	NaN	NaN	1.0438	NaN	0.63392	NaN	NaN	0	NaN	NaN	NaN	0	NaN	NaN	NaN	0	1.5234
134	NaN	NaN	NaN	NaN	NaN	0	4.9971	1.2006	-2.5597e-17	0	2.7745	NaN	NaN	0	0.75176	NaN	NaN	1.1131	NaN	NaN	0	NaN	NaN	0	NaN	NaN	0	0.19834	NaN	NaN	NaN	NaN	NaN	NaN	1.0438	NaN	0.63392	NaN	NaN	0	NaN	NaN	NaN	0	NaN	NaN	NaN	0	1.5234
135	NaN	NaN	NaN	NaN	NaN	0	4.9971	1.2006	-2.5597e-17	0	2.7745	NaN	NaN	0	0.75176	NaN	NaN	1.1131	NaN	NaN	0	NaN	NaN	0	NaN	NaN	0	0.19834	NaN	NaN	NaN	NaN	NaN	NaN	1.0438	NaN	0.63392	NaN	NaN	0	NaN	NaN	NaN	0	NaN	NaN	NaN	0	1.5234
136	NaN	NaN	NaN	NaN	NaN	0	4.9971	1.2006	-2.5597e-17	0	2.7745	NaN	NaN	0	0.75176	NaN	NaN	1.8231	NaN	NaN	0	NaN	NaN	0	NaN	NaN	0	0.19834	NaN	NaN	NaN	NaN	NaN	NaN	1.0438	NaN	0.63392	NaN	NaN	0	NaN	NaN	NaN	0	NaN	NaN	NaN	0	1.5234
137	NaN	NaN	NaN	NaN	NaN	0	4.9971	1.2006	-2.5597e-17	0	2.7745	NaN	NaN	0	0.75176	NaN	NaN	1.8231	NaN	NaN	0	NaN	NaN	0	NaN	NaN	0	0.19834	NaN	NaN	NaN	NaN	NaN	NaN	1.0438	NaN	0.63392	NaN	NaN	0	NaN	NaN	NaN	0	NaN	NaN	NaN	0	1.5234
138	NaN	NaN	NaN	NaN	NaN	0	4.9971	1.2006	-2.5597e-17	0	2.7745	NaN	NaN	0	0.75176	NaN	NaN	1.8231	NaN	NaN	0	NaN	NaN	0	NaN	NaN	0	0.19834	NaN	NaN	NaN	NaN	NaN	NaN	1.0438	NaN	0.63392	NaN	NaN	0	NaN	NaN	NaN	0	NaN	NaN	NaN	0	1.5234
139	NaN	NaN	NaN	NaN	NaN	0	4.9971	1.2006	-2.5597e-17	0	2.7745	NaN	NaN	0	0.75176	NaN	NaN	1.8231	NaN	NaN	0	NaN	NaN	0	NaN	NaN	0	0.19834	NaN	NaN	NaN	NaN	NaN	NaN	1.0438	NaN	0.63392	NaN	NaN	0	NaN	NaN	NaN	0	NaN	NaN	NaN	0	1.5234
140	NaN	NaN	NaN	NaN	NaN	0	4.9971	1.2006	-2.5597e-17	0	3.3409	NaN	NaN	0	0.75176	NaN	NaN	1.8231	NaN	NaN	0	NaN	NaN	0	NaN	NaN	0	0.19834	NaN	NaN	NaN	NaN	NaN	NaN	1.0438	NaN	1.0775	NaN	NaN	0	NaN	NaN	NaN	0	NaN	NaN	NaN	0	1.5234
141	NaN	NaN	NaN	NaN	NaN	0	4.9971	1.2006	-2.5597e-17	0	3.3409	NaN	NaN	0	0.75176	NaN	NaN	1.8231	NaN	NaN	0	NaN	NaN	0	NaN	NaN	0	0.19834	NaN	NaN	NaN	NaN	NaN	NaN	1.0438	NaN	1.0775	NaN	NaN	0	NaN	NaN	NaN	0	NaN	NaN	NaN	0	1.5234
142	NaN	NaN	NaN	NaN	NaN	0	4.9971	1.2006	-2.5597e-17	0	3.3409	NaN	NaN	0	0.75176	NaN	NaN	1.8231	NaN	NaN	0	NaN	NaN	0	NaN	NaN	0	0.19834	NaN	NaN	NaN	NaN	NaN	NaN	1.0438	NaN	1.0775	NaN	NaN	0	NaN	NaN	NaN	0	NaN	NaN	NaN	0	1.5234
143	NaN	NaN	NaN	NaN	NaN	0	4.9971	1.2006	-2.5597e-17	0	3.3409	NaN	NaN	0	2.2072	NaN	NaN	1.8231	NaN	NaN	0	NaN	NaN	0	NaN	NaN	0	0.19834	NaN	NaN	NaN	NaN	NaN	NaN	1.0438	NaN	1.0775	NaN	NaN	0	NaN	NaN	NaN	0	NaN	NaN	NaN	0	1.5234
144	NaN	NaN	NaN	NaN	NaN	0	4.9971	1.2006	-2.5597e-17	0	3.3409	NaN	NaN	0	2.2072	NaN	NaN	1.8231	NaN	NaN	0	NaN	NaN	0	NaN	NaN	0	0.19834	NaN	NaN	NaN	NaN	NaN	NaN	1.0438	NaN	1.0775	NaN	NaN	0	NaN	NaN	NaN	0	NaN	NaN	NaN	0	1.5234
145	NaN	NaN	NaN	NaN	NaN	0	4.9971	1.2006	-2.5597e-17	0	3.3409	NaN	NaN	0	2.2072	NaN	NaN	1.8231	NaN	NaN	0	NaN	NaN	0	NaN	NaN	0	0.19834	NaN	NaN	NaN	NaN	NaN	NaN	1.0438	NaN	1.0775	NaN	NaN	0	NaN	NaN	NaN	0	NaN	NaN	NaN	0	1.5234
146	NaN	NaN	NaN	NaN	NaN	0	4.9971	1.2006	-2.5597e-17	0	3.3409	NaN	NaN	0	2.2072	NaN	NaN	1.8231	NaN	NaN	0	NaN	NaN	0	NaN	NaN	0	0.19834	NaN	NaN	NaN	NaN	NaN	NaN	1.0438	NaN	1.0775	NaN	NaN	0	NaN	NaN	NaN	0	NaN	NaN	NaN	0	1.5234
147	NaN	NaN	NaN	NaN	NaN	0	4.9971	1.2006	-2.5597e-17	0	3.3409	NaN	NaN	0	2.2072	NaN	NaN	1.8231	NaN	NaN	0	NaN	NaN	0	NaN	NaN	0	0.19834	NaN	NaN	NaN	NaN	NaN	NaN	1.0438	NaN	1.0775	NaN	NaN	0	NaN	NaN	NaN	0	NaN	NaN	NaN	0	1.5234
148	NaN	NaN	NaN	NaN	NaN	0	4.9971	1.2006	-2.5597e-17	0	3.3409	NaN	NaN	0	2.2072	NaN	NaN	1.8231	NaN	NaN	0	NaN	NaN	0	NaN	NaN	0	0.19834	NaN	NaN	NaN	NaN	NaN	NaN	1.0438	NaN	1.0775	NaN	NaN	0	NaN	NaN	NaN	0	NaN	NaN	NaN	0	1.5234
149	NaN	NaN	NaN	NaN	NaN	0	4.9971	1.2006	-2.5597e-17	0	3.3409	NaN	NaN	0	2.2072	NaN	NaN	1.8231	NaN	NaN	0	NaN	NaN	0	NaN	NaN	0	0.19834	NaN	NaN	NaN	NaN	NaN	NaN	1.0438	NaN	1.0775	NaN	NaN	0	NaN	NaN	NaN	0	NaN	NaN	NaN	0	1.5234
150	NaN	NaN	NaN	NaN	NaN	0	4.9971	1.2006	-2.5597e-17	0	3.3409	NaN	NaN	0	2.2072	NaN	NaN	1.8231	NaN	NaN	0	NaN	NaN	0	NaN	NaN	0	0.19834	NaN	NaN	NaN	NaN	NaN	NaN	1.0438	NaN	1.0775	NaN	NaN	0	NaN	NaN	NaN	0	NaN	NaN	NaN	0	1.5234
151	NaN	NaN	NaN	NaN	NaN	0	4.9971	1.2006	-2.5597e-17	0	3.3409	NaN	NaN	0	2.2072	NaN	NaN	1.8231	NaN	NaN	0	NaN	NaN	0	NaN	NaN	0	0.19834	NaN	NaN	NaN	NaN	NaN	NaN	1.0438	NaN	1.0775	NaN	NaN	0	NaN	NaN	NaN	0	NaN	NaN	NaN	0	1.5234
152	NaN	NaN	NaN	NaN	NaN	0	4.9971	1.2006	-2.5597e-17	0	3.3409	NaN	NaN	0	2.2072	NaN	NaN	1.8231	NaN	NaN	0	NaN	NaN	0	NaN	NaN	0	0.19834	NaN	NaN	NaN	NaN	NaN	NaN	1.0438	NaN	1.0775	NaN	NaN	0	NaN	NaN	NaN	0	NaN	NaN	NaN	0	1.5234
153	NaN	NaN	NaN	NaN	NaN	0	4.9971	1.2006	-2.5597e-17	0	3.3409	NaN	NaN	0	2.2072	NaN	NaN	1.8231	NaN	NaN	0	NaN	NaN	0	NaN	NaN	0	0.19834	NaN	NaN	NaN	NaN	NaN	NaN	1.0438	NaN	1.0775	NaN	NaN	0	NaN	NaN	NaN	0	NaN	NaN	NaN	0	1.5234
154	NaN	NaN	NaN	NaN	NaN	0	4.9971	1.2006	-2.5597e-17	0	3.3409	NaN	NaN	0	2.2072	NaN	NaN	2.3684	NaN	NaN	0	NaN	NaN	0	NaN	NaN	0	0.19834	NaN	NaN	NaN	NaN	NaN	NaN	1.0438	NaN	1.0775	NaN	NaN	0	NaN	NaN	NaN	0	NaN	NaN	NaN	0	1.5234
155	NaN	NaN	NaN	NaN	NaN	0	4.9971	1.2006	-2.5597e-17	0	3.3409	NaN	NaN	0	2.2072	NaN	NaN	2.3684	NaN	NaN	0	NaN	NaN	0	NaN	NaN	0	0.19834	NaN	NaN	NaN	NaN	NaN	NaN	1.0438	NaN	1.0775	NaN	NaN	0	NaN	NaN	NaN	0	NaN	NaN	NaN	0	1.5234
156	NaN	NaN	NaN	NaN	NaN	0	4.9971	1.2006	-2.5597e-17	0	3.3409	NaN	NaN	0	2.2072	NaN	NaN	2.3684	NaN	NaN	0	NaN	NaN	0	NaN	NaN	0	0.19834	NaN	NaN	NaN	NaN	NaN	NaN	1.0438	NaN	1.0775	NaN	NaN	0	NaN	NaN	NaN	0	NaN	NaN	NaN	0	1.5234
157	NaN	NaN	NaN	NaN	NaN	0	4.9971	1.2006	0.39417	0	3.3409	NaN	NaN	0	2.2072	NaN	NaN	2.3684	NaN	NaN	0	NaN	NaN	0	NaN	NaN	0	0.19834	NaN	NaN	NaN	NaN	NaN	NaN	1.0438	NaN	1.0775	NaN	NaN	0	NaN	NaN	NaN	0	NaN	NaN	NaN	0	1.5234
158	NaN	NaN	NaN	NaN	NaN	0	4.9971	1.2006	0.39417	0	3.3409	NaN	NaN	0	2.2072	NaN	NaN	2.3684	NaN	NaN	0	NaN	NaN	0	NaN	NaN	0	0.19834	NaN	NaN	NaN	NaN	NaN	NaN	1.0438	NaN	1.443	NaN	NaN	0	NaN	NaN	NaN	0	NaN	NaN	NaN	0	1.5234
159	NaN	NaN	NaN	NaN	NaN	0	4.9971	1.2006	0.39417	0	3.3409	NaN	NaN	0	2.2072	NaN	NaN	2.3684	NaN	NaN	0	NaN	NaN	0	NaN	NaN	0	0.19834	NaN	NaN	NaN	NaN	NaN	NaN	1.0438	NaN	1.443	NaN	NaN	0	NaN	NaN	NaN	0	NaN	NaN	NaN	0	1.5234
160	NaN	NaN	NaN	NaN	NaN	0	4.9971	1.2006	0.39417	0	3.3409	NaN	NaN	0	2.2072	NaN	NaN	2.3684	NaN	NaN	0	NaN	NaN	0	NaN	NaN	0	0.19834	NaN	NaN	NaN	NaN	NaN	NaN	1.0438	NaN	1.443	NaN	NaN	0	NaN	NaN	NaN	0	NaN	NaN	NaN	0	1.5234
161	NaN	NaN	NaN	NaN	NaN	0	4.9971	1.2006	0.39417	0	3.3409	NaN	NaN	0	2.2072	NaN	NaN	2.3684	NaN	NaN	0	NaN	NaN	0	NaN	NaN	0	0.19834	NaN	NaN	NaN	NaN	NaN	NaN	1.0438	NaN	1.443	NaN	NaN	0	NaN	NaN	NaN	0	NaN	NaN	NaN	0	1.5234
162	NaN	NaN	NaN	NaN	NaN	0	4.9971	1.2006	0.39417	0	3.3409	NaN	NaN	0	2.2072	NaN	NaN	2.3684	NaN	NaN	0	NaN	NaN	0	NaN	NaN	0	0.19834	NaN	NaN	NaN	NaN	NaN	NaN	1.0438	NaN	1.443	NaN	NaN	0	NaN	NaN	NaN	0	NaN	NaN	NaN	0	1.5234
163	NaN	NaN	NaN	NaN	NaN	0	4.9971	1.2006	0.39417	0	3.3409	NaN	NaN	0	2.2072	NaN	NaN	2.3684	NaN	NaN	0	NaN	NaN	0	NaN	NaN	0	0.19834	NaN	NaN	NaN	NaN	NaN	NaN	1.0438	NaN	1.443	NaN	NaN	0	NaN	NaN	NaN	0	NaN	NaN	NaN	0	1.5234
164	NaN	NaN	NaN	NaN	NaN	0	4.9971	1.2006	0.39417	0	3.3409	NaN	NaN	0	2.2072	NaN	NaN	2.3684	NaN	NaN	0	NaN	NaN	0	NaN	NaN	0	0.19834	NaN	NaN	NaN	NaN	NaN	NaN	1.0438	NaN	1.443	NaN	NaN	0	NaN	NaN	NaN	0	NaN	NaN	NaN	0	1.5234
165	NaN	NaN	NaN	NaN	NaN	0	4.9971	1.2006	0.39417	0	3.7735	NaN	NaN	0	2.2072	NaN	NaN	2.3684	NaN	NaN	0	NaN	NaN	0	NaN	NaN	0	0.19834	NaN	NaN	NaN	NaN	NaN	NaN	1.0438	NaN	1.443	NaN	NaN	0	NaN	NaN	NaN	0	NaN	NaN	NaN	0	1.5234
166	NaN	NaN	NaN	NaN	NaN	0	4.9971	1.2006	0.39417	0	3.7735	NaN	NaN	0	2.2072	NaN	NaN	2.3684	NaN	NaN	0	NaN	NaN	0	NaN	NaN	0	0.19834	NaN	NaN	NaN	NaN	NaN	NaN	1.0438	NaN	1.443	NaN	NaN	0	NaN	NaN	NaN	0	NaN	NaN	NaN	0	1.5234
167	NaN	NaN	NaN	NaN	NaN	0	4.9971	1.2006	0.39417	0	3.7735	NaN	NaN	0	2.975	NaN	NaN	2.3684	NaN	NaN	0	NaN	NaN	0	NaN	NaN	0	0.19834	NaN	NaN	NaN	NaN	NaN	NaN	1.0438	NaN	1.443	NaN	NaN	0	NaN	NaN	NaN	0	NaN	NaN	NaN	0	1.5234
168	NaN	NaN	NaN	NaN	NaN	0	4.9971	1.2006	0.39417	0	3.7735	NaN	NaN	0	2.975	NaN	NaN	2.3684	NaN	NaN	0	NaN	NaN	0	NaN	NaN	0	0.19834	NaN	NaN	NaN	NaN	NaN	NaN	1.0438	NaN	1.443	NaN	NaN	0	NaN	NaN	NaN	0	NaN	NaN	NaN	0	1.5234
169	NaN	NaN	NaN	NaN	NaN	0	4.9971	1.2006	0.39417	0	3.7735	NaN	NaN	0	2.975	NaN	NaN	2.3684	NaN	NaN	0	NaN	NaN	0	NaN	NaN	0	0.19834	NaN	NaN	NaN	NaN	NaN	NaN	1.0438	NaN	1.443	NaN	NaN	0	NaN	NaN	NaN	0	NaN	NaN	NaN	0	1.5234
170	NaN	NaN	NaN	NaN	NaN	0	4.9971	1.2006	0.39417	0	3.7735	NaN	NaN	0	2.975	NaN	NaN	2.3684	NaN	NaN	0	NaN	NaN	0	NaN	NaN	0	0.19834	NaN	NaN	NaN	NaN	NaN	NaN	1.0438	NaN	1.443	NaN	NaN	0	NaN	NaN	NaN	0	NaN	NaN	NaN	0	1.5234
171	NaN	NaN	NaN	NaN	NaN	0	4.9971	1.2006	0.39417	0	3.7735	NaN	NaN	0	2.975	NaN	NaN	2.3684	NaN	NaN	0	NaN	NaN	0	NaN	NaN	0	0.19834	NaN	NaN	NaN	NaN	NaN	NaN	1.0438	NaN	1.443	NaN	NaN	0	NaN	NaN	NaN	0	NaN	NaN	NaN	0	1.5234
172	NaN	NaN	NaN	NaN	NaN	0	4.9971	1.2006	0.39417	0	3.7735	NaN	NaN	0	NaN	NaN	NaN	2.3684	NaN	NaN	0	NaN	NaN	0	NaN	NaN	0	0.19834	NaN	NaN	NaN	NaN	NaN	NaN	1.0438	NaN	1.443	NaN	NaN	0	NaN	NaN	NaN	0	NaN	NaN	NaN	0	1.5234
173	NaN	NaN	NaN	NaN	NaN	0	4.9971	1.2006	0.39417	0	3.7735	NaN	NaN	0	NaN	NaN	NaN	2.3684	NaN	NaN	0	NaN	NaN	0	NaN	NaN	0	0.19834	NaN	NaN	NaN	NaN	NaN	NaN	1.0438	NaN	1.443	NaN	NaN	0	NaN	NaN	NaN	0	NaN	NaN	NaN	0	1.5234
174	NaN	NaN	NaN	NaN	NaN	0	4.9971	1.2006	0.39417	0	3.7735	NaN	NaN	0	NaN	NaN	NaN	2.3684	NaN	NaN	0	NaN	NaN	0	NaN	NaN	0	0.19834	NaN	NaN	NaN	NaN	NaN	NaN	1.0438	NaN	1.443	NaN	NaN	0	NaN	NaN	NaN	0	NaN	NaN	NaN	0	1.5234
175	NaN	NaN	NaN	NaN	NaN	0	4.9971	1.2006	0.39417	0	3.7735	NaN	NaN	0	NaN	NaN	NaN	2.8724	NaN	NaN	0	NaN	NaN	0	NaN	NaN	0	0.19834	NaN	NaN	NaN	NaN	NaN	NaN	1.0438	NaN	1.443	NaN	NaN	0	NaN	NaN	NaN	0	NaN	NaN	NaN	0	1.5234
176	NaN	NaN	NaN	NaN	NaN	0	4.9971	1.2006	0.39417	0	3.7735	NaN	NaN	0	NaN	NaN	NaN	2.8724	NaN	NaN	0	NaN	NaN	0	NaN	NaN	0	0.19834	NaN	NaN	NaN	NaN	NaN	NaN	1.0438	NaN	1.443	NaN	NaN	0	NaN	NaN	NaN	0	NaN	NaN	NaN	0	1.5234
177	NaN	NaN	NaN	NaN	NaN	0	4.9971	1.2006	0.39417	0	3.7735	NaN	NaN	0	NaN	NaN	NaN	2.8724	NaN	NaN	0	NaN	NaN	0	NaN	NaN	0	0.19834	NaN	NaN	NaN	NaN	NaN	NaN	1.0438	NaN	1.443	NaN	NaN	0	NaN	NaN	NaN	0	NaN	NaN	NaN	0	1.5234
178	NaN	NaN	NaN	NaN	NaN	0	4.9971	1.2006	0.39417	0	3.7735	NaN	NaN	0	NaN	NaN	NaN	2.8724	NaN	NaN	0	NaN	NaN	0	NaN	NaN	0	0.19834	NaN	NaN	NaN	NaN	NaN	NaN	1.0438	NaN	1.443	NaN	NaN	0	NaN	NaN	NaN	0	NaN	NaN	NaN	0	1.5234
179	NaN	NaN	NaN	NaN	NaN	0	4.9971	1.2006	0.39417	0	3.7735	NaN	NaN	0	NaN	NaN	NaN	2.8724	NaN	NaN	0	NaN	NaN	0	NaN	NaN	0	0.19834	NaN	NaN	NaN	NaN	NaN	NaN	1.0438	NaN	1.443	NaN	NaN	0	NaN	NaN	NaN	0	NaN	NaN	NaN	0	1.5234
180	NaN	NaN	NaN	NaN	NaN	0	4.9971	1.2006	0.39417	0	3.7735	NaN	NaN	0	NaN	NaN	NaN	2.8724	NaN	NaN	0	NaN	NaN	0	NaN	NaN	0	0.19834	NaN	NaN	NaN	NaN	NaN	NaN	1.0438	NaN	1.443	NaN	NaN	0	NaN	NaN	NaN	0	NaN	NaN	NaN	0	1.5234
181	NaN	NaN	NaN	NaN	NaN	0	4.9971	1.2006	0.39417	0	3.7735	NaN	NaN	0	NaN	NaN	NaN	2.8724	NaN	NaN	0	NaN	NaN	0	NaN	NaN	0	0.19834	NaN	NaN	NaN	NaN	NaN	NaN	1.0438	NaN	1.443	NaN	NaN	0	NaN	NaN	NaN	0	NaN	NaN	NaN	0	1.5234
182	NaN	NaN	NaN	NaN	NaN	0	4.9971	1.2006	0.39417	0	3.7735	NaN	NaN	0	NaN	NaN	NaN	2.8724	NaN	NaN	0	NaN	NaN	0	NaN	NaN	0	0.19834	NaN	NaN	NaN	NaN	NaN	NaN	1.0438	NaN	1.443	NaN	NaN	0	NaN	NaN	NaN	0	NaN	NaN	NaN	0	1.5234
183	NaN	NaN	NaN	NaN	NaN	0	4.9971	1.2006	0.39417	0	3.7735	NaN	NaN	0	NaN	NaN	NaN	2.8724	NaN	NaN	0	NaN	NaN	0	NaN	NaN	0	0.19834	NaN	NaN	NaN	NaN	NaN	NaN	1.0438	NaN	1.443	NaN	NaN	0	NaN	NaN	NaN	0	NaN	NaN	NaN	0	1.5234
184	NaN	NaN	NaN	NaN	NaN	0	4.9971	1.2006	0.39417	0	3.7735	NaN	NaN	0	NaN	NaN	NaN	2.8724	NaN	NaN	0	NaN	NaN	0	NaN	NaN	0	0.19834	NaN	NaN	NaN	NaN	NaN	NaN	1.0438	NaN	1.443	NaN	NaN	0	NaN	NaN	NaN	0	NaN	NaN	NaN	0	1.5234
185	NaN	NaN	NaN	NaN	NaN	0	4.9971	1.2006	0.39417	0	3.7735	NaN	NaN	0	NaN	NaN	NaN	2.8724	NaN	NaN	0	NaN	NaN	0	NaN	NaN	0	0.19834	NaN	NaN	NaN	NaN	NaN	NaN	1.0438	NaN	1.443	NaN	NaN	0	NaN	NaN	NaN	0	NaN	NaN	NaN	0	1.5234
186	NaN	NaN	NaN	NaN	NaN	0	4.9971	1.2006	0.39417	0	3.7735	NaN	NaN	0	NaN	NaN	NaN	2.8724	NaN	NaN	0	NaN	NaN	0	NaN	NaN	0	0.19834	NaN	NaN	NaN	NaN	NaN	NaN	1.0438	NaN	1.8031	NaN	NaN	0	NaN	NaN	NaN	0	NaN	NaN	NaN	0	1.5234
187	NaN	NaN	NaN	NaN	NaN	0	4.9971	1.2006	0.39417	0	3.7735	NaN	NaN	0	NaN	NaN	NaN	2.8724	NaN	NaN	0	NaN	NaN	0	NaN	NaN	0	0.19834	NaN	NaN	NaN	NaN	NaN	NaN	1.0438	NaN	1.8031	NaN	NaN	0	NaN	NaN	NaN	0	NaN	NaN	NaN	0	1.5234
188	NaN	NaN	NaN	NaN	NaN	0	4.9971	1.2006	0.39417	0	3.7735	NaN	NaN	0	NaN	NaN	NaN	2.8724	NaN	NaN	0	NaN	NaN	0	NaN	NaN	0	0.19834	NaN	NaN	NaN	NaN	NaN	NaN	1.0438	NaN	1.8031	NaN	NaN	0	NaN	NaN	NaN	0	NaN	NaN	NaN	0	1.5234
189	NaN	NaN	NaN	NaN	NaN	0	4.9971	1.2006	0.39417	0	3.7735	NaN	NaN	0	NaN	NaN	NaN	2.8724	NaN	NaN	0	NaN	NaN	0	NaN	NaN	0	0.19834	NaN	NaN	NaN	NaN	NaN	NaN	1.0438	NaN	1.8031	NaN	NaN	0	NaN	NaN	NaN	0	NaN	NaN	NaN	0	1.5234
190	NaN	NaN	NaN	NaN	NaN	0	4.9971	1.2006	0.39417	0	3.7735	NaN	NaN	0	NaN	NaN	NaN	2.8724	NaN	NaN	0	NaN	NaN	0	NaN	NaN	0	0.19834	NaN	NaN	NaN	NaN	NaN	NaN	1.0438	NaN	1.8031	NaN	NaN	0	NaN	NaN	NaN	0	NaN	NaN	NaN	0	1.5234
191	NaN	NaN	NaN	NaN	NaN	0	4.9971	1.2006	0.39417	0	3.7735	NaN	NaN	0	NaN	NaN	NaN	2.8724	NaN	NaN	0	NaN	NaN	0	NaN	NaN	0	0.19834	NaN	NaN	NaN	NaN	NaN	NaN	1.0438	NaN	1.8031	NaN	NaN	0	NaN	NaN	NaN	0	NaN	NaN	NaN	0	1.5234
192	NaN	NaN	NaN	NaN	NaN	0	4.9971	1.2006	0.39417	0	3.7735	NaN	NaN	0	NaN	NaN	NaN	2.8724	NaN	NaN	0	NaN	NaN	0	NaN	NaN	0	0.19834	NaN	NaN	NaN	NaN	NaN	NaN	1.0438	NaN	1.8031	NaN	NaN	0	NaN	NaN	NaN	0	NaN	NaN	NaN	0	1.5234
193	NaN	NaN	NaN	NaN	NaN	0	4.9971	1.2006	0.39417	0	3.7735	NaN	NaN	0	NaN	NaN	NaN	2.8724	NaN	NaN	0	NaN	NaN	0	NaN	NaN	0	0.19834	NaN	NaN	NaN	NaN	NaN	NaN	1.0438	NaN	1.8031	NaN	NaN	0	NaN	NaN	NaN	0	NaN	NaN	NaN	0	1.5234
194	NaN	NaN	NaN	NaN	NaN	0	4.9971	1.2006	0.39417	0	3.7735	NaN	NaN	0	NaN	NaN	NaN	2.8724	NaN	NaN	0	NaN	NaN	0	NaN	NaN	0	0.19834	NaN	NaN	NaN	NaN	NaN	NaN	1.0438	NaN	1.8031	NaN	NaN	0	NaN	NaN	NaN	0	NaN	NaN	NaN	0	1.5234
195	NaN	NaN	NaN	NaN	NaN	0	4.9971	1.2006	0.39417	0	3.7735	NaN	NaN	0	NaN	NaN	NaN	2.8724	NaN	NaN	0	NaN	NaN	0	NaN	NaN	0	0.19834	NaN	NaN	NaN	NaN	NaN	NaN	2.4878	NaN	2.1616	NaN	NaN	0	NaN	NaN	NaN	0	NaN	NaN	NaN	0	1.5234
196	NaN	NaN	NaN	NaN	NaN	0	4.9971	1.2006	0.39417	0	3.7735	NaN	NaN	0	NaN	NaN	NaN	2.8724	NaN	NaN	0	NaN	NaN	0	NaN	NaN	0	0.19834	NaN	NaN	NaN	NaN	NaN	NaN	2.4878	NaN	2.1616	NaN	NaN	0	NaN	NaN	NaN	0	NaN	NaN	NaN	0	1.5234
197	NaN	NaN	NaN	NaN	NaN	0	4.9971	1.2006	0.39417	0	3.7735	NaN	NaN	0	NaN	NaN	NaN	2.8724	NaN	NaN	0	NaN	NaN	0	NaN	NaN	0	0.19834	NaN	NaN	NaN	NaN	NaN	NaN	2.4878	NaN	2.1616	NaN	NaN	0	NaN	NaN	NaN	0	NaN	NaN	NaN	0	1.5234
198	NaN	NaN	NaN	NaN	NaN	0	4.9971	1.2006	0.39417	0	3.7735	NaN	NaN	0	NaN	NaN	NaN	2.8724	NaN	NaN	0	NaN	NaN	0	NaN	NaN	0	0.19834	NaN	NaN	NaN	NaN	NaN	NaN	2.4878	NaN	2.1616	NaN	NaN	0	NaN	NaN	NaN	0	NaN	NaN	NaN	0	1.5234
199	NaN	NaN	NaN	NaN	NaN	0	4.9971	1.2006	0.39417	0	3.7735	NaN	NaN	0	NaN	NaN	NaN	2.8724	NaN	NaN	0	NaN	NaN	0	NaN	NaN	0	0.19834	NaN	NaN	NaN	NaN	NaN	NaN	2.4878	NaN	2.1616	NaN	NaN	0	NaN	NaN	NaN	0	NaN	NaN	NaN	0	1.5234
200	NaN	NaN	NaN	NaN	NaN	0	4.9971	1.2006	0.39417	0	3.7735	NaN	NaN	0	NaN	NaN	NaN	2.8724	NaN	NaN	0	NaN	NaN	0	NaN	NaN	0	0.19834	NaN	NaN	NaN	NaN	NaN	NaN	2.4878	NaN	2.1616	NaN	NaN	0	NaN	NaN	NaN	0	NaN	NaN	NaN	0	1.5234
201	NaN	NaN	NaN	NaN	NaN	0	4.9971	1.2006	0.39417	0	3.7735	NaN	NaN	0	NaN	NaN	NaN	2.8724	NaN	NaN	0	NaN	NaN	0	NaN	NaN	0	0.19834	NaN	NaN	NaN	NaN	NaN	NaN	2.4878	NaN	2.1616	NaN	NaN	0	NaN	NaN	NaN	0	NaN	NaN	NaN	0	1.5234
202	NaN	NaN	NaN	NaN	NaN	0	4.9971	1.2006	0.39417	0	3.7735	NaN	NaN	0	NaN	NaN	NaN	2.8724	NaN	NaN	0	NaN	NaN	0	NaN	NaN	0	0.19834	NaN	NaN	NaN	NaN	NaN	NaN	2.4878	NaN	2.1616	NaN	NaN	0	NaN	NaN	NaN	0	NaN	NaN	NaN	0	1.5234
203	NaN	NaN	NaN	NaN	NaN	0	4.9971	1.2006	0.39417	0	3.7735	NaN	NaN	0	NaN	NaN	NaN	2.8724	NaN	NaN	0	NaN	NaN	0	NaN	NaN	0	0.19834	NaN	NaN	NaN	NaN	NaN	NaN	2.4878	NaN	2.1616	NaN	NaN	0	NaN	NaN	NaN	0	NaN	NaN	NaN	0	1.5234
204	NaN	NaN	NaN	NaN	NaN	0	4.9971	1.2006	0.39417	0	3.7735	NaN	NaN	0	NaN	NaN	NaN	2.8724	NaN	NaN	0	NaN	NaN	0	NaN	NaN	0	0.19834	NaN	NaN	NaN	NaN	NaN	NaN	2.4878	NaN	2.1616	NaN	NaN	0	NaN	NaN	NaN	0	NaN	NaN	NaN	0	1.5234
205	NaN	NaN	NaN	NaN	NaN	0	4.9971	1.2006	0.39417	0	3.7735	NaN	NaN	0	NaN	NaN	NaN	2.8724	NaN	NaN	0	NaN	NaN	0	NaN	NaN	0	0.19834	NaN	NaN	NaN	NaN	NaN	NaN	2.4878	NaN	2.1616	NaN	NaN	0	NaN	NaN	NaN	0	NaN	NaN	NaN	0	NaN
206	NaN	NaN	NaN	NaN	NaN	0	4.9971	1.2006	0.39417	0	3.7735	NaN	NaN	0	NaN	NaN	NaN	2.8724	NaN	NaN	0	NaN	NaN	0	NaN	NaN	0	0.19834	NaN	NaN	NaN	NaN	NaN	NaN	2.4878	NaN	2.1616	NaN	NaN	0	NaN	NaN	NaN	0	NaN	NaN	NaN	0	NaN
207	NaN	NaN	NaN	NaN	NaN	0	4.9971	1.2006	0.39417	0	3.7735	NaN	NaN	0	NaN	NaN	NaN	2.8724	NaN	NaN	0	NaN	NaN	0	NaN	NaN	0	0.19834	NaN	NaN	NaN	NaN	NaN	NaN	2.4878	NaN	2.1616	NaN	NaN	0	NaN	NaN	NaN	0	NaN	NaN	NaN	0	NaN
208	NaN	NaN	NaN	NaN	NaN	0	4.9971	1.2006	0.39417	0	3.7735	NaN	NaN	0	NaN	NaN	NaN	3.1773	NaN	NaN	0	NaN	NaN	0	NaN	NaN	0	0.19834	NaN	NaN	NaN	NaN	NaN	NaN	2.4878	NaN	2.1616	NaN	NaN	0	NaN	NaN	NaN	0	NaN	NaN	NaN	0	NaN
209	NaN	NaN	NaN	NaN	NaN	0	4.9971	1.2006	0.39417	0	3.7735	NaN	NaN	0	NaN	NaN	NaN	3.1773	NaN	NaN	0	NaN	NaN	0	NaN	NaN	0	0.19834	NaN	NaN	NaN	NaN	NaN	NaN	2.4878	NaN	2.1616	NaN	NaN	0	NaN	NaN	NaN	0	NaN	NaN	NaN	0	NaN
210	NaN	NaN	NaN	NaN	NaN	0	4.9971	1.2006	0.39417	0	3.7735	NaN	NaN	0	NaN	NaN	NaN	3.1773	NaN	NaN	0	NaN	NaN	0	NaN	NaN	0	0.19834	NaN	NaN	NaN	NaN	NaN	NaN	2.4878	NaN	2.1616	NaN	NaN	0	NaN	NaN	NaN	0	NaN	NaN	NaN	0	NaN
211	NaN	NaN	NaN	NaN	NaN	0	4.9971	1.2006	0.39417	0	3.7735	NaN	NaN	0	NaN	NaN	NaN	3.1773	NaN	NaN	0	NaN	NaN	0	NaN	NaN	0	0.19834	NaN	NaN	NaN	NaN	NaN	NaN	2.4878	NaN	2.1616	NaN	NaN	0	NaN	NaN	NaN	0	NaN	NaN	NaN	0	NaN
212	NaN	NaN	NaN	NaN	NaN	0	4.9971	1.2006	0.39417	0	3.7735	NaN	NaN	0	NaN	NaN	NaN	3.1773	NaN	NaN	0	NaN	NaN	0	NaN	NaN	0	0.19834	NaN	NaN	NaN	NaN	NaN	NaN	2.4878	NaN	2.1616	NaN	NaN	0	NaN	NaN	NaN	0	NaN	NaN	NaN	0	NaN
213	NaN	NaN	NaN	NaN	NaN	0	4.9971	1.2006	0.39417	0	3.7735	NaN	NaN	0	NaN	NaN	NaN	3.1773	NaN	NaN	0	NaN	NaN	0	NaN	NaN	0	0.19834	NaN	NaN	NaN	NaN	NaN	NaN	2.4878	NaN	2.1616	NaN	NaN	0	NaN	NaN	NaN	0	NaN	NaN	NaN	0	NaN
214	NaN	NaN	NaN	NaN	NaN	0	4.9971	1.2006	0.39417	0	3.7735	NaN	NaN	0	NaN	NaN	NaN	3.1773	NaN	NaN	0	NaN	NaN	0	NaN	NaN	0	0.19834	NaN	NaN	NaN	NaN	NaN	NaN	2.4878	NaN	2.1616	NaN	NaN	0	NaN	NaN	NaN	0	NaN	NaN	NaN	0	NaN
215	NaN	NaN	NaN	NaN	NaN	0	4.9971	1.2006	0.39417	0	3.7735	NaN	NaN	0	NaN	NaN	NaN	3.1773	NaN	NaN	0	NaN	NaN	NaN	NaN	NaN	0	0.19834	NaN	NaN	NaN	NaN	NaN	NaN	2.4878	NaN	2.1616	NaN	NaN	0	NaN	NaN	NaN	0	NaN	NaN	NaN	0	NaN
216	NaN	NaN	NaN	NaN	NaN	0	4.9971	1.2006	0.39417	0	3.7735	NaN	NaN	0	NaN	NaN	NaN	3.1773	NaN	NaN	0	NaN	NaN	NaN	NaN	NaN	0	0.19834	NaN	NaN	NaN	NaN	NaN	NaN	2.4878	NaN	2.1616	NaN	NaN	0	NaN	NaN	NaN	0	NaN	NaN	NaN	0	NaN
217	NaN	NaN	NaN	NaN	NaN	0	4.9971	1.2006	0.39417	0	3.7735	NaN	NaN	0	NaN	NaN	NaN	3.1773	NaN	NaN	0	NaN	NaN	NaN	NaN	NaN	0	0.19834	NaN	NaN	NaN	NaN	NaN	NaN	2.4878	NaN	2.1616	NaN	NaN	0	NaN	NaN	NaN	0	NaN	NaN	NaN	0	NaN
218	NaN	NaN	NaN	NaN	NaN	0	4.9971	1.2006	0.39417	0	3.7735	NaN	NaN	0	NaN	NaN	NaN	3.1773	NaN	NaN	0	NaN	NaN	NaN	NaN	NaN	0	0.19834	NaN	NaN	NaN	NaN	NaN	NaN	2.4878	NaN	2.1616	NaN	NaN	0	NaN	NaN	NaN	0	NaN	NaN	NaN	0	NaN
219	NaN	NaN	NaN	NaN	NaN	0	4.9971	1.2006	0.39417	0	3.7735	NaN	NaN	0	NaN	NaN	NaN	3.1773	NaN	NaN	0	NaN	NaN	NaN	NaN	NaN	0	0.19834	NaN	NaN	NaN	NaN	NaN	NaN	2.4878	NaN	2.1616	NaN	NaN	0	NaN	NaN	NaN	0	NaN	NaN	NaN	0	NaN
220	NaN	NaN	NaN	NaN	NaN	0	4.9971	1.2006	0.39417	0	3.7735	NaN	NaN	0	NaN	NaN	NaN	3.1773	NaN	NaN	0	NaN	NaN	NaN	NaN	NaN	0	0.19834	NaN	NaN	NaN	NaN	NaN	NaN	2.4878	NaN	2.1616	NaN	NaN	0	NaN	NaN	NaN	0	NaN	NaN	NaN	0	NaN
221	NaN	NaN	NaN	NaN	NaN	0	4.9971	1.2006	0.39417	0	3.7735	NaN	NaN	0	NaN	NaN	NaN	3.1773	NaN	NaN	0	NaN	NaN	NaN	NaN	NaN	0	0.19834	NaN	NaN	NaN	NaN	NaN	NaN	3.4142	NaN	2.1616	NaN	NaN	0	NaN	NaN	NaN	0	NaN	NaN	NaN	0	NaN
222	NaN	NaN	NaN	NaN	NaN	0	4.9971	1.2006	0.39417	0	3.7735	NaN	NaN	0	NaN	NaN	NaN	3.1773	NaN	NaN	0	NaN	NaN	NaN	NaN	NaN	0	0.19834	NaN	NaN	NaN	NaN	NaN	NaN	3.4142	NaN	2.1616	NaN	NaN	0	NaN	NaN	NaN	0	NaN	NaN	NaN	0	NaN
223	NaN	NaN	NaN	NaN	NaN	0	4.9971	1.2006	0.39417	0	3.7735	NaN	NaN	0	NaN	NaN	NaN	3.1773	NaN	NaN	0	NaN	NaN	NaN	NaN	NaN	0	0.19834	NaN	NaN	NaN	NaN	NaN	NaN	3.4142	NaN	2.1616	NaN	NaN	0	NaN	NaN	NaN	0	NaN	NaN	NaN	0	NaN
224	NaN	NaN	NaN	NaN	NaN	0	4.9971	1.2006	0.39417	0	3.7735	NaN	NaN	0	NaN	NaN	NaN	3.1773	NaN	NaN	0	NaN	NaN	NaN	NaN	NaN	0	0.19834	NaN	NaN	NaN	NaN	NaN	NaN	3.4142	NaN	2.1616	NaN	NaN	0	NaN	NaN	NaN	0	NaN	NaN	NaN	0	NaN
225	NaN	NaN	NaN	NaN	NaN	0	4.9971	1.2006	0.39417	0	3.7735	NaN	NaN	0	NaN	NaN	NaN	3.1773	NaN	NaN	0	NaN	NaN	NaN	NaN	NaN	0	0.19834	NaN	NaN	NaN	NaN	NaN	NaN	3.4142	NaN	2.1616	NaN	NaN	0	NaN	NaN	NaN	0	NaN	NaN	NaN	0	NaN
226	NaN	NaN	NaN	NaN	NaN	0	4.9971	1.2006	0.39417	0	3.7735	NaN	NaN	0	NaN	NaN	NaN	3.1773	NaN	NaN	0	NaN	NaN	NaN	NaN	NaN	0	0.19834	NaN	NaN	NaN	NaN	NaN	NaN	3.4142	NaN	2.1616	NaN	NaN	0	NaN	NaN	NaN	0	NaN	NaN	NaN	0	NaN
227	NaN	NaN	NaN	NaN	NaN	0	4.9971	1.2006	0.39417	0	3.7735	NaN	NaN	0	NaN	NaN	NaN	3.1773	NaN	NaN	0	NaN	NaN	NaN	NaN	NaN	0	0.19834	NaN	NaN	NaN	NaN	NaN	NaN	3.4142	NaN	2.1616	NaN	NaN	0	NaN	NaN	NaN	0	NaN	NaN	NaN	0	NaN
228	NaN	NaN	NaN	NaN	NaN	0	4.9971	1.2006	0.39417	0	3.7735	NaN	NaN	0	NaN	NaN	NaN	3.1773	NaN	NaN	0	NaN	NaN	NaN	NaN	NaN	0	0.19834	NaN	NaN	NaN	NaN	NaN	NaN	3.4142	NaN	2.1616	NaN	NaN	0	NaN	NaN	NaN	0	NaN	NaN	NaN	0	NaN
229	NaN	NaN	NaN	NaN	NaN	0	4.9971	1.2006	0.39417	0	3.7735	NaN	NaN	0	NaN	NaN	NaN	3.1773	NaN	NaN	0	NaN	NaN	NaN	NaN	NaN	0	0.19834	NaN	NaN	NaN	NaN	NaN	NaN	3.4142	NaN	2.1616	NaN	NaN	0	NaN	NaN	NaN	0	NaN	NaN	NaN	0	NaN
230	NaN	NaN	NaN	NaN	NaN	0	4.9971	1.2006	0.39417	0	3.7735	NaN	NaN	0	NaN	NaN	NaN	3.1773	NaN	NaN	0	NaN	NaN	NaN	NaN	NaN	0	0.19834	NaN	NaN	NaN	NaN	NaN	NaN	3.4142	NaN	2.1616	NaN	NaN	0	NaN	NaN	NaN	0	NaN	NaN	NaN	0	NaN
231	NaN	NaN	NaN	NaN	NaN	0	4.9971	1.2006	0.39417	0	3.7735	NaN	NaN	0	NaN	NaN	NaN	3.1773	NaN	NaN	0	NaN	NaN	NaN	NaN	NaN	0	0.19834	NaN	NaN	NaN	NaN	NaN	NaN	3.4142	NaN	2.8022	NaN	NaN	0	NaN	NaN	NaN	0	NaN	NaN	NaN	0	NaN
232	NaN	NaN	NaN	NaN	NaN	0	4.9971	1.2006	0.39417	0	3.7735	NaN	NaN	0	NaN	NaN	NaN	3.1773	NaN	NaN	0	NaN	NaN	NaN	NaN	NaN	0	0.19834	NaN	NaN	NaN	NaN	NaN	NaN	3.4142	NaN	2.8022	NaN	NaN	0	NaN	NaN	NaN	0	NaN	NaN	NaN	0	NaN
233	NaN	NaN	NaN	NaN	NaN	0	4.9971	1.2006	0.39417	0	3.7735	NaN	NaN	0	NaN	NaN	NaN	3.1773	NaN	NaN	0	NaN	NaN	NaN	NaN	NaN	0	0.19834	NaN	NaN	NaN	NaN	NaN	NaN	3.4142	NaN	2.8022	NaN	NaN	0	NaN	NaN	NaN	0	NaN	NaN	NaN	0	NaN
234	NaN	NaN	NaN	NaN	NaN	0	4.9971	1.2006	0.39417	0	3.7735	NaN	NaN	0	NaN	NaN	NaN	3.1773	NaN	NaN	0	NaN	NaN	NaN	NaN	NaN	0	0.19834	NaN	NaN	NaN	NaN	NaN	NaN	3.4142	NaN	2.8022	NaN	NaN	0	NaN	NaN	NaN	0	NaN	NaN	NaN	0	NaN
235	NaN	NaN	NaN	NaN	NaN	0	4.9971	1.2006	0.39417	0	3.7735	NaN	NaN	0	NaN	NaN	NaN	3.1773	NaN	NaN	0	NaN	NaN	NaN	NaN	NaN	0	0.19834	NaN	NaN	NaN	NaN	NaN	NaN	3.4142	NaN	2.8022	NaN	NaN	0	NaN	NaN	NaN	0	NaN	NaN	NaN	0	NaN
236	NaN	NaN	NaN	NaN	NaN	0	4.9971	1.2006	0.39417	0	3.7735	NaN	NaN	0	NaN	NaN	NaN	3.1773	NaN	NaN	0	NaN	NaN	NaN	NaN	NaN	0	0.19834	NaN	NaN	NaN	NaN	NaN	NaN	3.4142	NaN	2.8022	NaN	NaN	0	NaN	NaN	NaN	0	NaN	NaN	NaN	0	NaN
237	NaN	NaN	NaN	NaN	NaN	0	4.9971	1.2006	0.39417	0	3.7735	NaN	NaN	0	NaN	NaN	NaN	3.1773	NaN	NaN	0	NaN	NaN	NaN	NaN	NaN	0	0.19834	NaN	NaN	NaN	NaN	NaN	NaN	3.4142	NaN	2.8022	NaN	NaN	0	NaN	NaN	NaN	0	NaN	NaN	NaN	0	NaN
238	NaN	NaN	NaN	NaN	NaN	0	4.9971	1.2006	0.39417	0	3.7735	NaN	NaN	0	NaN	NaN	NaN	3.1773	NaN	NaN	0	NaN	NaN	NaN	NaN	NaN	0	0.19834	NaN	NaN	NaN	NaN	NaN	NaN	3.4142	NaN	2.8022	NaN	NaN	0	NaN	NaN	NaN	0	NaN	NaN	NaN	0	NaN
239	NaN	NaN	NaN	NaN	NaN	0	4.9971	1.2006	0.39417	0	3.7735	NaN	NaN	0	NaN	NaN	NaN	3.1773	NaN	NaN	0	NaN	NaN	NaN	NaN	NaN	0	0.19834	NaN	NaN	NaN	NaN	NaN	NaN	3.4142	NaN	2.8022	NaN	NaN	0	NaN	NaN	NaN	0	NaN	NaN	NaN	0	NaN
240	NaN	NaN	NaN	NaN	NaN	0	4.9971	1.2006	0.39417	0	3.7735	NaN	NaN	0	NaN	NaN	NaN	3.1773	NaN	NaN	0	NaN	NaN	NaN	NaN	NaN	0	0.19834	NaN	NaN	NaN	NaN	NaN	NaN	3.4142	NaN	2.8022	NaN	NaN	0	NaN	NaN	NaN	0	NaN	NaN	NaN	0	NaN
241	NaN	NaN	NaN	NaN	NaN	0	4.9971	1.2006	0.39417	0	3.7735	NaN	NaN	0	NaN	NaN	NaN	3.1773	NaN	NaN	0	NaN	NaN	NaN	NaN	NaN	0	0.19834	NaN	NaN	NaN	NaN	NaN	NaN	3.4142	NaN	2.8022	NaN	NaN	0	NaN	NaN	NaN	0	NaN	NaN	NaN	0	NaN
242	NaN	NaN	NaN	NaN	NaN	0	4.9971	1.2006	0.39417	0	3.7735	NaN	NaN	0	NaN	NaN	NaN	3.1773	NaN	NaN	0	NaN	NaN	NaN	NaN	NaN	0	0.19834	NaN	NaN	NaN	NaN	NaN	NaN	3.4142	NaN	2.8022	NaN	NaN	0	NaN	NaN	NaN	0	NaN	NaN	NaN	0	NaN
243	NaN	NaN	NaN	NaN	NaN	0	4.9971	1.2006	0.39417	0	3.7735	NaN	NaN	0	NaN	NaN	NaN	3.1773	NaN	NaN	0	NaN	NaN	NaN	NaN	NaN	0	0.19834	NaN	NaN	NaN	NaN	NaN	NaN	3.4142	NaN	2.8022	NaN	NaN	0	NaN	NaN	NaN	0	NaN	NaN	NaN	0	NaN
244	NaN	NaN	NaN	NaN	NaN	0	4.9971	1.2006	0.39417	0	3.7735	NaN	NaN	0	NaN	NaN	NaN	3.1773	NaN	NaN	0	NaN	NaN	NaN	NaN	NaN	0	0.19834	NaN	NaN	NaN	NaN	NaN	NaN	3.4142	NaN	2.8022	NaN	NaN	0	NaN	NaN	NaN	0	NaN	NaN	NaN	0	NaN
245	NaN	NaN	NaN	NaN	NaN	0	4.9971	1.2006	0.39417	0	3.7735	NaN	NaN	0	NaN	NaN	NaN	3.1773	NaN	NaN	0	NaN	NaN	NaN	NaN	NaN	0	0.19834	NaN	NaN	NaN	NaN	NaN	NaN	3.4142	NaN	2.8022	NaN	NaN	0	NaN	NaN	NaN	0	NaN	NaN	NaN	0	NaN
246	NaN	NaN	NaN	NaN	NaN	0	4.9971	1.2006	0.39417	0	3.7735	NaN	NaN	0	NaN	NaN	NaN	3.1773	NaN	NaN	0	NaN	NaN	NaN	NaN	NaN	0	0.19834	NaN	NaN	NaN	NaN	NaN	NaN	3.4142	NaN	2.8022	NaN	NaN	0	NaN	NaN	NaN	0	NaN	NaN	NaN	0	NaN
247	NaN	NaN	NaN	NaN	NaN	0	4.9971	1.2006	0.39417	0	3.7735	NaN	NaN	0	NaN	NaN	NaN	3.1773	NaN	NaN	0	NaN	NaN	NaN	NaN	NaN	0	0.19834	NaN	NaN	NaN	NaN	NaN	NaN	3.4142	NaN	3.2546	NaN	NaN	0	NaN	NaN	NaN	0	NaN	NaN	NaN	0	NaN
248	NaN	NaN	NaN	NaN	NaN	0	4.9971	1.2006	0.39417	0	3.7735	NaN	NaN	0	NaN	NaN	NaN	3.1773	NaN	NaN	0	NaN	NaN	NaN	NaN	NaN	0	0.19834	NaN	NaN	NaN	NaN	NaN	NaN	3.4142	NaN	3.2546	NaN	NaN	0	NaN	NaN	NaN	0	NaN	NaN	NaN	0	NaN
249	NaN	NaN	NaN	NaN	NaN	0	4.9971	1.2006	0.39417	0	3.7735	NaN	NaN	0	NaN	NaN	NaN	3.1773	NaN	NaN	0	NaN	NaN	NaN	NaN	NaN	0	0.19834	NaN	NaN	NaN	NaN	NaN	NaN	3.4142	NaN	3.2546	NaN	NaN	0	NaN	NaN	NaN	0	NaN	NaN	NaN	0	NaN
250	NaN	NaN	NaN	NaN	NaN	0	4.9971	1.2006	0.39417	0	3.7735	NaN	NaN	0	NaN	NaN	NaN	3.1773	NaN	NaN	0	NaN	NaN	NaN	NaN	NaN	0	0.19834	NaN	NaN	NaN	NaN	NaN	NaN	3.4142	NaN	3.2546	NaN	NaN	0	NaN	NaN	NaN	0	NaN	NaN	NaN	0	NaN
251	NaN	NaN	NaN	NaN	NaN	0	4.9971	1.2006	0.39417	0	3.7735	NaN	NaN	0	NaN	NaN	NaN	3.1773	NaN	NaN	0	NaN	NaN	NaN	NaN	NaN	0	0.19834	NaN	NaN	NaN	NaN	NaN	NaN	3.4142	NaN	3.2546	NaN	NaN	0	NaN	NaN	NaN	0	NaN	NaN	NaN	0	NaN
252	NaN	NaN	NaN	NaN	NaN	0	4.9971	1.2006	0.39417	0	3.7735	NaN	NaN	0	NaN	NaN	NaN	3.1773	NaN	NaN	0	NaN	NaN	NaN	NaN	NaN	0	0.19834	NaN	NaN	NaN	NaN	NaN	NaN	3.4142	NaN	3.2546	NaN	NaN	0	NaN	NaN	NaN	0	NaN	NaN	NaN	0	NaN
253	NaN	NaN	NaN	NaN	NaN	0	4.9971	1.2006	0.39417	0	3.7735	NaN	NaN	0	NaN	NaN	NaN	3.1773	NaN	NaN	0	NaN	NaN	NaN	NaN	NaN	0	0.19834	NaN	NaN	NaN	NaN	NaN	NaN	3.4142	NaN	3.2546	NaN	NaN	0	NaN	NaN	NaN	0	NaN	NaN	NaN	0	NaN
254	NaN	NaN	NaN	NaN	NaN	0	4.9971	1.2006	0.39417	0	3.7735	NaN	NaN	0	NaN	NaN	NaN	3.1773	NaN	NaN	0	NaN	NaN	NaN	NaN	NaN	0	0.19834	NaN	NaN	NaN	NaN	NaN	NaN	3.4142	NaN	3.2546	NaN	NaN	0	NaN	NaN	NaN	0	NaN	NaN	NaN	0	NaN
255	NaN	NaN	NaN	NaN	NaN	0	4.9971	1.2006	0.39417	0	3.7735	NaN	NaN	0	NaN	NaN	NaN	3.1773	NaN	NaN	0	NaN	NaN	NaN	NaN	NaN	0	0.19834	NaN	NaN	NaN	NaN	NaN	NaN	3.4142	NaN	3.2546	NaN	NaN	0	NaN	NaN	NaN	0	NaN	NaN	NaN	0	NaN
256	NaN	NaN	NaN	NaN	NaN	0	4.9971	1.2006	0.39417	0	3.7735	NaN	NaN	0	NaN	NaN	NaN	3.1773	NaN	NaN	0	NaN	NaN	NaN	NaN	NaN	0	0.19834	NaN	NaN	NaN	NaN	NaN	NaN	3.4142	NaN	3.2546	NaN	NaN	0	NaN	NaN	NaN	0	NaN	NaN	NaN	0	NaN
257	NaN	NaN	NaN	NaN	NaN	0	4.9971	1.2006	0.39417	0	3.7735	NaN	NaN	0	NaN	NaN	NaN	3.1773	NaN	NaN	0	NaN	NaN	NaN	NaN	NaN	0	0.19834	NaN	NaN	NaN	NaN	NaN	NaN	3.4142	NaN	3.2546	NaN	NaN	0	NaN	NaN	NaN	0	NaN	NaN	NaN	0	NaN
258	NaN	NaN	NaN	NaN	NaN	0	4.9971	1.2006	0.39417	0	3.7735	NaN	NaN	0	NaN	NaN	NaN	3.1773	NaN	NaN	0	NaN	NaN	NaN	NaN	NaN	0	0.19834	NaN	NaN	NaN	NaN	NaN	NaN	3.4142	NaN	3.2546	NaN	NaN	0	NaN	NaN	NaN	0	NaN	NaN	NaN	0	NaN
259	NaN	NaN	NaN	NaN	NaN	0	4.9971	1.2006	0.39417	0	3.7735	NaN	NaN	0	NaN	NaN	NaN	3.1773	NaN	NaN	0	NaN	NaN	NaN	NaN	NaN	0	0.19834	NaN	NaN	NaN	NaN	NaN	NaN	3.4142	NaN	3.7541	NaN	NaN	0	NaN	NaN	NaN	0	NaN	NaN	NaN	0	NaN
260	NaN	NaN	NaN	NaN	NaN	0	4.9971	1.2006	0.39417	0	4.0274	NaN	NaN	0	NaN	NaN	NaN	3.1773	NaN	NaN	0	NaN	NaN	NaN	NaN	NaN	0	0.19834	NaN	NaN	NaN	NaN	NaN	NaN	3.4142	NaN	3.7541	NaN	NaN	0	NaN	NaN	NaN	0	NaN	NaN	NaN	0	NaN
261	NaN	NaN	NaN	NaN	NaN	0	4.9971	1.2006	0.39417	0	4.0274	NaN	NaN	0	NaN	NaN	NaN	3.1773	NaN	NaN	0	NaN	NaN	NaN	NaN	NaN	0	0.19834	NaN	NaN	NaN	NaN	NaN	NaN	3.4142	NaN	3.7541	NaN	NaN	0	NaN	NaN	NaN	0	NaN	NaN	NaN	0	NaN
262	NaN	NaN	NaN	NaN	NaN	0	4.9971	1.2006	0.39417	0	4.0274	NaN	NaN	0	NaN	NaN	NaN	3.1773	NaN	NaN	0	NaN	NaN	NaN	NaN	NaN	0	0.19834	NaN	NaN	NaN	NaN	NaN	NaN	3.4142	NaN	3.7541	NaN	NaN	0	NaN	NaN	NaN	0	NaN	NaN	NaN	0	NaN
263	NaN	NaN	NaN	NaN	NaN	0	4.9971	1.2006	0.39417	0	4.0274	NaN	NaN	0	NaN	NaN	NaN	3.1773	NaN	NaN	0	NaN	NaN	NaN	NaN	NaN	0	0.19834	NaN	NaN	NaN	NaN	NaN	NaN	4.4077	NaN	3.7541	NaN	NaN	0	NaN	NaN	NaN	0	NaN	NaN	NaN	0	NaN
264	NaN	NaN	NaN	NaN	NaN	0	4.9971	1.2006	0.39417	0	4.0274	NaN	NaN	0	NaN	NaN	NaN	3.1773	NaN	NaN	0	NaN	NaN	NaN	NaN	NaN	0	0.19834	NaN	NaN	NaN	NaN	NaN	NaN	4.4077	NaN	3.7541	NaN	NaN	0	NaN	NaN	NaN	0	NaN	NaN	NaN	0	NaN
265	NaN	NaN	NaN	NaN	NaN	0	4.9971	1.2006	0.39417	0	4.0274	NaN	NaN	0	NaN	NaN	NaN	3.1773	NaN	NaN	0	NaN	NaN	NaN	NaN	NaN	0	0.19834	NaN	NaN	NaN	NaN	NaN	NaN	4.4077	NaN	3.7541	NaN	NaN	0	NaN	NaN	NaN	0	NaN	NaN	NaN	0	NaN
266	NaN	NaN	NaN	NaN	NaN	0	4.9971	1.2006	0.39417	0	4.0274	NaN	NaN	0	NaN	NaN	NaN	3.1773	NaN	NaN	0	NaN	NaN	NaN	NaN	NaN	0	0.19834	NaN	NaN	NaN	NaN	NaN	NaN	4.4077	NaN	3.7541	NaN	NaN	0	NaN	NaN	NaN	0	NaN	NaN	NaN	0	NaN
267	NaN	NaN	NaN	NaN	NaN	0	4.9971	1.2006	0.39417	0	4.0274	NaN	NaN	0	NaN	NaN	NaN	3.1773	NaN	NaN	0	NaN	NaN	NaN	NaN	NaN	0	0.19834	NaN	NaN	NaN	NaN	NaN	NaN	4.4077	NaN	3.7541	NaN	NaN	0	NaN	NaN	NaN	0	NaN	NaN	NaN	0	NaN
268	NaN	NaN	NaN	NaN	NaN	0	4.9971	1.2006	0.39417	0	4.0274	NaN	NaN	0	NaN	NaN	NaN	3.1773	NaN	NaN	0	NaN	NaN	NaN	NaN	NaN	0	0.19834	NaN	NaN	NaN	NaN	NaN	NaN	4.4077	NaN	3.7541	NaN	NaN	0	NaN	NaN	NaN	0	NaN	NaN	NaN	0	NaN
269	NaN	NaN	NaN	NaN	NaN	0	4.9971	1.2006	0.39417	0	4.0274	NaN	NaN	0	NaN	NaN	NaN	3.1773	NaN	NaN	0	NaN	NaN	NaN	NaN	NaN	0	0.19834	NaN	NaN	NaN	NaN	NaN	NaN	NaN	NaN	NaN	NaN	NaN	0	NaN	NaN	NaN	0	NaN	NaN	NaN	0	NaN
270	NaN	NaN	NaN	NaN	NaN	0	4.9971	1.2006	0.39417	0	4.0274	NaN	NaN	0	NaN	NaN	NaN	3.1773	NaN	NaN	0	NaN	NaN	NaN	NaN	NaN	0	0.19834	NaN	NaN	NaN	NaN	NaN	NaN	NaN	NaN	NaN	NaN	NaN	0	NaN	NaN	NaN	0	NaN	NaN	NaN	0	NaN
271	NaN	NaN	NaN	NaN	NaN	0	4.9971	1.2006	0.39417	0	4.0274	NaN	NaN	0	NaN	NaN	NaN	3.1773	NaN	NaN	0	NaN	NaN	NaN	NaN	NaN	0	0.19834	NaN	NaN	NaN	NaN	NaN	NaN	NaN	NaN	NaN	NaN	NaN	0	NaN	NaN	NaN	0	NaN	NaN	NaN	0	NaN
272	NaN	NaN	NaN	NaN	NaN	0	4.9971	1.2006	0.39417	0	4.0274	NaN	NaN	0	NaN	NaN	NaN	3.1773	NaN	NaN	0	NaN	NaN	NaN	NaN	NaN	0	0.19834	NaN	NaN	NaN	NaN	NaN	NaN	NaN	NaN	NaN	NaN	NaN	0	NaN	NaN	NaN	0	NaN	NaN	NaN	0	NaN
273	NaN	NaN	NaN	NaN	NaN	0	4.9971	1.2006	0.39417	0	4.0274	NaN	NaN	0	NaN	NaN	NaN	3.1773	NaN	NaN	0	NaN	NaN	NaN	NaN	NaN	0	0.19834	NaN	NaN	NaN	NaN	NaN	NaN	NaN	NaN	NaN	NaN	NaN	0	NaN	NaN	NaN	0	NaN	NaN	NaN	0	NaN
274	NaN	NaN	NaN	NaN	NaN	0	4.9971	1.2006	0.39417	0	4.0274	NaN	NaN	0	NaN	NaN	NaN	3.1773	NaN	NaN	0	NaN	NaN	NaN	NaN	NaN	0	0.19834	NaN	NaN	NaN	NaN	NaN	NaN	NaN	NaN	NaN	NaN	NaN	0	NaN	NaN	NaN	0	NaN	NaN	NaN	0	NaN
275	NaN	NaN	NaN	NaN	NaN	0	4.9971	1.2006	0.39417	0	4.0274	NaN	NaN	0	NaN	NaN	NaN	3.1773	NaN	NaN	0	NaN	NaN	NaN	NaN	NaN	0	0.19834	NaN	NaN	NaN	NaN	NaN	NaN	NaN	NaN	NaN	NaN	NaN	0	NaN	NaN	NaN	0	NaN	NaN	NaN	0	NaN
276	NaN	NaN	NaN	NaN	NaN	0	4.9971	1.2006	0.39417	0	4.0274	NaN	NaN	0	NaN	NaN	NaN	3.1773	NaN	NaN	0	NaN	NaN	NaN	NaN	NaN	0	0.19834	NaN	NaN	NaN	NaN	NaN	NaN	NaN	NaN	NaN	NaN	NaN	0	NaN	NaN	NaN	0	NaN	NaN	NaN	0	NaN
277	NaN	NaN	NaN	NaN	NaN	0	4.9971	1.2006	0.39417	0	4.0274	NaN	NaN	0	NaN	NaN	NaN	3.1773	NaN	NaN	0	NaN	NaN	NaN	NaN	NaN	0	0.19834	NaN	NaN	NaN	NaN	NaN	NaN	NaN	NaN	NaN	NaN	NaN	0	NaN	NaN	NaN	0	NaN	NaN	NaN	0	NaN
278	NaN	NaN	NaN	NaN	NaN	0	4.9971	1.2006	0.39417	0	4.0274	NaN	NaN	0	NaN	NaN	NaN	3.1773	NaN	NaN	0	NaN	NaN	NaN	NaN	NaN	0	0.19834	NaN	NaN	NaN	NaN	NaN	NaN	NaN	NaN	NaN	NaN	NaN	0	NaN	NaN	NaN	0	NaN	NaN	NaN	0	NaN
279	NaN	NaN	NaN	NaN	NaN	0	4.9971	1.2006	0.39417	0	4.0274	NaN	NaN	0	NaN	NaN	NaN	3.1773	NaN	NaN	0	NaN	NaN	NaN	NaN	NaN	0	0.19834	NaN	NaN	NaN	NaN	NaN	NaN	NaN	NaN	NaN	NaN	NaN	0	NaN	NaN	NaN	0	NaN	NaN	NaN	0	NaN
280	NaN	NaN	NaN	NaN	NaN	0	4.9971	1.2006	0.39417	0	4.0274	NaN	NaN	0	NaN	NaN	NaN	3.1773	NaN	NaN	0	NaN	NaN	NaN	NaN	NaN	0	0.19834	NaN	NaN	NaN	NaN	NaN	NaN	NaN	NaN	NaN	NaN	NaN	0	NaN	NaN	NaN	0	NaN	NaN	NaN	0	NaN
281	NaN	NaN	NaN	NaN	NaN	0	4.9971	1.2006	0.39417	0	4.0274	NaN	NaN	0	NaN	NaN	NaN	3.1773	NaN	NaN	0	NaN	NaN	NaN	NaN	NaN	0	0.19834	NaN	NaN	NaN	NaN	NaN	NaN	NaN	NaN	NaN	NaN	NaN	0	NaN	NaN	NaN	0	NaN	NaN	NaN	0	NaN
282	NaN	NaN	NaN	NaN	NaN	0	4.9971	1.2006	0.39417	0	4.0274	NaN	NaN	0	NaN	NaN	NaN	3.1773	NaN	NaN	0	NaN	NaN	NaN	NaN	NaN	0	0.19834	NaN	NaN	NaN	NaN	NaN	NaN	NaN	NaN	NaN	NaN	NaN	0	NaN	NaN	NaN	0	NaN	NaN	NaN	0	NaN
283	NaN	NaN	NaN	NaN	NaN	0	4.9971	1.2006	0.39417	0	4.0274	NaN	NaN	0	NaN	NaN	NaN	3.1773	NaN	NaN	0	NaN	NaN	NaN	NaN	NaN	0	0.19834	NaN	NaN	NaN	NaN	NaN	NaN	NaN	NaN	NaN	NaN	NaN	0	NaN	NaN	NaN	0	NaN	NaN	NaN	0	NaN
284	NaN	NaN	NaN	NaN	NaN	0	4.9971	1.2006	0.39417	0	4.0274	NaN	NaN	0	NaN	NaN	NaN	3.1773	NaN	NaN	0	NaN	NaN	NaN	NaN	NaN	0	0.19834	NaN	NaN	NaN	NaN	NaN	NaN	NaN	NaN	NaN	NaN	NaN	0	NaN	NaN	NaN	0	NaN	NaN	NaN	0	NaN
285	NaN	NaN	NaN	NaN	NaN	0	4.9971	1.2006	0.39417	0	4.0274	NaN	NaN	0	NaN	NaN	NaN	3.1773	NaN	NaN	0	NaN	NaN	NaN	NaN	NaN	0	0.19834	NaN	NaN	NaN	NaN	NaN	NaN	NaN	NaN	NaN	NaN	NaN	0	NaN	NaN	NaN	0	NaN	NaN	NaN	0	NaN
286	NaN	NaN	NaN	NaN	NaN	0	4.9971	1.2006	0.39417	0	4.0274	NaN	NaN	0	NaN	NaN	NaN	3.1773	NaN	NaN	0	NaN	NaN	NaN	NaN	NaN	0	0.19834	NaN	NaN	NaN	NaN	NaN	NaN	NaN	NaN	NaN	NaN	NaN	0	NaN	NaN	NaN	0	NaN	NaN	NaN	0	NaN
287	NaN	NaN	NaN	NaN	NaN	0	4.9971	1.2006	0.39417	0	4.0274	NaN	NaN	0	NaN	NaN	NaN	3.1773	NaN	NaN	0	NaN	NaN	NaN	NaN	NaN	0	0.19834	NaN	NaN	NaN	NaN	NaN	NaN	NaN	NaN	NaN	NaN	NaN	0	NaN	NaN	NaN	0	NaN	NaN	NaN	0	NaN
288	NaN	NaN	NaN	NaN	NaN	0	4.9971	1.2006	0.39417	0	4.0274	NaN	NaN	0	NaN	NaN	NaN	3.1773	NaN	NaN	0	NaN	NaN	NaN	NaN	NaN	0	0.19834	NaN	NaN	NaN	NaN	NaN	NaN	NaN	NaN	NaN	NaN	NaN	0	NaN	NaN	NaN	0	NaN	NaN	NaN	0	NaN
289	NaN	NaN	NaN	NaN	NaN	0	4.9971	1.2006	0.39417	0	4.0274	NaN	NaN	0	NaN	NaN	NaN	3.1773	NaN	NaN	0	NaN	NaN	NaN	NaN	NaN	0	0.19834	NaN	NaN	NaN	NaN	NaN	NaN	NaN	NaN	NaN	NaN	NaN	0	NaN	NaN	NaN	0	NaN	NaN	NaN	0	NaN
290	NaN	NaN	NaN	NaN	NaN	0	4.9971	1.2006	0.39417	0	4.0274	NaN	NaN	0	NaN	NaN	NaN	3.1773	NaN	NaN	0	NaN	NaN	NaN	NaN	NaN	0	0.19834	NaN	NaN	NaN	NaN	NaN	NaN	NaN	NaN	NaN	NaN	NaN	0	NaN	NaN	NaN	0	NaN	NaN	NaN	0	NaN
291	NaN	NaN	NaN	NaN	NaN	0	4.9971	1.2006	0.39417	0	4.0274	NaN	NaN	0	NaN	NaN	NaN	3.1773	NaN	NaN	0	NaN	NaN	NaN	NaN	NaN	0	0.19834	NaN	NaN	NaN	NaN	NaN	NaN	NaN	NaN	NaN	NaN	NaN	0	NaN	NaN	NaN	0	NaN	NaN	NaN	0	NaN
292	NaN	NaN	NaN	NaN	NaN	0	4.9971	1.2006	0.39417	0	4.0274	NaN	NaN	0	NaN	NaN	NaN	3.1773	NaN	NaN	0	NaN	NaN	NaN	NaN	NaN	0	0.19834	NaN	NaN	NaN	NaN	NaN	NaN	NaN	NaN	NaN	NaN	NaN	0	NaN	NaN	NaN	0	NaN	NaN	NaN	0	NaN
293	NaN	NaN	NaN	NaN	NaN	0	4.9971	1.2006	0.39417	0	4.0274	NaN	NaN	0	NaN	NaN	NaN	3.1773	NaN	NaN	0	NaN	NaN	NaN	NaN	NaN	0	0.19834	NaN	NaN	NaN	NaN	NaN	NaN	NaN	NaN	NaN	NaN	NaN	0	NaN	NaN	NaN	0	NaN	NaN	NaN	0	NaN
294	NaN	NaN	NaN	NaN	NaN	0	4.9971	1.2006	0.39417	0	4.0274	NaN	NaN	0	NaN	NaN	NaN	3.1773	NaN	NaN	0	NaN	NaN	NaN	NaN	NaN	0	0.19834	NaN	NaN	NaN	NaN	NaN	NaN	NaN	NaN	NaN	NaN	NaN	0	NaN	NaN	NaN	0	NaN	NaN	NaN	0	NaN
295	NaN	NaN	NaN	NaN	NaN	0	4.9971	1.2006	0.39417	0	4.0274	NaN	NaN	0	NaN	NaN	NaN	3.1773	NaN	NaN	0	NaN	NaN	NaN	NaN	NaN	0	0.19834	NaN	NaN	NaN	NaN	NaN	NaN	NaN	NaN	NaN	NaN	NaN	0	NaN	NaN	NaN	0	NaN	NaN	NaN	0	NaN
296	NaN	NaN	NaN	NaN	NaN	0	4.9971	1.2006	0.39417	0	4.0274	NaN	NaN	0	NaN	NaN	NaN	3.1773	NaN	NaN	0	NaN	NaN	NaN	NaN	NaN	0	0.19834	NaN	NaN	NaN	NaN	NaN	NaN	NaN	NaN	NaN	NaN	NaN	0	NaN	NaN	NaN	0	NaN	NaN	NaN	0	NaN
297	NaN	NaN	NaN	NaN	NaN	0	4.9971	1.2006	0.39417	0	4.0274	NaN	NaN	0	NaN	NaN	NaN	3.1773	NaN	NaN	0	NaN	NaN	NaN	NaN	NaN	0	0.19834	NaN	NaN	NaN	NaN	NaN	NaN	NaN	NaN	NaN	NaN	NaN	0	NaN	NaN	NaN	0	NaN	NaN	NaN	0	NaN
298	NaN	NaN	NaN	NaN	NaN	0	4.9971	1.2006	0.39417	0	4.0274	NaN	NaN	0	NaN	NaN	NaN	3.1773	NaN	NaN	0	NaN	NaN	NaN	NaN	NaN	0	0.19834	NaN	NaN	NaN	NaN	NaN	NaN	NaN	NaN	NaN	NaN	NaN	0	NaN	NaN	NaN	0	NaN	NaN	NaN	0	NaN
299	NaN	NaN	NaN	NaN	NaN	0	4.9971	1.2006	0.39417	0	4.0274	NaN	NaN	0	NaN	NaN	NaN	3.1773	NaN	NaN	0	NaN	NaN	NaN	NaN	NaN	0	0.19834	NaN	NaN	NaN	NaN	NaN	NaN	NaN	NaN	NaN	NaN	NaN	0	NaN	NaN	NaN	0	NaN	NaN	NaN	0	NaN
300	NaN	NaN	NaN	NaN	NaN	0	4.9971	1.2006	0.39417	0	4.0274	NaN	NaN	0	NaN	NaN	NaN	3.1773	NaN	NaN	0	NaN	NaN	NaN	NaN	NaN	0	0.19834	NaN	NaN	NaN	NaN	NaN	NaN	NaN	NaN	NaN	NaN	NaN	0	NaN	NaN	NaN	0	NaN	NaN	NaN	0	NaN
301	NaN	NaN	NaN	NaN	NaN	0	4.9971	1.2006	0.39417	0	4.0274	NaN	NaN	0	NaN	NaN	NaN	3.1773	NaN	NaN	0	NaN	NaN	NaN	NaN	NaN	0	0.19834	NaN	NaN	NaN	NaN	NaN	NaN	NaN	NaN	NaN	NaN	NaN	0	NaN	NaN	NaN	0	NaN	NaN	NaN	0	NaN
[truncated: 533 more columns]
