# Supplementary material for: In Vivo Transcription Kinetics of a Synthetic Gene Uninvolved in Stress-Response Pathways in Stressed Escherichia coli Cells
Source: PLoS One. 2014 Sep 30;9(9):e109005. doi: 10.1371/journal.pone.0109005 (PMC4182640; doi:10.1371/journal.pone.0109005)
Supplement: File S1 — Supporting information. (ZIP) [file pone.0109005.s002.zip › raw data for submission/oxidative stress/oxidative_repeat_bg_corrected_intensities.csv]

1	0	0	0.24717	0	0	0	0	0	0	0	0	0	0	0	0	0	0	0	0	0	0	0	0	0	0	0	0	0	0	0	0	0	0	0	0	0	0	0	0	0	0	0	0	0	0	0	0	0	0
2	0	0	0	0	0	0	0	0	0	0	0	0	0	0	0	0	0	0	0	0	0	0	0	0	0	0	0	0	0	0	0	0	0	0	0	0	0	0	0	0	0	0	0	0	0	0	0	0	0
3	0	0	0.30839	0	0	0	0	0	0	0	0	0	0	0	0	0	0	0	0	0	0	0	0	0	0	0	0	0	0	0	0	0	0	0	0	0	0	0	0	0	0	0	0.147	0	0	0	0	0	0
4	0	0	0	0	0	0	0	0	0	0	0	0	0	0	0	0	0	0	0.27835	0	0	0	0	0	0	0	0	0	0	0	0	0	0	0	0	0	0	0	0	0	0	0	0.13174	0	0	0	0	0	0
5	0	0	0	0	0	0	0	0	0	0	0	0	0	0	0	0	0	0	0.27096	0	0	0	0	0	0	0	0	0	0	0	0	0	0	0	0	0	0	0	0.10228	0	0	0	0.16989	0	0	0	0	0	0
6	0	0	0	0	0	0	0	0	0	0	0	0	0.13847	0	0	0	0	0	0	0	0	0	0.03794	0	0	0.40639	0	0	0	0	0	0	0	0	0	0	0	0	0.12794	0	0	0	0.17399	0	0	0	0	0	0
7	0	0	0.28491	0	0	0	0	0	0	0	0	0	0	0	0	0	0	0	0	0	0	0	0	0	0	0.22695	0	0	0	0	0	0	0	0	0	0	0	0	0	0	0	0	0	0	0	0	0	0	0
8	0	0	0	0	0	0	0	0	0	0	0	0	0	0	0	0	0	0	0	0	0	0	0	0	0	0.2231	0	0	0	0	0	0	0	0	0	0	0	0	0	0	0	0	0	0	0	0	0	0	0
9	0	0	0	0	0	0	0	0	0	0	0	0	0	0	0	0	0	0	0.30504	0	0	0	0	0	0	0.27418	0	0	0	0	0	0	0	0	0	0	0	0	0.18542	0	0	0	0	0	0	0	0	0	0
10	0	0	0	0	0.21405	0	0	0	0	0	0	0	0	0	0	0	0	0	0.36728	0	0	0	0	0	0	0.355	0	0	0	0	0	0	0	0	0	0	0	0	0	0	0	0	0.20136	0	0	0	0	0	0
11	0	0	0	0	0	0	0	0	0	0	0	0	0	0	0	0	0	0	NaN	0	0	0	0	0	NaN	0.46955	0	0	0	0	NaN	0	0	0	0	0	0	0	0	0	0	0	0	0	0	0	0	0	0
12	0	0	0	0	0	0	0	0.093467	0	0	0	0	0	0	0	0	0	0.29384	NaN	0	0	0	0	0	NaN	0.23844	0	0	0	0	NaN	0	0	0	0	0	0	0	0	0	0	0	0	0	0	0	0	0	0
13	0	0	0	0	0	0	0	0	0	0	0	0	0	0	0	0	0	0.19856	NaN	0	0	0	0	0	NaN	0.66424	0	0	0	0	NaN	0	0	0	0	0	0	0	0	0	0	0	0	0	0	0	0	0	0
14	0	0	0	0	0	0	0	0	0	0	0	0	0	0	0	0.16005	0	0	NaN	0	0	0	0	0	NaN	0.50338	0	0	0	0	NaN	0	0	0	0	0	0	0.32106	0	0	0	0	0.16737	0	0	0	0	0	0
15	0	0	0	0	0	0	0	0	0	0	0	0	0	0	0	0	0	0.21069	NaN	0	0	0	0	0	NaN	0.51816	0	0	0	0	NaN	0	0	0	0	0	0	0.29895	0	0	0	0	0	0	0	0	0	0	0
16	0	0	0	0	0	0	0	0	0	0	0	0	0	0	0	0	0	0.23707	NaN	0	0	0	0	0	NaN	0.33241	0	0	0	0	NaN	0	0	0	0	0	0	0.25149	0	0	0	0	0	0	0	0	0	0	0
17	0	0	0.26597	0	0	0	0	0	0	0	0	0	0	0	0	0	0	0.22384	NaN	0	0	0	0	0	NaN	0.499	0	0	0	0	NaN	0	0.18697	0	0	0	0	0.33057	0	0	0	0	0	0	0	0	0	0	0
18	0	0	0	0	0	0	0	0	0	0	0	0	0	0	0	0	0	0.36608	NaN	0	0	0	0	0	NaN	0.73734	0	0	0	0	NaN	0	0	0	0	0	0	0.34252	0	0	0	0	0	0	0	0	0	0	0
19	0	0	0	0	0	0	0	0	0	0	0	0	0	0	0	0	0	0.44522	NaN	0	0	0	0	0	NaN	0.64068	0	0	0	0	NaN	0	0	0	0	0	0	0.36022	0	0	0	0	0	0	0	0	0	0	0
20	0	0	0	0	0	0	0	0	0	0	0	0	0	0	0	0	0	0	NaN	0	0	0	0	0.1699	NaN	0.58052	0	0	0	0	NaN	0	0	0	0	0	0	0.39324	0	0	0	0	0	0	0	0	0	0	0
21	NaN	0	NaN	0	0	NaN	0	0.24622	0	0	0	0	0	0	0	0	0	0.22105	NaN	0	NaN	0	0	NaN	NaN	0.77364	0	0	0	0	NaN	0	0	0	0	0	0	0.45323	0	0	0	0	0	0	0	0	0	0	0
22	NaN	0	NaN	0	0	NaN	0	0	0	0	0	0	0	0	0	0	0	0.22663	NaN	0	NaN	0	0	NaN	NaN	0.57597	0	0	0	0	NaN	0	0	0	0	0	0	0.48316	0	0	0	0	0.14217	0	0	0	0	0	0
23	NaN	0	NaN	0	0	NaN	0	0	0	0	0	0	0.11503	0	0	0	0	0.33129	NaN	0	NaN	0	0	NaN	NaN	0.82824	0	0	0	0	NaN	0	0.093826	0	0	0	0	0.40533	0	0	0	0	0.1654	0	0	0	0	0	0
24	NaN	0	NaN	0	0	NaN	0	0	0	0	0	0	0.10888	0	0	0	0	0.053688	NaN	0	NaN	0	0	NaN	NaN	0.77901	0	0	0	0	NaN	0	0	0	0	0	0	0.45106	0	0	0.11746	0	0	0	0	0	0	0	0
25	NaN	0	NaN	0	0	NaN	0	0	0	0	0	0	0.32752	0	0	0	0	0.33165	NaN	0	NaN	0	0	NaN	NaN	0.68814	0	0	0	0	NaN	0	0.22672	0	0	0	0	0.27175	0	0	0.17254	0	0	0	0	0	0	0	0
26	NaN	0	NaN	0	0	NaN	0	0	0	0	0	0	0.14166	0	0	0.084995	0	0.36368	NaN	0	NaN	0	0	NaN	NaN	0.67076	0	0	0	0	NaN	0	0.19712	0	0	0	0	0.3203	0.083732	0	0	0	0.17969	0	0	0	0	0	0
27	NaN	0	NaN	0	0	NaN	0	0	0	0	0	0	0.28284	0	0	0.23476	0	0.20889	NaN	0	NaN	0	0	NaN	NaN	0.85653	0	0	0	0	NaN	0	0.28634	0	0	0	0	0.32296	0	0	0.27345	0	0.22851	0	0	0	0.18765	0	0.16864
28	NaN	0	NaN	0	0	NaN	0	0.28764	0	0	0	0	0.31866	0	0	0	0	0.22432	NaN	0	NaN	0.30215	0	NaN	NaN	0.70118	0	0	0.22979	0	NaN	0	0.1213	0	0.1201	0	0	0.36024	0.092063	0	0.33408	0	0.11771	0	0	0	0	0	0.11338
29	NaN	0	NaN	0	0.22315	NaN	0	0.026164	0	0	0	0	0.43284	0	0	0.37742	0	0.50155	NaN	0	NaN	0.2324	0	NaN	NaN	0.84911	0	0	0	0	NaN	0	0.16765	0.33738	0	0	0	0.044548	0.079083	0	0.43747	0	0.24154	0	0	0	0.17006	0	0.18367
30	NaN	0	NaN	0	0.42412	NaN	0	0.31961	0.17933	0	0	0	0.29646	0	0	0.34302	0	0.44883	NaN	0	NaN	0.28773	0	NaN	NaN	0.8075	0	0.24683	0	0	NaN	0	0	0	0	0	0	0.3036	0.10275	0	0.38664	0	0.26316	0	0	0	0.27922	0	0
31	NaN	0	NaN	0	0.64621	NaN	0	0.39705	0	0	0	0	0.29071	0	0	0.38641	0	0.30699	NaN	0	NaN	0.52412	0	NaN	NaN	0.91539	0	0	0	0	NaN	0	0	0	0	0	0	0.095018	0.15166	0	0.22598	0	0.14485	0	0	0	0.18937	0	0.16148
32	NaN	0	NaN	0	0.16862	NaN	0	0.15282	0	0	0	0	0.43421	0	0	0.17942	0	0.41196	NaN	0	NaN	0.28582	0	NaN	NaN	0.97953	0	0.16109	0	0	NaN	0	0.073014	0	0.0095496	0	0	0.4201	0.17342	0	0.34362	0	0.060781	0	0	0	0.29273	0	0.34726
33	NaN	0	NaN	0	0	NaN	0	0.070452	0.10644	0	0	0	0.38064	0	0	0.3014	0	0.53132	NaN	0	NaN	0.31879	0	NaN	NaN	1.0202	0	0	0.20015	0.45506	NaN	0	0.19622	0	0	0	0	0.47763	0.16227	0	0.21283	0	0.090636	0	0	0	0.27003	0	0
34	NaN	0	NaN	0	0	NaN	0	0	0.13591	0	0	0	0.058944	0	0	0.567	0	0.57416	NaN	0	NaN	0.36237	0	NaN	NaN	0.86259	0	0	0	0.46268	NaN	0	0.13073	0	0.024752	0	0	0.31106	0.15428	0	0.052535	0	0.21047	0	0	0	0.30166	0.096298	0
35	NaN	0	NaN	0	0.25664	NaN	0	0.22274	0.098322	0	0	0	0.12595	0	0	0.38404	0	0.63091	NaN	0	NaN	0.59428	0	NaN	NaN	0.8644	0	0	0	0.47945	NaN	0	0.085216	0	0	0	0	0.46261	0.021561	0	0.27454	0	0.10947	0	0	0	0.45636	0	0.10111
36	NaN	0	NaN	0	0	NaN	0	0.15921	0	0.00022262	0	0	0.18294	0	0	0.38046	0	0.42448	NaN	0	NaN	0.45806	0	NaN	NaN	1.1205	0	0.27954	0.43724	0.54948	NaN	0	0.33846	0.38885	0	0	0	0.12138	0	0	0.22476	0	0	0	0	0	0.40406	0	0.16563
37	NaN	0	NaN	0	0.28113	NaN	0	0.079206	0.14202	0.036814	0	0	0.20249	0	0	0.17511	0	0.82933	NaN	0	NaN	0.50506	0	NaN	NaN	1.1667	0	0.32696	0.50488	0.53172	NaN	0	0.13301	0.36951	0.069261	0	0	0.61633	0.070244	0	0.25935	0	0	0	0	0	0.58401	0.12334	0.11347
38	NaN	0	NaN	0	0.31543	NaN	0	0.040952	0.15148	0	0	0	0	0	0	0.27245	0	0.84082	NaN	0	NaN	0.79834	0	NaN	NaN	0.82836	0	0.20888	0	0.68373	NaN	0	0.14184	0	0	0	0	0.12269	0.039299	0	0.43018	0	0	0	0	0	0.34862	0.15274	0.14412
39	NaN	0	NaN	0	0.45608	NaN	0	0	0.12069	0	0	0	0	0	0	0.25851	0	0.57872	NaN	0	NaN	0.95856	0	NaN	NaN	1.1405	0	0	0.57044	0.57416	NaN	0	0	0	0.05511	0	0	0.3359	0	0	0.12193	0	0	0	0	0	0.43831	0.10418	0
40	NaN	0	NaN	0	0.19307	NaN	0	0.057631	0.072725	0	0	0	0	0	0	0.68736	0	0.88506	NaN	0	NaN	0.83531	0	NaN	NaN	1.0819	0	0	0.26981	0.46127	NaN	0	0.14695	0	0	0	0	0.085594	0	0	0.59065	0	0	0	0	0	0.33992	0.17026	0
41	NaN	0	NaN	0	0.18012	NaN	0	0.00093466	0.17576	0	NaN	0	0.58379	0	0	NaN	0	0.6058	NaN	0	NaN	0.51537	0	NaN	NaN	1.4464	0	0.17336	0	0.58091	NaN	0	0.069007	0	0	0	0	0.48845	0	0	0.34224	0	0	0	0	0	0.56961	0.22941	0.31036
42	NaN	0	NaN	0	0.17426	NaN	0	0.17107	0.20486	0.078482	NaN	0	0.38369	0	0	NaN	0	0.79133	NaN	0	NaN	0.62941	0	NaN	NaN	1.1026	0	0.3032	0	0.61811	NaN	0	0.27213	0.36662	0.072491	0	0	0.66005	0	0	0.58224	0	0	0	0	0	0.35284	0	0.065068
43	NaN	0	NaN	0	0.3655	NaN	0	0	0.17589	0	NaN	0	0.57587	0	0	NaN	0	0.76045	NaN	0	NaN	0.60456	0	NaN	NaN	1.0705	0	0.26246	0	0	NaN	0	0.11028	0.35651	0	0	0	0.6185	0	0	0.41918	0	0.12701	0	0	0	0.41488	0.35933	0.15418
44	NaN	0	NaN	0	0.079384	NaN	0	0.32682	0.071302	0	NaN	0	0.16198	0	0	NaN	0	0.93702	NaN	0	NaN	0.65043	0	NaN	NaN	1.589	0	0.28145	0	0.67875	NaN	0	0.30483	0.2879	0	0	0	0.36731	0	0	0.092305	0	0	0	0	0	0.71243	0.43018	0.19391
45	NaN	0	NaN	0	0.021723	NaN	0	0.095896	0	0	NaN	0	0.39792	0	0	NaN	0	0.88113	NaN	0	NaN	1.214	0	NaN	NaN	1.3136	0	0.24316	0	0	NaN	0.20191	0.070592	0.326	0	0	0	0.76828	0	0	0.39532	0	0.18584	0	0	0	0.4461	0.61814	0.26237
46	NaN	0	NaN	0	0	NaN	0	0.12786	0.045744	0	NaN	0	0.35288	0	0	NaN	0	1.1226	NaN	0	NaN	0.67743	0	NaN	NaN	1.1522	0	0.45436	0	0	NaN	0.20457	0.43795	0.28624	0.043238	0	0	0.44766	0	0	0.25178	0	0	0	0	0	0.42257	0.59314	0.15583
47	NaN	0	NaN	0	0.34076	NaN	0	0.052546	0.10095	0	NaN	0	0.52881	0	0	NaN	0	1.1101	NaN	0	NaN	1.2188	0	NaN	NaN	1.1661	0	0.40561	0	0	NaN	0	0.45746	0.35505	0	0	0	0.21589	0	0	0.26002	0	0	0	0	0	0.47065	0.61347	0.23115
48	NaN	0	NaN	0	0.12507	NaN	0	0	0.17157	0	NaN	0	0.488	0	0	NaN	0	0.89667	NaN	0	NaN	1.1124	0	NaN	NaN	1.3632	0	0.43974	0.18889	0	NaN	0	0.2875	0.30095	0	0	0	0.54754	0	0	0.29032	0	0	0	0	0	0.41872	0.33159	0.23007
49	NaN	0	NaN	0	0.18352	NaN	0	0.091363	0.085614	0	NaN	0	0.3052	0	0	NaN	0	1.0395	NaN	0	NaN	1.011	0	NaN	NaN	1.1903	0	0.36045	0	0.44714	NaN	0	0.39771	0.37111	0	0	0	0.15815	0	0	0.24786	0	0	0	0	0	0.27646	0.26664	0.39347
50	NaN	0	NaN	0	0.23021	NaN	0	0.17135	0.10551	0	NaN	0	0.4798	0.014087	0	NaN	0	1.5791	NaN	0	NaN	1.1661	0	NaN	NaN	1.2932	0	0.5104	0	1.0252	NaN	0	0.40923	0	0	0	0	0.3531	0.11803	0	0.33278	0	0	0	0	0	0.53307	0.58764	0.21282
51	NaN	0	NaN	0	NaN	NaN	0	0.25137	0	0	NaN	0	NaN	0	0	NaN	0	NaN	NaN	0	NaN	0.56832	0	NaN	NaN	1.5201	0	0.56773	0.34753	1.1807	NaN	0	0.39038	0.47416	0	0	0	0.55811	0.27628	0	0.32906	0	0	0	0	0	0.45585	0.57298	0.15497
52	NaN	0	NaN	0	NaN	NaN	0	0.014196	0	0	NaN	0	NaN	0	0	NaN	0	NaN	NaN	0	NaN	0.75512	0	NaN	NaN	1.42	0	0.55791	1.0084	1.2418	NaN	0	0.53738	0.38347	0	0	0	0.34455	0	0	0.48427	0	0	0	0	0	0.4101	0.83419	0.42168
53	NaN	0	NaN	0	NaN	NaN	0	0.06272	0.16453	0	NaN	0	NaN	0	0	NaN	0	NaN	NaN	0	NaN	0.89319	0	NaN	NaN	1.5042	0	0.6054	0.58075	0.9477	NaN	0	0.79778	0.49354	0	0	0	0.2745	0.031782	0	0.32808	0	0	0	0	0	0.41817	0.5878	0.21865
54	NaN	0	NaN	0	NaN	NaN	0.028919	0.15336	0.12118	0	NaN	0	NaN	0	0	NaN	0	NaN	NaN	0	NaN	1.203	0	NaN	NaN	1.7227	0	0.616	0.79171	0.9196	NaN	0	0.7665	0	0	0	0	0.67548	0	0	0.10778	0	0	0	0	0	0.53692	0.72669	0.14445
55	NaN	0	NaN	0	NaN	NaN	0.039096	0.19909	0.1686	0	NaN	0	NaN	0	0	NaN	0	NaN	NaN	0	NaN	1.087	0	NaN	NaN	1.8532	0	0.49083	0.66775	0.50986	NaN	0.31643	0.99607	0.37777	0	0	0	0.88367	0.036469	0	0.25609	0	0	0	0	0	0.56695	0.67156	0.15675
56	NaN	0	NaN	0	NaN	NaN	0.037193	0.17909	0.21088	0	NaN	0	NaN	0	0	NaN	0	NaN	NaN	0	NaN	0.65557	0	NaN	NaN	1.7851	0	0.42337	0.72676	0.88467	NaN	0	0.76403	0.35499	0	0	0	0.80388	0	0	0.37721	0	0	0	0	0	0.58857	0.71387	0.17046
57	NaN	0	NaN	0	NaN	NaN	0	0.25421	0.10824	0	NaN	0	NaN	0	0	NaN	0	NaN	NaN	0	NaN	0.89589	0	NaN	NaN	1.7721	0	0.37024	0.73199	1.2534	NaN	0	0.63234	0	0	0	0	0.52045	0	0	0.1726	0	0	0	0	0	0.45726	0.69619	0.088197
58	NaN	0	NaN	0	NaN	NaN	0	0.27241	0.16021	0	NaN	0	NaN	0	0	NaN	0	NaN	NaN	0	NaN	0.63227	0.14292	NaN	NaN	1.8686	0	0.37536	0.78772	1.3664	NaN	0	0.59652	0.32103	0	0	0	0.79741	0	0	0.41794	0	0	0	0	0	0.37413	0.79527	0.16257
59	NaN	0	NaN	0	NaN	NaN	0.074113	0.26073	0.14407	0.021765	NaN	0	NaN	0	0	NaN	0	NaN	NaN	0	NaN	0.89397	0	NaN	NaN	1.5682	0	0.51253	0.60907	0.90196	NaN	0	0.93052	0.33798	0	0	0	0.20863	0	0	0.70286	0	0	0	0	0	0.93397	0.87635	0.10257
60	NaN	0	NaN	0	NaN	NaN	0	0.21975	0	0	NaN	0	NaN	0	0	NaN	0	NaN	NaN	0	NaN	0.8499	0	NaN	NaN	1.7858	0	0.55532	0.73487	1.1434	NaN	0	1.3295	0.27398	0	0	0	0.44118	0.11331	0	0.32616	0	0	0	0	0	0.94593	0.71508	0.23695
61	NaN	0	NaN	0	NaN	NaN	0	0.22813	0	0	NaN	0	NaN	0	0	NaN	0	NaN	NaN	0	NaN	1.1312	0	NaN	NaN	1.7847	0	0.42114	0.66361	1.309	NaN	0.23232	1.342	0.51399	0	0	0	1.0796	0.11698	0	0.6714	0	0	0	0	0	0.89624	0.71647	0.17095
62	NaN	0	NaN	0	NaN	NaN	0	0.10361	0	0	NaN	0	NaN	0	0	NaN	0	NaN	NaN	0	NaN	0.82447	0	NaN	NaN	1.6479	0	0.53934	0.63852	1.2755	NaN	0	1.1848	0.63746	0	0	0	0.29486	0	0	0.75055	0	0	0	0	0	1.1621	0.45449	0.17442
63	NaN	0	NaN	0	NaN	NaN	0	0.12677	0	0	NaN	0	NaN	0	0	NaN	0	NaN	NaN	0	NaN	1.377	0	NaN	NaN	1.7495	0	0.7194	0.69511	0.38255	NaN	0	1.0996	0.52478	0	0	0	0.35084	0	0	0.586	0	0	0	0	0	1.2272	0.30269	0.019564
64	NaN	0	NaN	0	NaN	NaN	0	0.39119	0	0	NaN	0	NaN	0	0	NaN	0	NaN	NaN	0	NaN	1.2047	0	NaN	NaN	1.711	0	0.64821	0.85414	1.0277	NaN	0	1.3872	0.89072	0	0	0	0.32029	0	0	0.28513	0	0	0	0	0	0.89038	0.53755	0.12077
65	NaN	0	NaN	0	NaN	NaN	0.012149	0.021731	0	0	NaN	0	NaN	0	0	NaN	0	NaN	NaN	0	NaN	1.1809	0	NaN	NaN	2.1544	0	0.66643	0.61966	1.5122	NaN	0	1.0763	0.40526	0	0	0	0.67249	0	0	0.72168	0	0	0	0	0	0.73221	0.48058	0.23009
66	NaN	0	NaN	0	NaN	NaN	0	0.27912	0	0	NaN	0	NaN	0	0	NaN	0	NaN	NaN	0	NaN	1.295	0	NaN	NaN	2.1385	0	0.72479	0.88999	1.5127	NaN	0	1.2431	0.50514	0	0	0	0.87828	0.035553	0	0.3993	0	0	0	0	0	0.56046	0.34945	0
67	NaN	0	NaN	0	NaN	NaN	0.01446	0.25643	0	0	NaN	0	NaN	0	0	NaN	0	NaN	NaN	0	NaN	1.3221	0	NaN	NaN	1.8034	0	0.67438	0.83517	1.3999	NaN	0	1.3502	0.38191	0	0	0	0.69956	0.1997	0	0.70371	0	0	0	0	0	0.90501	0.39081	0.20687
68	NaN	0	NaN	0	NaN	NaN	0.079193	0.32188	0	0.017056	NaN	0	NaN	0	0	NaN	0	NaN	NaN	0	NaN	1.0944	0.41331	NaN	NaN	1.7377	0	0.54331	0.61241	1.4772	NaN	0	1.2412	0.45844	0	0	0	1.1739	0.0065369	0	0.7379	0	0	0	0	0	0.36292	0.45407	0.2125
69	NaN	0	NaN	0	NaN	NaN	0.056484	0.31739	0	0	NaN	0	NaN	0	0	NaN	0	NaN	NaN	0	NaN	1.4954	0.25246	NaN	NaN	2.0882	0	0.68505	0.69227	1.4572	NaN	0	1.5764	0.77962	0	0	0	0.96412	0	0	0.84236	0	0	0	0	0	1.2829	0.29037	0.17245
70	NaN	0	NaN	0	NaN	NaN	0.068527	0.062777	0.11598	0	NaN	0	NaN	0	0	NaN	0	NaN	NaN	0	NaN	1.3962	0.15644	NaN	NaN	2.3107	0	0.85798	0.85158	1.4969	NaN	0	1.6874	0.77433	0	0	0	0.80985	0.26342	0	0.92123	0	0	0	0	0	1.0424	0.45483	0.1641
71	NaN	0	NaN	0	NaN	NaN	0.075526	0.31175	0	0	NaN	0	NaN	0.10502	0	NaN	0	NaN	NaN	0	NaN	1.5698	0.25359	NaN	NaN	2.2908	0	0.79634	0.64913	1.8394	NaN	0	1.7111	0.30116	0	0	0	0.89565	0	0	0.75663	0	0	0	0	0	0.96713	0	0.11292
72	NaN	0	NaN	0	NaN	NaN	0.046509	0.31295	0.06964	0	NaN	0	NaN	0	0	NaN	0	NaN	NaN	0	NaN	1.6481	0	NaN	NaN	1.9062	0	0.76561	0.61944	1.9646	NaN	0	1.6755	0.80966	0	0	0	0.79314	0	0	0.73777	0	0	0	0	0	1.5151	0.32222	0.23925
73	NaN	0	NaN	0	NaN	NaN	0	0.20659	0	0	NaN	0	NaN	0	0	NaN	0	NaN	NaN	0	NaN	2.0705	0.22241	NaN	NaN	1.7791	0	1.041	0.27988	1.9281	NaN	0	1.8208	0.55272	0	0	0	0.95354	0.06458	0	0.55234	0	0	0	0	0	0.99087	0.67009	0.26608
74	NaN	0	NaN	0	NaN	NaN	0	0.29427	0	0	NaN	0	NaN	0	0	NaN	0	NaN	NaN	0	NaN	1.6971	0	NaN	NaN	1.6821	0	0.95102	0.52484	1.6173	NaN	0	1.5503	0	0	0	0	1.1474	0.14262	0	0.90853	0	0	0	0	0	1.3714	0.58091	0.22805
75	NaN	0	NaN	0	NaN	NaN	0.19765	0.28399	0	0	NaN	0	NaN	0	0	NaN	0	NaN	NaN	0	NaN	1.7239	0.39049	NaN	NaN	2.009	0	0.6553	0.89046	1.5632	NaN	0	1.2525	0.70637	0	0	0	0.88701	0.2872	0	1.1614	0	0	0	0	0	0.93178	0.47124	0.13749
76	NaN	0	NaN	0	NaN	NaN	0	0.33621	0	0	NaN	0	NaN	0	0	NaN	0	NaN	NaN	0	NaN	1.7675	0	NaN	NaN	2.4079	0	0.83089	0.27352	1.6047	NaN	0	2.4606	0.61332	0	0	0	0.42629	0.22921	0	1.2205	0	0	0	0	0	0.80081	0.5495	0.27862
77	NaN	0	NaN	0	NaN	NaN	0	0.20286	0	0.022525	NaN	0	NaN	0	0	NaN	0	NaN	NaN	0	NaN	1.5973	0.36186	NaN	NaN	2.3308	0	0.66966	0.44154	1.7116	NaN	0	2.149	0.56095	0	0	0	1.1842	0	0	1.332	0	0	0	0	0	1.205	0.73339	0.085491
78	NaN	0	NaN	0	NaN	NaN	0	0.28085	0	0	NaN	0	NaN	0	0	NaN	0	NaN	NaN	0	NaN	2.0292	0.4731	NaN	NaN	1.794	0	0.71565	0	1.663	NaN	0	1.6456	0	0	0	0	1.205	0	0	0.61716	0	0	0	0	0	0.99452	0.6561	0
79	NaN	0	NaN	0	NaN	NaN	0.11859	0.3764	0.09353	0	NaN	0	NaN	0	0	NaN	0	NaN	NaN	0	NaN	2.0245	0	NaN	NaN	1.3918	0	0.50331	0.69485	1.881	NaN	0	2.0864	0.77901	0	0	0	1.2128	0	0	0.98721	0	0	0	0	0	1.4094	0.30685	0
80	NaN	0	NaN	0	NaN	NaN	0	0.36253	0	0	NaN	0	NaN	0	0.13077	NaN	0	NaN	NaN	0	NaN	2.0095	0.49463	NaN	NaN	2.0923	0	0.94757	0.92011	1.633	NaN	0	1.6996	0	0	0	0	0.1916	0	0	1.1928	0	0	0	0	0	1.0596	0	0.074084
81	NaN	0	NaN	0	NaN	NaN	0.22455	0.27097	0.15117	0	NaN	0	NaN	0	0	NaN	0	NaN	NaN	0	NaN	NaN	0.41739	NaN	NaN	2.0749	0	0.95904	NaN	1.9127	NaN	0	NaN	0.37694	0	0	0	1.3529	0	0	0.97189	0	0	0	0	0	1.3532	0.53489	0.086734
82	NaN	0	NaN	0	NaN	NaN	0.25657	0.23629	0	0	NaN	0	NaN	0	0	NaN	0	NaN	NaN	0	NaN	NaN	0.41097	NaN	NaN	2.2218	0	0.86776	NaN	2.0149	NaN	0	NaN	0.82412	0	0	0	1.0724	0	0	0.5395	0	0	0	0	0	1.0204	0.47462	0.12482
83	NaN	0	NaN	0	NaN	NaN	0.23953	0.27192	0	0	NaN	0	NaN	0	0	NaN	0	NaN	NaN	0	NaN	NaN	0.30596	NaN	NaN	1.9373	0	0.70672	NaN	1.7482	NaN	0	NaN	0.82119	0	0	0	0.2826	0	0	1.123	0	0	0	0	0	1.21	0.58641	0
84	NaN	0	NaN	0	NaN	NaN	0.13863	0.25187	0	0	NaN	0	NaN	0	0	NaN	0	NaN	NaN	0	NaN	NaN	0.3395	NaN	NaN	2.0483	0	0.94664	NaN	1.7058	NaN	0	NaN	0.83859	0	0	0	1.2421	0	0	0.69101	0	0	0.19632	0	0	1.0832	1.0145	0.12043
85	NaN	0	NaN	0	NaN	NaN	0.16642	0.24785	0	0	NaN	0	NaN	0	0	NaN	0	NaN	NaN	0	NaN	NaN	0	NaN	NaN	2.1886	0	0.68252	NaN	1.9269	NaN	0	NaN	1.0171	0	0	0	0.64168	0	0	1.1906	0	0	0.34755	0	0	1.4376	1.4132	0.17103
86	NaN	0	NaN	0	NaN	NaN	0	0.26929	0.083058	0	NaN	0	NaN	0	0	NaN	0	NaN	NaN	0	NaN	NaN	0.33537	NaN	NaN	1.9067	0	0.78438	NaN	1.744	NaN	0	NaN	1.1432	0	0	0	1.1804	0	0	0.83202	0	0	0.1948	0	0	0.94137	1.6531	0.090931
87	NaN	0	NaN	0	NaN	NaN	0	0.11011	0	0.091801	NaN	0	NaN	0	0	NaN	0	NaN	NaN	0	NaN	NaN	0	NaN	NaN	2.57	0	0.75852	NaN	1.7153	NaN	0	NaN	1.3215	0	0	0	1.3091	0	0	0.77996	0	0	0.34445	0	0	1.237	1.4322	0.26349
88	NaN	0	NaN	0	NaN	NaN	0	0.32343	0	0	NaN	0	NaN	0	0.048565	NaN	0	NaN	NaN	0	NaN	NaN	0	NaN	NaN	2.7605	0	1.2555	NaN	1.9124	NaN	0	NaN	1.3051	0	0	0	0.45943	0	0	0.77172	0	0	0	0	0	1.0961	0.88353	0
89	NaN	0	NaN	0	NaN	NaN	0	0.4087	0	0	NaN	0	NaN	0	0	NaN	0	NaN	NaN	0	NaN	NaN	0.3228	NaN	NaN	2.6207	0	0.8292	NaN	1.0336	NaN	0	NaN	1.3826	0	0	0	0.29745	0	0	1.1352	0	0	0	0.16566	0	0.87183	1.1234	0.23898
90	NaN	0	NaN	0	NaN	NaN	0	0.45494	0.16666	0	NaN	0	NaN	0	0	NaN	0	NaN	NaN	0	NaN	NaN	0.48694	NaN	NaN	2.4323	0	1.0844	NaN	1.3428	NaN	0	NaN	1.5196	0	0	0	0.83723	0	0	0.94529	0	0	0.1247	0	0	1.2687	1.3285	0.13372
91	NaN	0	NaN	0	NaN	NaN	0.12262	0.45167	0	0	NaN	0	NaN	0	0	NaN	0	NaN	NaN	0	NaN	NaN	0	NaN	NaN	3.01	0	1.1112	NaN	0.85898	NaN	0	NaN	1.4734	0	0	0	1.3979	0	0	0.99498	0	0	0	0	0	0.82117	1.3392	0.26144
92	NaN	0.13732	NaN	0	NaN	NaN	0.23739	0.17558	0.19233	0	NaN	0	NaN	0	0	NaN	0	NaN	NaN	0	NaN	NaN	0	NaN	NaN	3.1916	0	1.098	NaN	1.6308	NaN	0.10649	NaN	0.8183	0	0	0	1.1577	0	0	1.5104	0	0	0	0	0	0.91754	1.4072	0.17827
93	NaN	0	NaN	0	NaN	NaN	0	0.15892	0	0	NaN	0	NaN	0	0	NaN	0	NaN	NaN	0	NaN	NaN	0.40281	NaN	NaN	2.3004	0	1.0505	NaN	1.7124	NaN	0	NaN	1.3362	0	0	0	0.62444	0	0	0.28848	0	0	0	0	0	1.1832	1.3989	0
94	NaN	0	NaN	0	NaN	NaN	0	0.14201	0.13967	0	NaN	0	NaN	0	0.19931	NaN	0	NaN	NaN	0	NaN	NaN	0.2544	NaN	NaN	3.0751	0	0.76106	NaN	1.2794	NaN	0.24116	NaN	1.6078	0	0	0	0.27435	0	0	1.0592	0	0	0.37035	0	0	0.76004	1.4824	0.18791
95	NaN	0.1784	NaN	0	NaN	NaN	0.32572	0.1849	0.1235	0	NaN	0	NaN	0	0	NaN	0	NaN	NaN	0	NaN	NaN	0.3659	NaN	NaN	2.7889	0	0.88088	NaN	0.3295	NaN	0	NaN	1.0119	0	0	0	1.5538	0	0	1.0983	0	0	0	0	0	0.96867	1.3563	0.040768
96	NaN	0	NaN	0	NaN	NaN	0	0.22147	0	0	NaN	0	NaN	0	0	NaN	0	NaN	NaN	0	NaN	NaN	0.41265	NaN	NaN	2.7994	0	0.85926	NaN	0.50915	NaN	0	NaN	1.2063	0	0	0	0.27887	0	0	1.0288	0	0	0	0	0	1.0446	1.3435	0.075387
97	NaN	0	NaN	0	NaN	NaN	0.24334	0.2351	0.043569	0	NaN	0	NaN	0	0	NaN	0	NaN	NaN	0	NaN	NaN	0.30074	NaN	NaN	2.695	0	0.74837	NaN	1.8317	NaN	0	NaN	0.92882	0	0	0	0.86297	0	0	0.69982	0	0	0.2924	0	0	0.83231	1.5515	0.08142
98	NaN	0	NaN	0	NaN	NaN	0	0.19048	0	0	NaN	0	NaN	0	0	NaN	0	NaN	NaN	0	NaN	NaN	0.49522	NaN	NaN	2.4987	0	1.1498	NaN	0.96243	NaN	0	NaN	0.65676	0	0	0	1.7548	0	0	0.94723	0	0	0.18312	0	0	1.0128	1.4268	0
99	NaN	0	NaN	0	NaN	NaN	0.21125	0.15651	0	0	NaN	0	NaN	0	0	NaN	0	NaN	NaN	0	NaN	NaN	0.58997	NaN	NaN	2.2299	0	0.6666	NaN	0.54596	NaN	0	NaN	1.5019	0	0	0	0.98714	0	0	1.1122	0	0	0.26111	0.16674	0	0.99248	1.2908	0.19592
100	NaN	0.1715	NaN	0	NaN	NaN	0.062264	0.27219	0	0	NaN	0	NaN	0	0	NaN	0	NaN	NaN	0	NaN	NaN	0.68084	NaN	NaN	2.7116	0	1.2366	NaN	1.7205	NaN	0	NaN	0.4853	0	0	0	0.34336	0	0	1.2507	0	0	0.26334	0	0	1.217	1.1445	0.042073
101	NaN	0.13409	NaN	0	NaN	NaN	0	0.22955	0.14514	0	NaN	0	NaN	0	0	NaN	0	NaN	NaN	0	NaN	NaN	0.50687	NaN	NaN	2.9844	0	0.88668	NaN	0.9428	NaN	0	NaN	0.5383	0	0	0	1.4222	0	0	1.0899	0	0	0.31639	0	0	0.64676	1.5239	0.056704
102	NaN	0.14746	NaN	0	NaN	NaN	0	0.041957	0	0	NaN	0	NaN	0	0	NaN	0	NaN	NaN	0	NaN	NaN	0.66653	NaN	NaN	2.4891	0	1.6939	NaN	0.44138	NaN	0	NaN	1.5075	0	0	0	0.25573	0	0	0.9303	0	0	0.31891	0	0	0.58206	1.4473	0
103	NaN	0	NaN	0	NaN	NaN	0	0.31299	0.17499	0	NaN	0	NaN	0	0	NaN	0	NaN	NaN	0	NaN	NaN	0.52346	NaN	NaN	2.54	0	0.98382	NaN	1.3029	NaN	0	NaN	1.776	0	0	0	0.11743	0	0	0.61069	0	0	0.28751	0	0	0.25267	1.0077	0
104	NaN	0	NaN	0	NaN	NaN	0.3281	0	0	0	NaN	0	NaN	0	0	NaN	0	NaN	NaN	0	NaN	NaN	0.6442	NaN	NaN	3.1235	0	0.8606	NaN	0.91402	NaN	0	NaN	1.0046	0	0	0	0	0	0	0.86322	0	0	0.37072	0	0	0.50657	0.99089	0
105	NaN	0	NaN	0	NaN	NaN	0.44106	0.19904	0	0	NaN	0	NaN	0	0	NaN	0	NaN	NaN	0	NaN	NaN	0.50993	NaN	NaN	3.1178	0	1.0895	NaN	1.6089	NaN	0.11735	NaN	1.9802	0	0	0	0.86575	0	0	0.55033	0	0	0.3969	0	0	0.39685	1.0892	0
106	NaN	0	NaN	0	NaN	NaN	0.2586	0.18027	0	0	NaN	0	NaN	0	0	NaN	0	NaN	NaN	0	NaN	NaN	0.49571	NaN	NaN	2.7977	0	0.83957	NaN	1.5053	NaN	0	NaN	1.347	0	0	0	0.35255	0	0	0.71516	0	0.063352	0.24458	0.48612	0	1.306	1.2489	0.16231
107	NaN	0	NaN	0	NaN	NaN	0	0.25327	0	0	NaN	0	NaN	0	0	NaN	0	NaN	NaN	0	NaN	NaN	0.34666	NaN	NaN	2.7222	0	1.4033	NaN	1.6568	NaN	0	NaN	1.9736	0	0	0	1.8279	0	0	1.2392	0	0.14657	0.27862	0	0	1.0592	1.5804	0
108	NaN	0.25774	NaN	0	NaN	NaN	0	0	0	0	NaN	0	NaN	0	0	NaN	0	NaN	NaN	0	NaN	NaN	0.49647	NaN	NaN	3.0405	0	1.0303	NaN	1.1572	NaN	0	NaN	2.0303	0	0	0	1.1487	0	0	0.71813	0	0	0.42314	0.48407	0	1.207	1.653	0.040419
109	NaN	0.23915	NaN	0	NaN	NaN	0.4798	0.092062	0	0	NaN	0	NaN	0	0	NaN	0	NaN	NaN	0	NaN	NaN	0.86349	NaN	NaN	2.7961	0	0.95029	NaN	0.99165	NaN	0.12968	NaN	1.8481	0	0	0	0.41059	0	0	1.2525	0	0	0.40387	0.45277	0	1.2152	1.7107	0.10893
110	NaN	0	NaN	0	NaN	NaN	0.76923	0.18009	0	0	NaN	0	NaN	0	0	NaN	0	NaN	NaN	0	NaN	NaN	0.28738	NaN	NaN	2.7771	0	0.78112	NaN	0.54423	NaN	0	NaN	2.4086	0	0	0	0.39643	0	0	0.90916	0	0	0.31371	0	0	0.70129	1.6183	0
111	NaN	0.23586	NaN	0	NaN	NaN	0.58868	0.13821	0	0	NaN	0	NaN	0	0	NaN	0	NaN	NaN	0	NaN	NaN	0	NaN	NaN	2.8274	0	0.64953	NaN	1.4317	NaN	0.16362	NaN	1.7294	0	NaN	0	0.89086	0	0	1.7387	0	0	0.24993	0	0	1.0798	1.2794	0.19013
112	NaN	0.13838	NaN	0	NaN	NaN	0.66185	0	0	0	NaN	0	NaN	0	0	NaN	0	NaN	NaN	0	NaN	NaN	0.35834	NaN	NaN	2.3749	0	0.73105	NaN	0.36099	NaN	0.18875	NaN	1.3762	0	NaN	0	1.6	0.038206	0	2.5981	0	0	0.32217	0	0	0.68067	1.6424	0
113	NaN	0	NaN	0	NaN	NaN	0.54349	0.12592	0	0	NaN	0	NaN	0	0	NaN	0	NaN	NaN	0	NaN	NaN	0.81512	NaN	NaN	2.6694	0	0.70628	NaN	1.7099	NaN	0.28555	NaN	2.3261	0	NaN	0	0.96837	0	0	2.2457	0	0	0.38225	0	0	1.1737	1.8786	0.064339
114	NaN	0.26025	NaN	0	NaN	NaN	0.58506	0	0	0	NaN	0	NaN	0	0	NaN	0	NaN	NaN	0	NaN	NaN	0.51176	NaN	NaN	3.3251	0	1.2245	NaN	1.4411	NaN	0	NaN	2.4618	0	NaN	0	0.79344	0	0	2.7455	0	0.052851	0.302	0	0	1.3732	1.2566	0.013706
115	NaN	0.22419	NaN	0	NaN	NaN	0.52551	0.28589	0	0	NaN	0	NaN	0	0.099681	NaN	0	NaN	NaN	0	NaN	NaN	0.60535	NaN	NaN	2.7555	0	1.2878	NaN	1.3131	NaN	0	NaN	1.9809	0	NaN	0	0.26448	0	0	1.9155	0	0	0.27887	0.46491	0	0.85948	1.3234	0
116	NaN	0	NaN	0	NaN	NaN	0.53821	0.11796	0	0	NaN	0	NaN	0	0	NaN	0	NaN	NaN	0	NaN	NaN	0.9954	NaN	NaN	2.5029	0	1.0812	NaN	0	NaN	0	NaN	2.2173	0	NaN	0	0.42878	0	0	0.92359	0	0	0.49304	0	0	0.54131	1.0903	0
117	NaN	0	NaN	0	NaN	NaN	0.64475	0.053922	0	0	NaN	0	NaN	0	0	NaN	0	NaN	NaN	0	NaN	NaN	0.5915	NaN	NaN	2.2445	0	1.0317	NaN	1.1634	NaN	0	NaN	1.9383	0	NaN	0	0.57988	0	0	3.0444	0	0.37423	0.62487	0	0	0.75749	1.202	0.096373
118	NaN	0	NaN	0	NaN	NaN	0.25	0	0.13054	0	NaN	0	NaN	0	0	NaN	0	NaN	NaN	0	NaN	NaN	0.48687	NaN	NaN	2.7271	0	1.2884	NaN	0.40057	NaN	0	NaN	1.5568	0	NaN	0	1.8483	0	0	1.93	0	0.3481	0.48664	0	0	0.32912	1.5939	0.11254
119	NaN	0.14491	NaN	0	NaN	NaN	0.47887	0	0	0	NaN	0	NaN	0	0	NaN	0	NaN	NaN	0	NaN	NaN	0.52216	NaN	NaN	2.7775	0	1.1374	NaN	0	NaN	0.1382	NaN	2.1402	0	NaN	0	1.4263	0	0	1.1138	0	0.5169	0.59861	0	0	0.45469	1.6699	0.21405
120	NaN	0	NaN	0	NaN	NaN	0.23694	0	0	0	NaN	0	NaN	0	0	NaN	0	NaN	NaN	0	NaN	NaN	0.49008	NaN	NaN	2.6804	0	1.3693	NaN	0.47412	NaN	0	NaN	2.1915	0	NaN	0	0.35459	0.039054	0	1.2511	0	0.36389	0.50789	0.32497	0	0.53845	1.7516	0.15882
121	NaN	0	NaN	0	NaN	NaN	0	0.1122	0	0	NaN	0	NaN	0	0	NaN	NaN	NaN	NaN	0	NaN	NaN	0.83371	NaN	NaN	3.2784	0	1.2235	NaN	0.54059	NaN	0.24551	NaN	2.3792	0	NaN	0	0.68185	0	0	1.5213	0	0	0.48045	0.36765	0	0.89336	1.7631	0.18878
122	NaN	0	NaN	0	NaN	NaN	0.66693	0	0	0	NaN	0	NaN	0	0	NaN	NaN	NaN	NaN	0	NaN	NaN	0.62177	NaN	NaN	2.5501	0	1.4585	NaN	0.70879	NaN	0.087235	NaN	1.8735	0	NaN	0	0.4119	0	0	2.6616	0	0.58084	0.39682	0.42119	0	0.75719	1.4815	0.13858
123	NaN	0	NaN	0	NaN	NaN	0.53446	0.1092	0	0	NaN	0	NaN	0	0	NaN	NaN	NaN	NaN	0	NaN	NaN	0.67639	NaN	NaN	2.5645	0	1.3839	NaN	1.1375	NaN	0	NaN	1.984	0	NaN	0	0.46666	0	0	3.8052	0	0.5262	0.29202	0	0	1.2932	1.8161	0.28718
124	NaN	0.18764	NaN	0	NaN	NaN	0.87357	0	0	0.0084662	NaN	0	NaN	0	0	NaN	NaN	NaN	NaN	0	NaN	NaN	0.72256	NaN	NaN	2.6192	0	1.7391	NaN	1.4088	NaN	0.32507	NaN	2.0516	0	NaN	0	0.50385	0	0	3.1858	0	0.47917	0.52698	0.36662	0	1.0073	1.4336	0.21452
125	NaN	0.20772	NaN	0	NaN	NaN	0.45483	0	0.24938	0	NaN	0	NaN	0	0	NaN	NaN	NaN	NaN	0	NaN	NaN	0.79515	NaN	NaN	3.1725	0	1.6125	NaN	1.4525	NaN	0.14091	NaN	2.5388	0	NaN	0	1.8633	0.0047312	0	3.7002	0	0.10233	0.28349	0.50422	0	1.3721	1.1323	0.34486
126	NaN	0.27907	NaN	0	NaN	NaN	0.49268	0	0.14302	0	NaN	0	NaN	0	0	NaN	NaN	NaN	NaN	0	NaN	NaN	0.66671	NaN	NaN	2.5054	0	1.4464	NaN	0.65487	NaN	0	NaN	1.5314	0	NaN	0	1.5351	0	0	2.2673	0	0.33809	0.50521	0.48999	0	0.98904	1.5822	0.18054
127	NaN	0.36351	NaN	0	NaN	NaN	0.70409	0	0	0	NaN	0	NaN	0	0	NaN	NaN	NaN	NaN	0	NaN	NaN	1.1982	NaN	NaN	3.0091	0	1.4523	NaN	0.7238	NaN	0.1046	NaN	2.2183	0	NaN	0	0.52196	0	0	2.6639	0	0	0.61945	0.40787	0	0.60166	1.9107	0.15
128	NaN	0.27103	NaN	0	NaN	NaN	0.46926	0	0	0	NaN	0	NaN	0.10022	0	NaN	NaN	NaN	NaN	0	NaN	NaN	0.70201	NaN	NaN	2.6334	0	1.5717	NaN	0.51291	NaN	0.36589	NaN	2.0318	0	NaN	0	2.0508	0.21717	0	3.0026	0	0	0.59971	0.38518	0	1.1474	2.2386	0.093411
129	NaN	0.16835	NaN	0	NaN	NaN	0.75314	0	0	0	NaN	0	NaN	0	0	NaN	NaN	NaN	NaN	0	NaN	NaN	1.0602	NaN	NaN	3.0799	0	1.4115	NaN	2.3322	NaN	0.18933	NaN	1.58	0	NaN	0	2.2159	0.16406	0	3.3908	0	0	0.49403	0	0	0.98283	2.0178	0.058058
130	NaN	0.21768	NaN	0	NaN	NaN	0.19177	0	0	0	NaN	0	NaN	0	0	NaN	NaN	NaN	NaN	0	NaN	NaN	1.0573	NaN	NaN	3.1912	0	1.283	NaN	1.0123	NaN	0.50458	NaN	1.9151	0	NaN	0	1.5763	0.18088	0	1.762	0	0.49952	0.64198	0.27878	0	1.0865	2.097	0
131	NaN	0.18057	NaN	0	NaN	NaN	0.66318	0	0	0	NaN	0	NaN	0.02328	0	NaN	NaN	NaN	NaN	0	NaN	NaN	0.84703	NaN	NaN	2.3088	0	1.2367	NaN	0	NaN	0.59502	NaN	1.9932	0	NaN	0	1.8092	0.20447	0	3.1562	0	0.18466	0.81197	0.15921	0	0.77467	1.9774	0.19944
132	NaN	0.23454	NaN	0	NaN	NaN	0.5291	0	0	0	NaN	0	NaN	0	0	NaN	NaN	NaN	NaN	0	NaN	NaN	1.3549	NaN	NaN	2.9982	0	0.86324	NaN	0.73722	NaN	0.045674	NaN	1.8911	0	NaN	0	0.32095	0.09249	0	1.5974	0	0	0.58591	0	0	0.75231	1.9469	0.059315
133	NaN	0.22746	NaN	0	NaN	NaN	0.75602	0	0	0	NaN	0	NaN	0.039204	0	NaN	NaN	NaN	NaN	0	NaN	NaN	1.2862	NaN	NaN	2.462	0	1.4949	NaN	1.5553	NaN	0.2085	NaN	1.5264	0	NaN	0	1.6688	0.332	0	3.0891	0	0	0.80014	0	0	0.35398	1.5589	0.10646
134	NaN	0	NaN	0	NaN	NaN	0.16486	0	0.16148	0	NaN	0	NaN	0.021549	0	NaN	NaN	NaN	NaN	0	NaN	NaN	1.4501	NaN	NaN	2.7663	0	1.6403	NaN	2.2892	NaN	0.11571	NaN	0.96114	0	NaN	0	0.27007	0.32883	0	3.6291	0	0	0.91628	0.47264	0	0.12953	2.2066	0
135	NaN	0	NaN	0	NaN	NaN	0.91001	0	0	0	NaN	0	NaN	0.00070238	0	NaN	NaN	NaN	NaN	0	NaN	NaN	0.92914	NaN	NaN	2.9846	0	1.2606	NaN	0.90154	NaN	0.1892	NaN	1.7564	0	NaN	0	0.99549	0.3986	0	2.6545	0	0	1.1678	0	0	0.44376	2.0978	0.11319
136	NaN	0	NaN	0	NaN	NaN	0	0	0	0	NaN	0	NaN	0	0	NaN	NaN	NaN	NaN	0	NaN	NaN	0.6786	NaN	NaN	2.5605	0	1.4103	NaN	0.91565	NaN	0.40326	NaN	1.8261	0	NaN	0	0	0.41507	0	1.9519	0	0	1.1815	0.4483	0	0.32766	1.7199	0
137	NaN	0	NaN	0	NaN	NaN	0.8915	0	0.050739	0	NaN	0	NaN	0	0	NaN	NaN	NaN	NaN	0	NaN	NaN	1.3185	NaN	NaN	2.705	0	1.4856	NaN	1.2606	NaN	0.4367	NaN	2.5766	0	NaN	0	1.572	0.30114	0	3.5226	0	0	1.2517	0.51212	0	0.38039	2.1791	0.1282
138	NaN	0	NaN	0	NaN	NaN	0.90523	0	0	0	NaN	0	NaN	0	0	NaN	NaN	NaN	NaN	0	NaN	NaN	1.0766	NaN	NaN	3.1607	0	1.5367	NaN	1.1127	NaN	0.15627	NaN	2.1504	0	NaN	0	0.55312	0.62675	0	2.2153	0	0.14771	1.2669	0	0	0.28916	1.7651	0.047537
139	NaN	0.33246	NaN	0	NaN	NaN	1.0337	0	0	0	NaN	0	NaN	0	0	NaN	NaN	NaN	NaN	0	NaN	NaN	1.2446	NaN	NaN	2.9016	0	1.7695	NaN	1.3586	NaN	0.061345	NaN	1.7423	0	NaN	0	1.1771	0.47852	0	2.2647	0	0	1.0143	0	0	0.76116	2.1054	0
140	NaN	0	NaN	0	NaN	NaN	0.65555	0	0	0	NaN	0	NaN	0	0	NaN	NaN	NaN	NaN	0	NaN	NaN	1.1011	NaN	NaN	2.8102	0	1.7873	NaN	1.1101	NaN	0.24083	NaN	2.3932	0	NaN	0	0.86341	0.31753	0	3.9152	0	0	1.0606	0	0	1.1051	1.643	0.067305
141	NaN	0.29736	NaN	0	NaN	NaN	0.25422	0	0	0	NaN	0	NaN	0	0	NaN	NaN	NaN	NaN	0	NaN	NaN	1.6704	NaN	NaN	3.5075	0	1.5912	NaN	1.4192	NaN	0.37901	NaN	2.2397	0	NaN	0	1.5969	0.54668	0	3.7767	0	0	0.84549	0	0	0.65596	2.3531	0.20478
142	NaN	0	NaN	0	NaN	NaN	0.58115	0	0	0	NaN	0	NaN	0.063833	0	NaN	NaN	NaN	NaN	0	NaN	NaN	1.3985	NaN	NaN	2.9542	0	1.1337	NaN	1.1629	NaN	0.38439	NaN	1.5195	0	NaN	0	1.5045	0.45082	0	2.8139	0	0	0.91738	0	0	0.68114	0.82231	0.15041
143	NaN	0	NaN	0	NaN	NaN	0.79949	0	0	0	NaN	0	NaN	0	0	NaN	NaN	NaN	NaN	0	NaN	NaN	0.98166	NaN	NaN	3.2385	0	1.6549	NaN	1.3266	NaN	0.51324	NaN	1.1712	0	NaN	0	1.5553	0.27198	0	2.5596	0	0	0.60235	0.51918	0	0.22071	1.6007	0.074558
144	NaN	0	NaN	0	NaN	NaN	0.50246	0	0.21069	0	NaN	0	NaN	0	0.14323	NaN	NaN	NaN	NaN	0	NaN	NaN	1.0856	NaN	NaN	3.1889	0	1.3937	NaN	0.60586	NaN	0.25793	NaN	1.7242	0	NaN	0	0.98361	0.3623	0	2.4006	0	0	0.82107	0.57984	0	0.83503	2.0499	0
145	NaN	0.19612	NaN	0	NaN	NaN	0.10178	0	0.15869	0	NaN	0	NaN	0	0	NaN	NaN	NaN	NaN	0	NaN	NaN	1.277	NaN	NaN	2.7371	0	1.8614	NaN	1.0448	NaN	0.47154	NaN	1.7404	0	NaN	0	2.492	0	0	2.5534	0	0	0.78818	0.39575	0	0.59066	2.1918	0.20796
146	NaN	0	NaN	0	NaN	NaN	0	0	0.083663	0	NaN	0	NaN	0	0.1107	NaN	NaN	NaN	NaN	0	NaN	NaN	0.77493	NaN	NaN	3.0027	0	1.1359	NaN	1.2006	NaN	0.49005	NaN	1.5276	0	NaN	0	0.77245	0	0	3.0778	0	0	0.73405	0.49621	0	0.73997	1.9058	0
147	NaN	0.33222	NaN	0	NaN	NaN	0.25207	0	0	0	NaN	0	NaN	0	0	NaN	NaN	NaN	NaN	0	NaN	NaN	0.9105	NaN	NaN	3.0261	0	1.5343	NaN	0.95403	NaN	0.35801	NaN	2.0229	0	NaN	0	0.93398	0	0	2.7502	0	0	0.81721	0	0	0.12705	1.8253	0
148	NaN	0.21092	NaN	0	NaN	NaN	0.68798	0	0.20892	0	NaN	0	NaN	0	0	NaN	NaN	NaN	NaN	0	NaN	NaN	1.0242	NaN	NaN	3.7421	0	1.3653	NaN	1.31	NaN	0	NaN	1.2892	0	NaN	0	1.9315	0	0	3.2518	0	0	0.90581	0.58915	0	0.11445	1.8037	0.17681
149	NaN	0.12595	NaN	0	NaN	NaN	0.69451	0	0.048723	0	NaN	0	NaN	0	0	NaN	NaN	NaN	NaN	0	NaN	NaN	1.0772	NaN	NaN	3.1371	0	1.0671	NaN	1.1613	NaN	0.2199	NaN	1.5254	0	NaN	0	0.72501	0	0	3.7211	0	0	1.1266	0.24187	0	0	1.7295	0
150	NaN	0.35118	NaN	0	NaN	NaN	0.37919	0.017206	0	0	NaN	0	NaN	0.15894	0	NaN	NaN	NaN	NaN	0	NaN	NaN	0.86212	NaN	NaN	3.1591	0	1.1593	NaN	0.94751	NaN	0.084628	NaN	1.8447	0	NaN	0	0.50731	0.46043	0	3.3532	0	0	1.0451	0.6368	0	0.29892	1.7337	0
151	NaN	0.27304	NaN	0	NaN	NaN	0	0	0.14667	0	NaN	0	NaN	0.030184	0	NaN	NaN	NaN	NaN	0	NaN	NaN	0.91255	NaN	NaN	3.6067	NaN	1.1967	NaN	1.5857	NaN	0.22006	NaN	2.5205	0	NaN	0	0.87444	0.6663	0	3.054	0	0.3847	0.97085	0.19966	0	0.28236	1.6537	0
152	NaN	0	NaN	0	NaN	NaN	0.54511	0	0.18737	0	NaN	0	NaN	0	0	NaN	NaN	NaN	NaN	0	NaN	NaN	1.0804	NaN	NaN	3.538	NaN	1.0678	NaN	0.87331	NaN	0.10555	NaN	2.3689	0	NaN	0	0.75684	0.25743	0	4.0082	0	0.55983	1.2828	0.51819	0	0.32904	1.9959	0.21801
153	NaN	0	NaN	0	NaN	NaN	0.27321	0	0	0	NaN	0	NaN	0	0	NaN	NaN	NaN	NaN	0	NaN	NaN	0.95201	NaN	NaN	3.6763	NaN	1.2076	NaN	1.3632	NaN	0.23897	NaN	2.0285	0	NaN	0	0.51696	0.74506	0	3.7125	0	0.10566	1.1659	0	0	0.69433	1.8613	0
154	NaN	0.2877	NaN	0	NaN	NaN	0.84807	0	0.13336	0	NaN	0	NaN	0	0	NaN	NaN	NaN	NaN	0	NaN	NaN	1.531	NaN	NaN	2.9129	NaN	1.1153	NaN	1.1227	NaN	0.23969	NaN	2.0789	0	NaN	0	0.67923	0	0	2.8836	0	0.25336	1.3782	0.35084	0	0.53558	2.2081	0.13973
155	NaN	0.19307	NaN	0	NaN	NaN	0.82679	0	0.22244	0.028383	NaN	0	NaN	0.042926	0	NaN	NaN	NaN	NaN	0	NaN	NaN	1.3794	NaN	NaN	3.1779	NaN	1.0147	NaN	0.89922	NaN	0.38115	NaN	2.6904	0	NaN	0	2.4082	0.13844	0	3.4893	0	0	1.174	0.18212	0	0.45666	1.1788	0.25893
156	NaN	0.29127	NaN	0	NaN	NaN	0.8206	0	0.14264	0	NaN	0	NaN	0	0	NaN	NaN	NaN	NaN	0	NaN	NaN	1.4229	NaN	NaN	2.6625	NaN	1.3946	NaN	0.56578	NaN	0.40512	NaN	2.0693	0	NaN	0	1.6841	0	0	3.3738	0	0.59141	1.2705	0.016191	0	0.50342	1.4294	0
157	NaN	0.292	NaN	0	NaN	NaN	0.25086	0	0.18768	0.19378	NaN	0	NaN	0	0	NaN	NaN	NaN	NaN	0	NaN	NaN	1.4853	NaN	NaN	3.8761	NaN	1.5571	NaN	0.66828	NaN	0.3664	NaN	1.9205	0	NaN	0	1.574	0.46707	0	3.9858	0	0.49286	1.1559	0.41272	0	0.61034	1.663	0
158	NaN	0	NaN	0	NaN	NaN	0.3172	0	0	0	NaN	0	NaN	0	0	NaN	NaN	NaN	NaN	0	NaN	NaN	1.4328	NaN	NaN	3.4433	NaN	0.85385	NaN	0.94409	NaN	0.25588	NaN	1.5949	0	NaN	0	1.7142	0.3515	0	2.2063	0	0.12092	1.2567	0	0	1.077	1.5458	0
159	NaN	0.20905	NaN	0	NaN	NaN	0.74142	0	0.25294	0	NaN	0	NaN	0.051321	0	NaN	NaN	NaN	NaN	0	NaN	NaN	1.5636	NaN	NaN	3.1537	NaN	0.87311	NaN	1.2743	NaN	0.25428	NaN	1.0836	0	NaN	0	1.6123	0.46917	0	1.4682	0	0	1.4559	0.58373	0	1.0459	2.0547	0
160	NaN	0	NaN	0	NaN	NaN	0	0	0.18825	0	NaN	0	NaN	0.0908	0	NaN	NaN	NaN	NaN	0	NaN	NaN	1.5962	NaN	NaN	3.6625	NaN	0.82464	NaN	1.2268	NaN	0.33779	NaN	1.6376	0	NaN	0	0.6943	0.80262	0	4.6974	0	0	1.0702	0.36071	0	0.99809	1.6562	0
161	NaN	0	NaN	0	NaN	NaN	0.13007	0	0	0.0019753	NaN	0	NaN	0.18883	0	NaN	NaN	NaN	NaN	0	NaN	NaN	1.7812	NaN	NaN	3.6273	NaN	1.056	NaN	0.6356	NaN	0.14012	NaN	1.666	0	NaN	0	1.634	0	0	3.8826	0	0	1.2522	0	0	1.2816	1.2421	0
162	NaN	0	NaN	0	NaN	NaN	0	0	0	0	NaN	0	NaN	0	0	NaN	NaN	NaN	NaN	0	NaN	NaN	1.5354	NaN	NaN	3.07	NaN	1.2494	NaN	0.43573	NaN	0.4337	NaN	2.5805	0	NaN	0	2.4402	0.52562	0	2.228	0	0	1.3097	0.17262	0	1.1487	1.5758	0
163	NaN	0	NaN	0	NaN	NaN	0.43509	0	0	0	NaN	0	NaN	0.079149	0	NaN	NaN	NaN	NaN	0	NaN	NaN	1.6346	NaN	NaN	3.4085	NaN	1.9043	NaN	1.0262	NaN	0.20729	NaN	1.7753	0	NaN	0	1.7485	0	0	2.5819	0	0	1.3579	0.16225	0	0.92622	2.0662	0
164	NaN	0	NaN	0	NaN	NaN	0.25625	0	0	0	NaN	0	NaN	0	0	NaN	NaN	NaN	NaN	0	NaN	NaN	0.95534	NaN	NaN	3.758	NaN	1.3069	NaN	0.33039	NaN	0.25168	NaN	1.6876	0	NaN	0	1.8414	0.74842	0	2.6957	0	0	1.4062	0	0	0.81239	2.0558	0
165	NaN	0	NaN	0	NaN	NaN	1.0798	0	0	0	NaN	0	NaN	0.083486	0	NaN	NaN	NaN	NaN	0	NaN	NaN	1.552	NaN	NaN	3.1947	NaN	1.3389	NaN	1.377	NaN	0.34646	NaN	1.3257	0	NaN	0	2.7784	0.4407	0	3.2664	0	0	1.563	0.086993	0	1.0597	1.8891	0
166	NaN	0	NaN	0	NaN	NaN	0.79052	0	0	0	NaN	0	NaN	0	0	NaN	NaN	NaN	NaN	0	NaN	NaN	1.1539	NaN	NaN	3.9596	NaN	1.6056	NaN	0.89172	NaN	0.17553	NaN	1.7482	0	NaN	0	2.9526	0.18145	0	3.8254	0	0	1.1819	0	0	0.86752	0.95524	0
167	NaN	0	NaN	0	NaN	NaN	0.84942	0	0	0	NaN	0	NaN	0.043985	0	NaN	NaN	NaN	NaN	0	NaN	NaN	1.3834	NaN	NaN	4.0256	NaN	1.3562	NaN	1.0512	NaN	0.30631	NaN	1.5507	0	NaN	0	2.7024	0.13775	0	2.9448	0	0	1.5415	0.013657	0	0.95361	1.3931	0
168	NaN	0.18299	NaN	0	NaN	NaN	0.17788	0	0	0	NaN	0	NaN	0	0	NaN	NaN	NaN	NaN	0	NaN	NaN	0.34749	NaN	NaN	3.1515	NaN	1.2535	NaN	0.99378	NaN	0.3825	NaN	1.7577	0	NaN	0	3.2329	0.13767	0	1.7915	0	0	1.6829	0	0	1.23	1.6985	0.162
169	NaN	0	NaN	0	NaN	NaN	1.042	0	0	0	NaN	0	NaN	0.51179	0	NaN	NaN	NaN	NaN	0	NaN	NaN	1.5352	NaN	NaN	3.7005	NaN	1.3678	NaN	0.59292	NaN	0.34838	NaN	2.0865	0	NaN	0	2.6089	0.31219	0	3.1472	0	0	1.701	0	0	1.0281	1.1724	0
170	NaN	0.21991	NaN	0	NaN	NaN	0.74295	0	0	0	NaN	0	NaN	0.02893	0	NaN	NaN	NaN	NaN	0	NaN	NaN	0.77125	NaN	NaN	3.7214	NaN	1.4197	NaN	0.82929	NaN	0.62148	NaN	1.7666	0	NaN	0	2.5712	0.42252	0	2.3417	0	0	1.5515	0.29554	0	1.0313	1.0592	0
171	NaN	0	NaN	0	NaN	NaN	0.40909	0	0.18373	0	NaN	0	NaN	0.16705	0	NaN	NaN	NaN	NaN	0	NaN	NaN	1.6686	NaN	NaN	2.6289	NaN	1.3992	NaN	0.9275	NaN	0.82613	NaN	1.7152	0	NaN	0	3.0625	0.032488	0	1.2338	0	0	1.7137	0	0	0.789	1.6408	0
172	NaN	0.27187	NaN	0	NaN	NaN	0.42361	0	0	0	NaN	0	NaN	0.24063	0	NaN	NaN	NaN	NaN	0	NaN	NaN	0.72535	NaN	NaN	3.9227	NaN	1.4425	NaN	1.1864	NaN	0.36744	NaN	1.9863	0	NaN	0	3.3416	0	0	2.3032	0	0	1.4164	0	0	0.83189	1.1129	0
173	NaN	0.30355	NaN	0	NaN	NaN	0.45063	0	0	0	NaN	0	NaN	0	0	NaN	NaN	NaN	NaN	0	NaN	NaN	1.4742	NaN	NaN	3.413	NaN	1.6269	NaN	0.82769	NaN	0.64338	NaN	2.2364	0	NaN	0	3.416	0	0	3.1284	0	0	1.6882	0.027899	0	1.0566	2.3827	0.19201
174	NaN	0	NaN	0	NaN	NaN	0.18916	0	0	0	NaN	0	NaN	0	0	NaN	NaN	NaN	NaN	0	NaN	NaN	1.3527	NaN	NaN	3.0047	NaN	1.9287	NaN	0.67478	NaN	0.61638	NaN	1.8108	0	NaN	0	3.6997	0	0	3.3373	0	0	1.8854	0	0	1.0667	1.7812	0
175	NaN	0.20291	NaN	0	NaN	NaN	0.013704	0	0	0	NaN	0	NaN	0.34292	0	NaN	NaN	NaN	NaN	0	NaN	NaN	0.66648	NaN	NaN	3.306	NaN	1.5295	NaN	0.88147	NaN	0.97605	NaN	1.8483	0	NaN	0	1.2644	0.50286	0	3.2602	0	0	1.994	0.14406	0	0.83261	1.7293	0
176	NaN	0	NaN	0	NaN	NaN	0.098393	0	0	0	NaN	0	NaN	0	0	NaN	NaN	NaN	NaN	0	NaN	NaN	1.4193	NaN	NaN	3.5403	NaN	2.1126	NaN	0	NaN	0.52224	NaN	1.5386	0	NaN	0	1.8409	0	0	2.5399	0	0.29897	1.4798	0	0	0.94414	1.35	0
177	NaN	0.54102	NaN	0	NaN	NaN	0.36099	0	0	0	NaN	0	NaN	0	0	NaN	NaN	NaN	NaN	0	NaN	NaN	2.0122	NaN	NaN	3.0673	NaN	1.2925	NaN	0.72231	NaN	0.49804	NaN	1.2251	0	NaN	0	3.0822	0	0	2.7543	0	0.33329	1.7292	0.3716	0	0.96075	1.2203	0
178	NaN	0.40085	NaN	0	NaN	NaN	0.4229	0	0	0	NaN	0	NaN	0	0	NaN	NaN	NaN	NaN	0	NaN	NaN	1.7969	NaN	NaN	3.2386	NaN	1.682	NaN	0	NaN	0.37045	NaN	1.7899	0	NaN	0	3.2023	0	0	2.4652	0.056504	0.30054	1.5945	0	0	0.92328	1.7922	0
179	NaN	0.40606	NaN	0	NaN	NaN	0.41525	0	0	0.19178	NaN	0	NaN	0	0	NaN	NaN	NaN	NaN	0	NaN	NaN	1.2458	NaN	NaN	3.3465	NaN	1.5417	NaN	1.0662	NaN	0	NaN	1.9157	0	NaN	0	3.731	0	0	3.7218	0.070991	0.2253	1.5243	0.38551	0	0.99195	2.3586	0
180	NaN	0.33652	NaN	0	NaN	NaN	0.30885	0	0	0	NaN	0	NaN	0	0	NaN	NaN	NaN	NaN	0	NaN	NaN	1.5239	NaN	NaN	3.0152	NaN	1.4677	NaN	1.0955	NaN	0	NaN	2.815	0	NaN	0	3.4663	0	0	2.3068	0.0058895	0.51227	1.6693	0.30106	0	0.82892	2.1422	0
181	NaN	0.27244	NaN	0	NaN	NaN	0.23978	0	0	0	NaN	0	NaN	0.3591	0	NaN	NaN	NaN	NaN	0	NaN	NaN	1.7785	NaN	NaN	2.8183	NaN	1.376	NaN	1.2236	NaN	0	NaN	2.0825	0	NaN	0	1.5949	0	0	3.9785	0	0.23018	1.5108	0.0012537	0	0.83961	1.5025	0
182	NaN	0.38445	NaN	0	NaN	NaN	0.56322	0	0	0	NaN	0	NaN	0.35716	0	NaN	NaN	NaN	NaN	0	NaN	NaN	1.2677	NaN	NaN	3.0401	NaN	1.3846	NaN	1.2904	NaN	0.3741	NaN	0.84304	0	NaN	0	3.6346	0.49003	0	3.1948	0.33802	0.41365	1.6895	0.45637	0	0.62458	1.3764	0
183	NaN	0.37371	NaN	0	NaN	NaN	0.49535	0	0	0	NaN	0	NaN	0	0	NaN	NaN	NaN	NaN	0	NaN	NaN	1.5033	NaN	NaN	2.9128	NaN	1.4075	NaN	0.92775	NaN	0.77379	NaN	1.0129	0	NaN	0	4.0115	0	0	2.5518	0	0.39777	1.6572	0	0	0.8981	1.8894	0
184	NaN	0.39228	NaN	0	NaN	NaN	0.33185	0	0	0	NaN	0	NaN	0.37112	0	NaN	NaN	NaN	NaN	0	NaN	NaN	2.1126	NaN	NaN	3.0702	NaN	1.3195	NaN	0.36866	NaN	0.68507	NaN	1.7172	0	NaN	0	3.525	0.64663	0	2.4009	0.15893	0	1.8181	0.17539	0	0.88355	2.2993	0
185	NaN	0.31355	NaN	0	NaN	NaN	0.2419	0	0	0	NaN	0	NaN	0	0	NaN	NaN	NaN	NaN	0	NaN	NaN	2.2457	NaN	NaN	3.5531	NaN	1.4666	NaN	1.4164	NaN	0.63328	NaN	2.4505	0	NaN	0	3.6008	0	0	2.5721	0	0	1.7469	0.16224	0	0.81836	1.4631	0
186	NaN	0.45015	NaN	0	NaN	NaN	0.28268	0	0	0	NaN	0	NaN	0	0	NaN	NaN	NaN	NaN	0	NaN	NaN	2.1825	NaN	NaN	1.7331	NaN	1.0995	NaN	0.29401	NaN	0.68323	NaN	2.3759	0	NaN	0	2.8747	0.47523	0	2.1775	0	0	2.1315	0	0	1.1015	1.4914	0
187	NaN	0.44914	NaN	0	NaN	NaN	1.3182	0	0	0	NaN	0	NaN	0	0	NaN	NaN	NaN	NaN	0	NaN	NaN	2.1315	NaN	NaN	2.5175	NaN	1.495	NaN	0	NaN	0.78807	NaN	2.0008	0	NaN	0	3.6092	0.10866	0	2.8924	0.085908	0	1.52	0.34899	0	1.0328	1.4965	0
188	NaN	0.22586	NaN	0	NaN	NaN	0.63535	0	0	0	NaN	0	NaN	0	0	NaN	NaN	NaN	NaN	0	NaN	NaN	2.1862	NaN	NaN	3.1892	NaN	1.1992	NaN	0.82122	NaN	0.53304	NaN	0.84182	0	NaN	0	4.0894	0	0	3.0214	0.12524	0	1.7161	0.18602	0	0.90622	1.2404	0
189	NaN	0.37091	NaN	0	NaN	NaN	0.99709	0	0	0	NaN	0	NaN	0	0	NaN	NaN	NaN	NaN	0	NaN	NaN	1.9771	NaN	NaN	2.9609	NaN	1.0812	NaN	1.2698	NaN	0.57925	NaN	0	0	NaN	0	3.4508	0	0	1.5188	0	0	1.6242	0.092039	0	1.0944	2.4344	0
190	NaN	0.3692	NaN	0	NaN	NaN	0.74185	0	0	0	NaN	0	NaN	0.37503	0	NaN	NaN	NaN	NaN	0	NaN	NaN	1.988	NaN	NaN	2.7856	NaN	1.6273	NaN	0.87	NaN	0.73986	NaN	1.8052	0	NaN	0	3.5775	0.48845	0	2.8135	0	0	1.6804	0	0	0.87535	1.3164	0
191	NaN	0.28367	NaN	0	NaN	NaN	0.42359	0	0	0	NaN	0	NaN	0	0	NaN	NaN	NaN	NaN	0	NaN	NaN	1.4239	NaN	NaN	2.8446	NaN	NaN	NaN	1.2854	NaN	0.67418	NaN	2.8583	0	NaN	0	2.5474	0.51794	0	2.3142	0	0	NaN	0	0	1.3019	1.3803	0
192	NaN	0.47726	NaN	0	NaN	NaN	0	0	0	0	NaN	0	NaN	0	0	NaN	NaN	NaN	NaN	0	NaN	NaN	1.3988	NaN	NaN	2.6316	NaN	NaN	NaN	1.6585	NaN	0.61164	NaN	2.6871	0	NaN	0	3.3417	0.76779	0	2.5768	0	0	NaN	0.83998	0	1.0453	1.6658	0
193	NaN	0.26681	NaN	0	NaN	NaN	0.91253	0	0	0	NaN	0	NaN	0.84333	0	NaN	NaN	NaN	NaN	0	NaN	NaN	1.5181	NaN	NaN	2.3016	NaN	NaN	NaN	1.5181	NaN	0.60859	NaN	1.7932	0	NaN	0	3.3445	0.18785	0	2.5539	0	0	NaN	0	0	0.67012	1.645	0
194	NaN	0.38423	NaN	0	NaN	NaN	0.279	0	0	0	NaN	0	NaN	0.57221	0	NaN	NaN	NaN	NaN	0	NaN	NaN	1.8998	NaN	NaN	2.5406	NaN	NaN	NaN	1.4074	NaN	0.99455	NaN	2.3861	0	NaN	0	3.9872	0.75712	0	3.3653	0.07535	0	NaN	0	0	0.81318	1.8925	0
195	NaN	0.26578	NaN	0	NaN	NaN	0.49484	0	0	0	NaN	0	NaN	0.0093338	0	NaN	NaN	NaN	NaN	0	NaN	NaN	1.5966	NaN	NaN	2.7975	NaN	NaN	NaN	1.478	NaN	0.71621	NaN	2.0405	0	NaN	0	3.9915	0	0	2.8411	0	0	NaN	0	0	1.0923	1.3859	0
196	NaN	0.44725	NaN	0	NaN	NaN	0.069791	0	0	0	NaN	0	NaN	0	0	NaN	NaN	NaN	NaN	0	NaN	NaN	2.416	NaN	NaN	2.6964	NaN	NaN	NaN	1.5459	NaN	1.0865	NaN	1.8569	0	NaN	0	3.5838	0	0	2.1308	0.18871	0	NaN	0	0	1.0036	2.7739	0
197	NaN	0.3243	NaN	0	NaN	NaN	1.1655	0	0	0	NaN	0	NaN	0	0	NaN	NaN	NaN	NaN	0	NaN	NaN	1.9821	NaN	NaN	2.3452	NaN	NaN	NaN	1.7002	NaN	1.416	NaN	2.1928	0	NaN	0	1.7731	0	0	3.0014	0	0	NaN	0	0	1.2501	1.4497	0
198	NaN	0.31273	NaN	0	NaN	NaN	0.17465	0	0	0	NaN	0	NaN	0.0056247	0	NaN	NaN	NaN	NaN	0	NaN	NaN	2.0116	NaN	NaN	1.7996	NaN	NaN	NaN	1.4923	NaN	1.4212	NaN	1.4467	0	NaN	0	1.959	0.38269	0	3.3625	0	0	NaN	0	0	0.75344	1.4377	0
199	NaN	0.33042	NaN	0	NaN	NaN	0.89088	0	0	0	NaN	0	NaN	0.13264	0	NaN	NaN	NaN	NaN	0	NaN	NaN	2.4879	NaN	NaN	2.7255	NaN	NaN	NaN	1.5231	NaN	1.5243	NaN	2.2266	0	NaN	0	3.6708	0.72157	0	2.6074	0	0	NaN	0	0	0.68982	2.2891	0
200	NaN	0.34201	NaN	0	NaN	NaN	0.54748	0	0	0	NaN	0	NaN	1.1508	0	NaN	NaN	NaN	NaN	0	NaN	NaN	2.7251	NaN	NaN	2.9856	NaN	NaN	NaN	1.5329	NaN	1.4205	NaN	1.7021	0	NaN	0	4.1839	0.58785	0	2.9688	0	0.21265	NaN	0.12358	0	1.1865	1.6302	0
201	NaN	0.3916	NaN	0	NaN	NaN	1.313	0	0	0	NaN	0	NaN	1.0095	0	NaN	NaN	NaN	NaN	0	NaN	NaN	2.2203	NaN	NaN	3.1357	NaN	NaN	NaN	1.6205	NaN	0.75731	NaN	1.608	0	NaN	0	4.3255	0.30539	0	3.1087	0.087348	0.31452	NaN	0.055338	0	0.95012	1.1648	0
202	NaN	0.47429	NaN	0	NaN	NaN	0	0	0	0	NaN	0	NaN	1.1358	0	NaN	NaN	NaN	NaN	0	NaN	NaN	1.9099	NaN	NaN	2.668	NaN	NaN	NaN	1.2475	NaN	1.2362	NaN	2.687	0	NaN	0	2.5505	0.50928	0	1.9608	0	0	NaN	0.034826	0	1.0272	1.9144	0
203	NaN	0.28429	NaN	0	NaN	NaN	0	0	0	0	NaN	0	NaN	0.72562	0	NaN	NaN	NaN	NaN	0	NaN	NaN	2.857	NaN	NaN	2.9936	NaN	NaN	NaN	1.3037	NaN	1.2372	NaN	2.4755	0	NaN	0	3.8941	0.3822	0	2.2521	0	0	NaN	0.36386	0	1.0481	1.7118	0
204	NaN	0.42729	NaN	0	NaN	NaN	0.51924	0	0	0	NaN	0	NaN	1.006	0	NaN	NaN	NaN	NaN	0	NaN	NaN	2.3897	NaN	NaN	1.9326	NaN	NaN	NaN	1.5473	NaN	1.0348	NaN	2.3251	0	NaN	0	4.6916	0.58917	0	2.4369	0	0	NaN	0.97211	0	0.71537	1.6461	0
205	NaN	0.41388	NaN	0	NaN	NaN	0	0	0	0	NaN	0	NaN	0.43593	0	NaN	NaN	NaN	NaN	0	NaN	NaN	2.799	NaN	NaN	1.8773	NaN	NaN	NaN	1.3917	NaN	1.0106	NaN	1.3736	0	NaN	0	1.7703	0	0	2.6661	0	0	NaN	0.2406	0	0.65003	1.6444	0
206	NaN	0.38062	NaN	0	NaN	NaN	0.28524	0	0	0	NaN	0	NaN	0	0	NaN	NaN	NaN	NaN	0	NaN	NaN	2.5893	NaN	NaN	2.2205	NaN	NaN	NaN	1.4973	NaN	0.91114	NaN	2.3023	0	NaN	0	4.2658	0.98203	0	2.1556	0	0	NaN	0.14312	0	0.8998	1.4031	0
207	NaN	0.31422	NaN	0	NaN	NaN	0	0	0	0.01923	NaN	0	NaN	0.18292	0	NaN	NaN	NaN	NaN	0	NaN	NaN	2.4655	NaN	NaN	2.8387	NaN	NaN	NaN	1.3561	NaN	1.3285	NaN	1.0127	0	NaN	0	2.2357	0.60184	0	2.3359	0	0	NaN	0.66308	0	0.92987	2.583	0
208	NaN	0.29421	NaN	0	NaN	NaN	0.79098	0	0	0	NaN	0	NaN	0.086014	0	NaN	NaN	NaN	NaN	0	NaN	NaN	1.9899	NaN	NaN	2.5603	NaN	NaN	NaN	1.4619	NaN	1.5261	NaN	1.9353	0	NaN	0	2.841	0	0	2.701	0	0	NaN	0.43185	0	0.85253	2.4924	0
209	NaN	0.44289	NaN	0	NaN	NaN	0	0	0	0	NaN	0	NaN	0.14948	0	NaN	NaN	NaN	NaN	0	NaN	NaN	2.7414	NaN	NaN	2.5966	NaN	NaN	NaN	0.79232	NaN	1.4731	NaN	1.9666	0	NaN	0	4.3375	0.3602	0	2.9557	0	0	NaN	0.67694	0	1.0139	1.6522	0
210	NaN	0.15775	NaN	0	NaN	NaN	0	0	0	0	NaN	0	NaN	0	0	NaN	NaN	NaN	NaN	0	NaN	NaN	2.4064	NaN	NaN	1.9036	NaN	NaN	NaN	0.54784	NaN	1.3886	NaN	1.6351	0	NaN	0	3.2116	0.26702	0	2.5751	0	0	NaN	0.45484	0	0.83244	1.6548	0
211	NaN	0.29993	NaN	0	NaN	NaN	0	0	0	0	NaN	0	NaN	0	0	NaN	NaN	NaN	NaN	0	NaN	NaN	3.0102	NaN	NaN	2.8855	NaN	NaN	NaN	1.0424	NaN	1.3085	NaN	1.7309	0	NaN	0	4.2863	0.077616	0	2.5311	0	0	NaN	0.034314	0	0.79847	2.0287	0
212	NaN	0.45083	NaN	0	NaN	NaN	0	0	0	0	NaN	0	NaN	0.0086126	0	NaN	NaN	NaN	NaN	0	NaN	NaN	2.7297	NaN	NaN	3.4767	NaN	NaN	NaN	1.0138	NaN	1.4684	NaN	2.9882	0	NaN	0	2.1857	0.17379	0	2.0936	0	0.36342	NaN	0	0	1.1169	2.0255	0
213	NaN	0.26537	NaN	0	NaN	NaN	0.2343	0	0	0	NaN	0	NaN	0.57782	0	NaN	NaN	NaN	NaN	0	NaN	NaN	2.9059	NaN	NaN	1.9945	NaN	NaN	NaN	0.88666	NaN	1.2717	NaN	2.5791	0	NaN	0	2.6632	0	0	1.9989	0	0	NaN	0.4528	0	1.0359	1.6644	0
214	NaN	0	NaN	0	NaN	NaN	0.97017	0	0	0	NaN	0	NaN	0.34729	0	NaN	NaN	NaN	NaN	0	NaN	NaN	2.9662	NaN	NaN	2.0731	NaN	NaN	NaN	1.2635	NaN	0.98651	NaN	2.3447	0	NaN	0	1.759	0.32656	0	2	0	0	NaN	0	0	0.78852	2.2735	0
215	NaN	0	NaN	0	NaN	NaN	0.55022	0	0	0	NaN	0	NaN	0	0	NaN	NaN	NaN	NaN	0	NaN	NaN	2.6601	NaN	NaN	2.0325	NaN	NaN	NaN	1.1002	NaN	0.98556	NaN	0.8837	0	NaN	0	1.6238	0.88569	0	2.0722	0	0	NaN	0.04051	0	0.91748	1.718	0
216	NaN	0	NaN	0	NaN	NaN	0	0	0	0	NaN	0	NaN	0	0	NaN	NaN	NaN	NaN	0	NaN	NaN	2.8427	NaN	NaN	2.1931	NaN	NaN	NaN	0.90046	NaN	1.2294	NaN	1.5047	0	NaN	0	3.1131	0	0	3.0567	0	0	NaN	0.25006	0	0.59004	1.6262	0
217	NaN	0	NaN	0	NaN	NaN	0.99401	0	0	0	NaN	0	NaN	0.52319	0	NaN	NaN	NaN	NaN	0	NaN	NaN	2.7791	NaN	NaN	2.1335	NaN	NaN	NaN	0.96322	NaN	1.0077	NaN	1.7055	0	NaN	0	2.3348	0.37283	0	2.4841	0	0	NaN	0.26623	0	0.94486	1.6556	0
218	NaN	0	NaN	0	NaN	NaN	0	0	0	0	NaN	0	NaN	0	0	NaN	NaN	NaN	NaN	0	NaN	NaN	3.031	NaN	NaN	2.1121	NaN	NaN	NaN	0.58581	NaN	1.0075	NaN	0.7543	0	NaN	0	3.7037	0.19366	0	4.3355	0	0	NaN	0.19407	0	0.80365	2.0876	0
219	NaN	0	NaN	0	NaN	NaN	0	0	0	0	NaN	0	NaN	0.52049	0	NaN	NaN	NaN	NaN	0	NaN	NaN	2.8597	NaN	NaN	2.3508	NaN	NaN	NaN	0.84592	NaN	1.2821	NaN	1.264	0	NaN	0	4.8425	0.96355	0	4.7767	0	0	NaN	0.70865	0	0.77111	2.3117	0
220	NaN	0.42675	NaN	0	NaN	NaN	0.75124	0	0	0	NaN	0	NaN	0.41634	0	NaN	NaN	NaN	NaN	0	NaN	NaN	3.1121	NaN	NaN	2.1004	NaN	NaN	NaN	1.3386	NaN	1.6955	NaN	1.5007	0	NaN	0	3.3777	0.61743	0	4.3105	0	0	NaN	0.92187	0	0.79465	2.0921	0
221	NaN	0	NaN	0	NaN	NaN	0.51262	0	0	0	NaN	0	NaN	0.26399	0	NaN	NaN	NaN	NaN	0	NaN	NaN	3.2579	NaN	NaN	2.0068	NaN	NaN	NaN	1.0206	NaN	1.2599	NaN	1.3899	0	NaN	0	2.1464	0.63023	0	3.1304	0	0	NaN	0	0	1.0255	1.9889	0
222	NaN	0.23235	NaN	0	NaN	NaN	0.87796	0	0	0	NaN	0	NaN	0.26013	0	NaN	NaN	NaN	NaN	0	NaN	NaN	2.06	NaN	NaN	1.8769	NaN	NaN	NaN	0.74736	NaN	1.7319	NaN	1.1985	0	NaN	0	4.4329	0.63973	0	2.2533	0	0	NaN	0	0	0.71006	2.4144	0
223	NaN	0.31684	NaN	0	NaN	NaN	0.67906	0	0	0	NaN	0	NaN	0.046855	0	NaN	NaN	NaN	NaN	0	NaN	NaN	1.43	NaN	NaN	1.8637	NaN	NaN	NaN	1.277	NaN	1.5558	NaN	1.4125	0	NaN	0	3.7105	0.69028	0	2.6531	0	0	NaN	0.17978	0	0.96422	2.7024	0
224	NaN	0	NaN	0	NaN	NaN	0.50757	0	0	0	NaN	0	NaN	0	0	NaN	NaN	NaN	NaN	0	NaN	NaN	1.576	NaN	NaN	2.1735	NaN	NaN	NaN	1.4287	NaN	1.4357	NaN	1.2026	0	NaN	0	2.8357	0.67511	0	3.0399	0	0	NaN	0	0	0.91059	2.3335	0
225	NaN	0	NaN	0	NaN	NaN	1.1616	0	0	0	NaN	0	NaN	0	0	NaN	NaN	NaN	NaN	0	NaN	NaN	2.9593	NaN	NaN	2.1174	NaN	NaN	NaN	1.3504	NaN	1.4941	NaN	1.1463	0	NaN	0	4.4424	0.21765	0	2.6753	0	0	NaN	0.68485	0	0.75795	2.4309	0
226	NaN	0.31702	NaN	0	NaN	NaN	0	0	0	0	NaN	0	NaN	0	0	NaN	NaN	NaN	NaN	0	NaN	NaN	2.322	NaN	NaN	1.9938	NaN	NaN	NaN	1.1225	NaN	1.5786	NaN	1.1075	0	NaN	0	2.5572	0	0	2.8781	0	0	NaN	0.12721	0	1.0518	1.1097	0
227	NaN	0	NaN	0	NaN	NaN	0.58363	0	0	0	NaN	0	NaN	0	0	NaN	NaN	NaN	NaN	0	NaN	NaN	3.0537	NaN	NaN	2.2021	NaN	NaN	NaN	1.1923	NaN	1.0299	NaN	1.3571	0	NaN	0	2.4061	0.59601	0	2.5573	0	0	NaN	0.5265	0	0.80442	2.2816	0
228	NaN	0	NaN	0	NaN	NaN	0.62345	0	0	0	NaN	0	NaN	0.3071	0	NaN	NaN	NaN	NaN	0	NaN	NaN	2.8336	NaN	NaN	2.03	NaN	NaN	NaN	0.9406	NaN	1.2766	NaN	1.3455	0	NaN	0	2.3493	0.73915	0	2.2603	0	0	NaN	0.28676	0	0.70888	1.7833	0
229	NaN	0	NaN	0	NaN	NaN	0.83198	0	0	0	NaN	0	NaN	0.18697	0	NaN	NaN	NaN	NaN	0	NaN	NaN	2.7787	NaN	NaN	2.3871	NaN	NaN	NaN	1.808	NaN	1.8181	NaN	1.4666	0	NaN	0	2.2266	0.28382	0	3.0652	0	0	NaN	0.11949	0	0.76522	1.8759	0
230	NaN	0.46696	NaN	0	NaN	NaN	0.52083	0	0	0	NaN	0	NaN	0.54564	0	NaN	NaN	NaN	NaN	0	NaN	NaN	1.9407	NaN	NaN	2.203	NaN	NaN	NaN	1.386	NaN	1.3854	NaN	1.662	0	NaN	0	1.8664	0.2567	0	3.0955	0	0	NaN	0.29718	0	0.69188	1.5573	0
231	NaN	0.21917	NaN	0	NaN	NaN	0	0	0	0	NaN	0	NaN	0.20414	0	NaN	NaN	NaN	NaN	0	NaN	NaN	1.9657	NaN	NaN	2.3306	NaN	NaN	NaN	1.1955	NaN	1.2426	NaN	1.1005	0	NaN	0	3.7652	1.0253	0	2.2371	0	0	NaN	0	0	0.70501	2.4014	0
232	NaN	0.22437	NaN	0	NaN	NaN	0.10735	0	0	0	NaN	0	NaN	0.55557	0	NaN	NaN	NaN	NaN	0	NaN	NaN	2.3554	NaN	NaN	2.2401	NaN	NaN	NaN	0.8571	NaN	1.6102	NaN	1.1313	0	NaN	0	1.8165	0.50712	0	2.2414	0.0053712	0	NaN	0.17267	0	0.6164	2.1009	0
233	NaN	0.45355	NaN	0	NaN	NaN	0	0	0	0	NaN	0	NaN	0.7649	0	NaN	NaN	NaN	NaN	0	NaN	NaN	3.2602	NaN	NaN	2.2561	NaN	NaN	NaN	1.1545	NaN	0.92787	NaN	1.4066	0	NaN	0	4.8849	0.40453	0	3.0468	0	0	NaN	0.22049	0	0.62287	1.9172	0
234	NaN	0.39952	NaN	0	NaN	NaN	0.51317	0	0	0	NaN	0	NaN	0.15403	0	NaN	NaN	NaN	NaN	0	NaN	NaN	3.0496	NaN	NaN	2.3573	NaN	NaN	NaN	0.61738	NaN	1.2091	NaN	1.1234	0	NaN	0	3.417	0.43018	0	2.8556	0	0	NaN	0.0074342	0	0.82958	1.3235	0
235	NaN	0.21071	NaN	0	NaN	NaN	0.95908	0	0	0	NaN	0	NaN	0.40228	0	NaN	NaN	NaN	NaN	0	NaN	NaN	2.6997	NaN	NaN	2.3434	NaN	NaN	NaN	1.1401	NaN	1.6244	NaN	0.80218	0	NaN	0	5.5218	0.52095	0	2.533	0	0	NaN	0.071288	0	0.75336	1.7681	0
236	NaN	0	NaN	0	NaN	NaN	0.99753	0	0	0	NaN	0	NaN	0.15673	0	NaN	NaN	NaN	NaN	0	NaN	NaN	2.3302	NaN	NaN	2.1028	NaN	NaN	NaN	0.92538	NaN	1.6117	NaN	1.1385	0	NaN	0	5.6702	0	0	2.1678	0	0	NaN	0	0	0.8242	1.4082	0
237	NaN	0.25799	NaN	0	NaN	NaN	1.0126	0	0	0	NaN	0	NaN	0.23976	0	NaN	NaN	NaN	NaN	0	NaN	NaN	2.7808	NaN	NaN	1.8935	NaN	NaN	NaN	1.0697	NaN	0.60248	NaN	1.3157	0	NaN	0	2.4845	0.40011	0	2.1367	0	0	NaN	0	0	0.79882	1.7854	0
238	NaN	0.35081	NaN	0	NaN	NaN	0.7797	0	0	0	NaN	0	NaN	0.03464	0	NaN	NaN	NaN	NaN	0	NaN	NaN	2.7549	NaN	NaN	1.6839	NaN	NaN	NaN	1.629	NaN	1.0782	NaN	0.95209	0	NaN	0	5.3406	0.94311	0	2.4582	0	0	NaN	0	0	0.69537	1.4135	0
239	NaN	0	NaN	0	NaN	NaN	0.49095	0	0	0	NaN	0	NaN	0.16749	0	NaN	NaN	NaN	NaN	0	NaN	NaN	2.4767	NaN	NaN	1.9577	NaN	NaN	NaN	1.2722	NaN	1.3936	NaN	1.1175	0	NaN	0	2.095	0	0	2.2797	0.23686	0	NaN	0.16006	0	0.70339	1.5908	0
240	NaN	0.24053	NaN	0	NaN	NaN	0.24317	0	0	0	NaN	0	NaN	0.10114	0	NaN	NaN	NaN	NaN	0	NaN	NaN	2.796	NaN	NaN	1.6917	NaN	NaN	NaN	1.4245	NaN	1.6004	NaN	1.1021	0	NaN	0	3.3574	0.25606	0	2.0973	0	0	NaN	0	0	0.80255	1.7336	0
241	NaN	0.23665	NaN	0	NaN	NaN	0.46316	0	0	0	NaN	0	NaN	0.37486	0	NaN	NaN	NaN	NaN	0	NaN	NaN	2.7962	NaN	NaN	1.5332	NaN	NaN	NaN	1.3449	NaN	NaN	NaN	1.1275	0	NaN	0	3.7379	0.84483	0	2.7684	0.080905	0	NaN	0.24192	0	0.7507	1.2699	0
242	NaN	0	NaN	0	NaN	NaN	0.56739	0	0	0	NaN	0	NaN	0.68125	0	NaN	NaN	NaN	NaN	0	NaN	NaN	2.7108	NaN	NaN	2.7604	NaN	NaN	NaN	0	NaN	NaN	NaN	1.4813	0	NaN	0	3.5037	0.22838	0	2.2607	0.13171	0	NaN	0.49656	0	0.8343	1.9719	0
243	NaN	0.27165	NaN	0	NaN	NaN	0.2691	0	0	0	NaN	0	NaN	0.2385	0	NaN	NaN	NaN	NaN	0	NaN	NaN	2.814	NaN	NaN	1.7844	NaN	NaN	NaN	0.87534	NaN	NaN	NaN	1.5085	0	NaN	0	5.2691	0.10499	0	3.7064	0	0	NaN	0.1688	0	0.69279	2.5089	0
244	NaN	0	NaN	0	NaN	NaN	1.1484	0	0	0	NaN	0	NaN	0.26369	0	NaN	NaN	NaN	NaN	0	NaN	NaN	2.674	NaN	NaN	1.236	NaN	NaN	NaN	1.0217	NaN	NaN	NaN	0.5207	0	NaN	0	2.5991	0	0	0.7238	0	0	NaN	0.25116	0	0.69118	1.8123	0
245	NaN	0	NaN	0	NaN	NaN	0.2143	0	0	0	NaN	0	NaN	0.033931	0	NaN	NaN	NaN	NaN	0	NaN	NaN	3.038	NaN	NaN	2.2948	NaN	NaN	NaN	0.93353	NaN	NaN	NaN	0	0	NaN	0	3.0062	0	0	0.94944	0	0	NaN	0	0	0.75227	2.0767	0
246	NaN	0.37807	NaN	0	NaN	NaN	1.1814	0	0	0	NaN	0	NaN	0.4987	0	NaN	NaN	NaN	NaN	0	NaN	NaN	2.1495	NaN	NaN	1.7245	NaN	NaN	NaN	1.4991	NaN	NaN	NaN	1.0613	0	NaN	0	5.0904	0	0	2.6083	0	0	NaN	0.92787	0	0.84765	1.9857	0
247	NaN	0.32415	NaN	0	NaN	NaN	0.85854	0	0	0	NaN	0	NaN	0.20341	0	NaN	NaN	NaN	NaN	0	NaN	NaN	3.1224	NaN	NaN	1.708	NaN	NaN	NaN	0.66483	NaN	NaN	NaN	1.3973	0	NaN	0	4.8416	0.33037	0	2.3352	0	0	NaN	0.65936	0	0.87598	1.7087	0
248	NaN	0	NaN	0	NaN	NaN	0.86251	0	0	0	NaN	0	NaN	0.54828	0	NaN	NaN	NaN	NaN	0	NaN	NaN	2.1648	NaN	NaN	2.0714	NaN	NaN	NaN	1.5125	NaN	NaN	NaN	1.7584	0	NaN	0	4.4424	0	0	3.1829	0	0	NaN	0.61664	0	0.64706	1.738	0
249	NaN	0	NaN	0	NaN	NaN	0.42299	0	0	0	NaN	0	NaN	0.011202	0	NaN	NaN	NaN	NaN	0	NaN	NaN	2.3084	NaN	NaN	2.4343	NaN	NaN	NaN	0.67063	NaN	NaN	NaN	1.6814	0	NaN	0	1.8725	0.47631	0	2.7329	0	0	NaN	0.51594	0	0.81059	2.605	0
250	NaN	0	NaN	0	NaN	NaN	0	0	0	0	NaN	0	NaN	0	0	NaN	NaN	NaN	NaN	0	NaN	NaN	2.8419	NaN	NaN	2.6569	NaN	NaN	NaN	0.76167	NaN	NaN	NaN	1.959	0	NaN	0	4.9688	0.23076	0	2.7552	0	0	NaN	0.10793	0	0.66944	2.7145	0
251	NaN	0	NaN	0	NaN	NaN	0.51112	0	0	0	NaN	0	NaN	0.068669	0	NaN	NaN	NaN	NaN	0	NaN	NaN	2.0174	NaN	NaN	1.8273	NaN	NaN	NaN	1.3506	NaN	NaN	NaN	1.9095	0	NaN	0	2.0869	0	0	3.0224	0	0	NaN	0	0	0.87139	1.6387	0
252	NaN	0	NaN	0	NaN	NaN	0.28705	0	0	0	NaN	0	NaN	0	0	NaN	NaN	NaN	NaN	0	NaN	NaN	2.4087	NaN	NaN	2.4921	NaN	NaN	NaN	1.3979	NaN	NaN	NaN	1.8249	0	NaN	0	3.9161	0.12224	0	2.9135	0	0	NaN	0.32867	0	0.65908	1.8074	0
253	NaN	0	NaN	0	NaN	NaN	0.65847	0	0	0	NaN	0	NaN	0.050263	0	NaN	NaN	NaN	NaN	0	NaN	NaN	2.0656	NaN	NaN	1.6585	NaN	NaN	NaN	0	NaN	NaN	NaN	1.5244	0	NaN	0	4.27	0.068734	0	1.946	0	0	NaN	0.17571	0	0.76881	2.2711	0
254	NaN	0.23601	NaN	0	NaN	NaN	0	0	0	0	NaN	0	NaN	0	0	NaN	NaN	NaN	NaN	0	NaN	NaN	1.9437	NaN	NaN	1.3517	NaN	NaN	NaN	0.99895	NaN	NaN	NaN	1.944	0	NaN	0	3.7763	0	0	1.9105	0	0.3511	NaN	0.1	0	0.76372	1.4681	0
255	NaN	0	NaN	0	NaN	NaN	0	0	0	0	NaN	0	NaN	0	0	NaN	NaN	NaN	NaN	0	NaN	NaN	1.8094	NaN	NaN	1.5666	NaN	NaN	NaN	1.2211	NaN	NaN	NaN	1.9587	0	NaN	0	4.3863	0.34977	0	2.2889	0	0.32576	NaN	0.3153	0	0.87619	0.7652	0
256	NaN	0.31296	NaN	0	NaN	NaN	0.19266	0	0	0	NaN	0	NaN	0	0	NaN	NaN	NaN	NaN	0	NaN	NaN	1.7524	NaN	NaN	1.975	NaN	NaN	NaN	0.93231	NaN	NaN	NaN	1.73	0	NaN	0	3.7568	0	0	2.8874	0	0	NaN	0	0	1.0199	0.99609	0
257	NaN	0.48848	NaN	0	NaN	NaN	0.6636	0	0	0	NaN	0	NaN	0.11354	0	NaN	NaN	NaN	NaN	0	NaN	NaN	2.3911	NaN	NaN	1.9896	NaN	NaN	NaN	0.90259	NaN	NaN	NaN	1.6428	0	NaN	0	2.7317	0	0	3.7013	0	0	NaN	0.11133	0	0.94568	1.7299	0
258	NaN	0	NaN	0	NaN	NaN	0.58342	0	0	0	NaN	0	NaN	0.058382	0	NaN	NaN	NaN	NaN	0	NaN	NaN	1.2791	NaN	NaN	1.6592	NaN	NaN	NaN	0.70988	NaN	NaN	NaN	1.1715	0	NaN	0	2.1562	0.0067894	0	3.0281	0	0	NaN	0.45729	0	0.84662	2.1785	0
259	NaN	0	NaN	0	NaN	NaN	0.32241	0	0	0	NaN	0	NaN	0.46305	0	NaN	NaN	NaN	NaN	0	NaN	NaN	2.2454	NaN	NaN	1.7834	NaN	NaN	NaN	0	NaN	NaN	NaN	2.107	0	NaN	0	5.5687	0	0	2.4811	0	0	NaN	0.062894	0	0.52428	2.636	0
260	NaN	0	NaN	0	NaN	NaN	0	0	0	0	NaN	0	NaN	0.1475	0	NaN	NaN	NaN	NaN	0	NaN	NaN	2.8591	NaN	NaN	1.498	NaN	NaN	NaN	0	NaN	NaN	NaN	1.8711	0	NaN	0	4.708	0	0	2.6405	0	0	NaN	0.57984	0	0.64124	1.5661	0
261	NaN	0.57407	NaN	0	NaN	NaN	0.35108	0	0	0	NaN	0	NaN	1.2591	0	NaN	NaN	NaN	NaN	0	NaN	NaN	2.2736	NaN	NaN	1.8335	NaN	NaN	NaN	0	NaN	NaN	NaN	1.3547	0	NaN	0	3.752	0.40687	0	2.6885	0.4727	0	NaN	0.46035	0	0	1.9046	0
262	NaN	0.3039	NaN	0	NaN	NaN	0	0	0	0	NaN	0	NaN	0.18087	0	NaN	NaN	NaN	NaN	0	NaN	NaN	2.0901	NaN	NaN	1.8433	NaN	NaN	NaN	1.4281	NaN	NaN	NaN	0.70529	0	NaN	0	4.8586	0.51743	0	2.3903	0	0	NaN	0.54088	0	0.58526	1.5111	0
263	NaN	0	NaN	0	NaN	NaN	0.58151	0	0	0	NaN	0	NaN	0.80317	0	NaN	NaN	NaN	NaN	0	NaN	NaN	2.7618	NaN	NaN	2.1083	NaN	NaN	NaN	1.1576	NaN	NaN	NaN	1.7248	0	NaN	0	4.8223	0	0	2.6155	0	0	NaN	0.35535	0	0.64401	1.6705	0
264	NaN	0	NaN	0	NaN	NaN	0	0	0	0	NaN	0	NaN	0.31985	0	NaN	NaN	NaN	NaN	0	NaN	NaN	2.6862	NaN	NaN	1.748	NaN	NaN	NaN	1.0379	NaN	NaN	NaN	1.7984	0	NaN	0	5.4738	0.51557	0	2.9121	0	0	NaN	0.1062	0	0.55669	2.0523	0
265	NaN	0	NaN	0	NaN	NaN	0.85163	0	0	0	NaN	0	NaN	0	0	NaN	NaN	NaN	NaN	0	NaN	NaN	3.0403	NaN	NaN	2.1235	NaN	NaN	NaN	0.32091	NaN	NaN	NaN	2.4951	0	NaN	0	5.6114	0.27617	0	2.8352	0	0	NaN	0.24997	0	0.47613	1.9104	0
266	NaN	0.27086	NaN	0	NaN	NaN	0.17937	0	0	0	NaN	0	NaN	0.10588	0	NaN	NaN	NaN	NaN	0	NaN	NaN	2.7131	NaN	NaN	1.9908	NaN	NaN	NaN	0.63874	NaN	NaN	NaN	2.4543	0	NaN	0	3.0768	0	0	2.8455	0	0	NaN	0.50614	0	0.48126	2.1619	0
267	NaN	0	NaN	0	NaN	NaN	0.61799	0	0	0	NaN	0	NaN	0.18491	0	NaN	NaN	NaN	NaN	0	NaN	NaN	2.454	NaN	NaN	1.6728	NaN	NaN	NaN	0	NaN	NaN	NaN	0.97768	0	NaN	0	3.2803	0	0	1.7475	0	0	NaN	0.79851	0	0.41117	2.2888	0
268	NaN	0	NaN	0	NaN	NaN	0.34977	0	0	0	NaN	0	NaN	0.50596	0	NaN	NaN	NaN	NaN	0	NaN	NaN	3.0601	NaN	NaN	1.7395	NaN	NaN	NaN	0.9673	NaN	NaN	NaN	1.0947	0	NaN	0	4.5179	0	0	2.5596	0	0	NaN	0.38202	0	0.43455	2.0898	0
269	NaN	0.25351	NaN	0	NaN	NaN	0.58817	0	0	0	NaN	0	NaN	0.17893	0	NaN	NaN	NaN	NaN	0	NaN	NaN	2.563	NaN	NaN	1.705	NaN	NaN	NaN	0.99867	NaN	NaN	NaN	0	0	NaN	0	4.8894	0	0	2.6767	0	0	NaN	0.95769	0	0	1.3937	0
270	NaN	0	NaN	0	NaN	NaN	0.90609	0	0	0	NaN	0	NaN	0.3448	0	NaN	NaN	NaN	NaN	0	NaN	NaN	3.0307	NaN	NaN	2.3707	NaN	NaN	NaN	0	NaN	NaN	NaN	1.0933	0	NaN	0	5.3021	0	0	2.4446	0	0	NaN	0.73107	0	0.53338	2.2249	0
271	NaN	0	NaN	0	NaN	NaN	0.37262	0	0	0	NaN	0	NaN	0.69182	0	NaN	NaN	NaN	NaN	0	NaN	NaN	3.0741	NaN	NaN	1.8684	NaN	NaN	NaN	0	NaN	NaN	NaN	1.46	0	NaN	0	2.6646	0	0	2.6088	0	0	NaN	1.003	0	0.51967	1.772	0
[truncated: 259 more columns]
