# Supplementary material for: In Vivo Transcription Kinetics of a Synthetic Gene Uninvolved in Stress-Response Pathways in Stressed Escherichia coli Cells
Source: PLoS One. 2014 Sep 30;9(9):e109005. doi: 10.1371/journal.pone.0109005 (PMC4182640; doi:10.1371/journal.pone.0109005)
Supplement: File S1 — Supporting information. (ZIP) [file pone.0109005.s002.zip › raw data for submission/oxidative stress/oxidative_repeat_fit_intensity.csv]

1	0	1.3488e-17	0.055321	0	0.0076448	0	0.038004	0.065016	3.3721e-18	0.0026283	0	0	0.015099	0.0067709	0.002702	0.017136	0	1.5701e-16	0.12216	0	0	-4.9651e-17	0.0026995	0	0	0.44796	0	0.011655	0.012284	-5.9348e-16	0	0.025428	0.0117	0.026725	0.0014557	0	0	0.33251	0.02795	0	0.18623	-3.3721e-18	0.030357	5.6381e-17	0.0031657	0	0.012335	0.020862	-6.7441e-17
2	0	1.3488e-17	0.055321	0	0.0076448	0	0.038004	0.065016	3.3721e-18	0.0026283	0	0	0.015099	0.0067709	0.002702	0.017136	0	1.5701e-16	0.12216	0	0	-4.9651e-17	0.0026995	0	0	0.44796	0	0.011655	0.012284	-5.9348e-16	0	0.025428	0.0117	0.026725	0.0014557	0	0	0.33251	0.02795	0	0.18623	-3.3721e-18	0.030357	5.6381e-17	0.0031657	0	0.012335	0.020862	-6.7441e-17
3	0	1.3488e-17	0.055321	0	0.0076448	0	0.038004	0.065016	3.3721e-18	0.0026283	0	0	0.015099	0.0067709	0.002702	0.017136	0	1.5701e-16	0.12216	0	0	-4.9651e-17	0.0026995	0	0	0.44796	0	0.011655	0.012284	-5.9348e-16	0	0.025428	0.0117	0.026725	0.0014557	0	0	0.33251	0.02795	0	0.18623	-3.3721e-18	0.030357	5.6381e-17	0.0031657	0	0.012335	0.020862	-6.7441e-17
4	0	1.3488e-17	0.055321	0	0.0076448	0	0.038004	0.065016	3.3721e-18	0.0026283	0	0	0.015099	0.0067709	0.002702	0.017136	0	1.5701e-16	0.12216	0	0	-4.9651e-17	0.0026995	0	0	0.44796	0	0.011655	0.012284	-5.9348e-16	0	0.025428	0.0117	0.026725	0.0014557	0	0	0.33251	0.02795	0	0.18623	-3.3721e-18	0.030357	5.6381e-17	0.0031657	0	0.012335	0.020862	-6.7441e-17
5	0	1.3488e-17	0.055321	0	0.0076448	0	0.038004	0.065016	3.3721e-18	0.0026283	0	0	0.015099	0.0067709	0.002702	0.017136	0	1.5701e-16	0.12216	0	0	-4.9651e-17	0.0026995	0	0	0.44796	0	0.011655	0.012284	-5.9348e-16	0	0.025428	0.0117	0.026725	0.0014557	0	0	0.33251	0.02795	0	0.18623	-3.3721e-18	0.030357	5.6381e-17	0.0031657	0	0.012335	0.020862	-6.7441e-17
6	0	1.3488e-17	0.055321	0	0.0076448	0	0.038004	0.065016	3.3721e-18	0.0026283	0	0	0.015099	0.0067709	0.002702	0.017136	0	1.5701e-16	0.12216	0	0	-4.9651e-17	0.0026995	0	0	0.44796	0	0.011655	0.012284	-5.9348e-16	0	0.025428	0.0117	0.026725	0.0014557	0	0	0.33251	0.02795	0	0.18623	-3.3721e-18	0.030357	5.6381e-17	0.0031657	0	0.012335	0.020862	-6.7441e-17
7	0	1.3488e-17	0.055321	0	0.0076448	0	0.038004	0.065016	3.3721e-18	0.0026283	0	0	0.015099	0.0067709	0.002702	0.017136	0	1.5701e-16	0.12216	0	0	-4.9651e-17	0.0026995	0	0	0.44796	0	0.011655	0.012284	-5.9348e-16	0	0.025428	0.0117	0.026725	0.0014557	0	0	0.33251	0.02795	0	0.18623	-3.3721e-18	0.030357	5.6381e-17	0.0031657	0	0.012335	0.020862	-6.7441e-17
8	0	1.3488e-17	0.055321	0	0.0076448	0	0.038004	0.065016	3.3721e-18	0.0026283	0	0	0.015099	0.0067709	0.002702	0.017136	0	1.5701e-16	0.12216	0	0	-4.9651e-17	0.0026995	0	0	0.44796	0	0.011655	0.012284	-5.9348e-16	0	0.025428	0.0117	0.026725	0.0014557	0	0	0.33251	0.02795	0	0.18623	-3.3721e-18	0.030357	5.6381e-17	0.0031657	0	0.012335	0.020862	-6.7441e-17
9	0	1.3488e-17	0.055321	0	0.0076448	0	0.038004	0.065016	3.3721e-18	0.0026283	0	0	0.015099	0.0067709	0.002702	0.017136	0	1.5701e-16	0.12216	0	0	-4.9651e-17	0.0026995	0	0	0.44796	0	0.011655	0.012284	-5.9348e-16	0	0.025428	0.0117	0.026725	0.0014557	0	0	0.33251	0.02795	0	0.18623	-3.3721e-18	0.030357	5.6381e-17	0.0031657	0	0.012335	0.020862	-6.7441e-17
10	0	1.3488e-17	0.055321	0	0.0076448	0	0.038004	0.065016	3.3721e-18	0.0026283	0	0	0.015099	0.0067709	0.002702	0.017136	0	1.5701e-16	0.12216	0	0	-4.9651e-17	0.0026995	0	0	0.44796	0	0.011655	0.012284	-5.9348e-16	0	0.025428	0.0117	0.026725	0.0014557	0	0	0.33251	0.02795	0	0.18623	-3.3721e-18	0.030357	5.6381e-17	0.0031657	0	0.012335	0.020862	-6.7441e-17
11	0	1.3488e-17	0.055321	0	0.0076448	0	0.038004	0.065016	3.3721e-18	0.0026283	0	0	0.015099	0.0067709	0.002702	0.017136	0	1.5701e-16	NaN	0	0	-4.9651e-17	0.0026995	0	NaN	0.44796	0	0.011655	0.012284	-5.9348e-16	NaN	0.025428	0.0117	0.026725	0.0014557	0	0	0.33251	0.02795	0	0.18623	-3.3721e-18	0.030357	5.6381e-17	0.0031657	0	0.012335	0.020862	-6.7441e-17
12	0	1.3488e-17	0.055321	0	0.0076448	0	0.038004	0.065016	3.3721e-18	0.0026283	0	0	0.015099	0.0067709	0.002702	0.017136	0	0.23156	NaN	0	0	-4.9651e-17	0.0026995	0	NaN	0.44796	0	0.011655	0.012284	-5.9348e-16	NaN	0.025428	0.0117	0.026725	0.0014557	0	0	0.33251	0.02795	0	0.18623	-3.3721e-18	0.030357	5.6381e-17	0.0031657	0	0.012335	0.020862	-6.7441e-17
13	0	1.3488e-17	0.055321	0	0.0076448	0	0.038004	0.065016	3.3721e-18	0.0026283	0	0	0.015099	0.0067709	0.002702	0.017136	0	0.23156	NaN	0	0	-4.9651e-17	0.0026995	0	NaN	0.44796	0	0.011655	0.012284	-5.9348e-16	NaN	0.025428	0.0117	0.026725	0.0014557	0	0	0.33251	0.02795	0	0.18623	-3.3721e-18	0.030357	5.6381e-17	0.0031657	0	0.012335	0.020862	-6.7441e-17
14	0	1.3488e-17	0.055321	0	0.0076448	0	0.038004	0.065016	3.3721e-18	0.0026283	0	0	0.015099	0.0067709	0.002702	0.017136	0	0.23156	NaN	0	0	-4.9651e-17	0.0026995	0	NaN	0.44796	0	0.011655	0.012284	-5.9348e-16	NaN	0.025428	0.0117	0.026725	0.0014557	0	0	0.33251	0.02795	0	0.18623	-3.3721e-18	0.030357	5.6381e-17	0.0031657	0	0.012335	0.020862	-6.7441e-17
15	0	1.3488e-17	0.055321	0	0.0076448	0	0.038004	0.065016	3.3721e-18	0.0026283	0	0	0.015099	0.0067709	0.002702	0.017136	0	0.23156	NaN	0	0	-4.9651e-17	0.0026995	0	NaN	0.44796	0	0.011655	0.012284	-5.9348e-16	NaN	0.025428	0.0117	0.026725	0.0014557	0	0	0.33251	0.02795	0	0.18623	-3.3721e-18	0.030357	5.6381e-17	0.0031657	0	0.012335	0.020862	-6.7441e-17
16	0	1.3488e-17	0.055321	0	0.0076448	0	0.038004	0.065016	3.3721e-18	0.0026283	0	0	0.015099	0.0067709	0.002702	0.017136	0	0.23156	NaN	0	0	-4.9651e-17	0.0026995	0	NaN	0.44796	0	0.011655	0.012284	-5.9348e-16	NaN	0.025428	0.0117	0.026725	0.0014557	0	0	0.33251	0.02795	0	0.18623	-3.3721e-18	0.030357	5.6381e-17	0.0031657	0	0.012335	0.020862	-6.7441e-17
17	0	1.3488e-17	0.055321	0	0.0076448	0	0.038004	0.065016	3.3721e-18	0.0026283	0	0	0.015099	0.0067709	0.002702	0.017136	0	0.23156	NaN	0	0	-4.9651e-17	0.0026995	0	NaN	0.44796	0	0.011655	0.012284	-5.9348e-16	NaN	0.025428	0.0117	0.026725	0.0014557	0	0	0.33251	0.02795	0	0.18623	-3.3721e-18	0.030357	5.6381e-17	0.0031657	0	0.012335	0.020862	-6.7441e-17
18	0	1.3488e-17	0.055321	0	0.0076448	0	0.038004	0.065016	3.3721e-18	0.0026283	0	0	0.015099	0.0067709	0.002702	0.017136	0	0.23156	NaN	0	0	-4.9651e-17	0.0026995	0	NaN	0.44796	0	0.011655	0.012284	-5.9348e-16	NaN	0.025428	0.0117	0.026725	0.0014557	0	0	0.33251	0.02795	0	0.18623	-3.3721e-18	0.030357	5.6381e-17	0.0031657	0	0.012335	0.020862	-6.7441e-17
19	0	1.3488e-17	0.055321	0	0.0076448	0	0.038004	0.065016	3.3721e-18	0.0026283	0	0	0.015099	0.0067709	0.002702	0.017136	0	0.23156	NaN	0	0	-4.9651e-17	0.0026995	0	NaN	0.44796	0	0.011655	0.012284	-5.9348e-16	NaN	0.025428	0.0117	0.026725	0.0014557	0	0	0.33251	0.02795	0	0.18623	-3.3721e-18	0.030357	5.6381e-17	0.0031657	0	0.012335	0.020862	-6.7441e-17
20	0	1.3488e-17	0.055321	0	0.0076448	0	0.038004	0.065016	3.3721e-18	0.0026283	0	0	0.015099	0.0067709	0.002702	0.017136	0	0.23156	NaN	0	0	-4.9651e-17	0.0026995	0.1699	NaN	0.44796	0	0.011655	0.012284	-5.9348e-16	NaN	0.025428	0.0117	0.026725	0.0014557	0	0	0.33251	0.02795	0	0.18623	-3.3721e-18	0.030357	5.6381e-17	0.0031657	0	0.012335	0.020862	-6.7441e-17
21	NaN	1.3488e-17	NaN	0	0.0076448	NaN	0.038004	0.065016	3.3721e-18	0.0026283	0	0	0.015099	0.0067709	0.002702	0.017136	0	0.23156	NaN	0	NaN	-4.9651e-17	0.0026995	NaN	NaN	0.44796	0	0.011655	0.012284	-5.9348e-16	NaN	0.025428	0.0117	0.026725	0.0014557	0	0	0.33251	0.02795	0	0.18623	-3.3721e-18	0.030357	5.6381e-17	0.0031657	0	0.012335	0.020862	-6.7441e-17
22	NaN	1.3488e-17	NaN	0	0.0076448	NaN	0.038004	0.065016	3.3721e-18	0.0026283	0	0	0.015099	0.0067709	0.002702	0.017136	0	0.23156	NaN	0	NaN	-4.9651e-17	0.0026995	NaN	NaN	0.44796	0	0.011655	0.012284	-5.9348e-16	NaN	0.025428	0.0117	0.026725	0.0014557	0	0	0.33251	0.02795	0	0.18623	-3.3721e-18	0.030357	5.6381e-17	0.0031657	0	0.012335	0.020862	-6.7441e-17
23	NaN	1.3488e-17	NaN	0	0.0076448	NaN	0.038004	0.065016	3.3721e-18	0.0026283	0	0	0.015099	0.0067709	0.002702	0.017136	0	0.23156	NaN	0	NaN	-4.9651e-17	0.0026995	NaN	NaN	0.44796	0	0.011655	0.012284	-5.9348e-16	NaN	0.025428	0.0117	0.026725	0.0014557	0	0	0.33251	0.02795	0	0.18623	-3.3721e-18	0.030357	5.6381e-17	0.0031657	0	0.012335	0.020862	-6.7441e-17
24	NaN	1.3488e-17	NaN	0	0.0076448	NaN	0.038004	0.065016	3.3721e-18	0.0026283	0	0	0.015099	0.0067709	0.002702	0.017136	0	0.23156	NaN	0	NaN	-4.9651e-17	0.0026995	NaN	NaN	0.44796	0	0.011655	0.012284	-5.9348e-16	NaN	0.025428	0.0117	0.026725	0.0014557	0	0	0.33251	0.02795	0	0.18623	-3.3721e-18	0.030357	5.6381e-17	0.0031657	0	0.012335	0.020862	-6.7441e-17
25	NaN	1.3488e-17	NaN	0	0.0076448	NaN	0.038004	0.065016	3.3721e-18	0.0026283	0	0	0.21724	0.0067709	0.002702	0.017136	0	0.23156	NaN	0	NaN	-4.9651e-17	0.0026995	NaN	NaN	0.44796	0	0.011655	0.012284	-5.9348e-16	NaN	0.025428	0.14626	0.026725	0.0014557	0	0	0.33251	0.02795	0	0.18623	-3.3721e-18	0.030357	5.6381e-17	0.0031657	0	0.012335	0.020862	-6.7441e-17
26	NaN	1.3488e-17	NaN	0	0.0076448	NaN	0.038004	0.065016	3.3721e-18	0.0026283	0	0	0.21724	0.0067709	0.002702	0.017136	0	0.23156	NaN	0	NaN	-4.9651e-17	0.0026995	NaN	NaN	0.44796	0	0.011655	0.012284	-5.9348e-16	NaN	0.025428	0.14626	0.026725	0.0014557	0	0	0.33251	0.02795	0	0.18623	-3.3721e-18	0.030357	5.6381e-17	0.0031657	0	0.012335	0.020862	-6.7441e-17
27	NaN	1.3488e-17	NaN	0	0.0076448	NaN	0.038004	0.065016	3.3721e-18	0.0026283	0	0	0.21724	0.0067709	0.002702	0.017136	0	0.23156	NaN	0	NaN	-4.9651e-17	0.0026995	NaN	NaN	0.44796	0	0.011655	0.012284	-5.9348e-16	NaN	0.025428	0.14626	0.026725	0.0014557	0	0	0.33251	0.02795	0	0.18623	-3.3721e-18	0.030357	5.6381e-17	0.0031657	0	0.012335	0.020862	0.06585
28	NaN	1.3488e-17	NaN	0	0.0076448	NaN	0.038004	0.065016	3.3721e-18	0.0026283	0	0	0.21724	0.0067709	0.002702	0.017136	0	0.23156	NaN	0	NaN	0.38708	0.0026995	NaN	NaN	0.44796	0	0.011655	0.012284	-5.9348e-16	NaN	0.025428	0.14626	0.026725	0.0014557	0	0	0.33251	0.02795	0	0.18623	-3.3721e-18	0.030357	5.6381e-17	0.0031657	0	0.012335	0.020862	0.06585
29	NaN	1.3488e-17	NaN	0	0.21204	NaN	0.038004	0.065016	3.3721e-18	0.0026283	0	0	0.21724	0.0067709	0.002702	0.32957	0	0.41733	NaN	0	NaN	0.38708	0.0026995	NaN	NaN	1.1507	0	0.011655	0.012284	-5.9348e-16	NaN	0.025428	0.14626	0.026725	0.0014557	0	0	0.33251	0.02795	0	0.18623	-3.3721e-18	0.030357	5.6381e-17	0.0031657	0	0.012335	0.020862	0.06585
30	NaN	1.3488e-17	NaN	0	0.21204	NaN	0.038004	0.065016	0.032281	0.0026283	0	0	0.21724	0.0067709	0.002702	0.32957	0	0.41733	NaN	0	NaN	0.38708	0.0026995	NaN	NaN	1.1507	0	0.011655	0.012284	-5.9348e-16	NaN	0.025428	0.14626	0.026725	0.0014557	0	0	0.33251	0.02795	0	0.18623	-3.3721e-18	0.030357	5.6381e-17	0.0031657	0	0.42516	0.020862	0.06585
31	NaN	1.3488e-17	NaN	0	0.21204	NaN	0.038004	0.065016	0.032281	0.0026283	0	0	0.21724	0.0067709	0.002702	0.32957	0	0.41733	NaN	0	NaN	0.38708	0.0026995	NaN	NaN	1.1507	0	0.011655	0.012284	-5.9348e-16	NaN	0.025428	0.14626	0.026725	0.0014557	0	0	0.33251	0.02795	0	0.18623	-3.3721e-18	0.030357	5.6381e-17	0.0031657	0	0.42516	0.020862	0.06585
32	NaN	1.3488e-17	NaN	0	0.21204	NaN	0.038004	0.065016	0.032281	0.0026283	0	0	0.21724	0.0067709	0.002702	0.32957	0	0.41733	NaN	0	NaN	0.38708	0.0026995	NaN	NaN	1.1507	0	0.011655	0.012284	-5.9348e-16	NaN	0.025428	0.14626	0.026725	0.0014557	0	0	0.33251	0.02795	0	0.18623	-3.3721e-18	0.030357	5.6381e-17	0.0031657	0	0.42516	0.020862	0.06585
33	NaN	1.3488e-17	NaN	0	0.21204	NaN	0.038004	0.065016	0.032281	0.0026283	0	0	0.21724	0.0067709	0.002702	0.32957	0	0.54022	NaN	0	NaN	0.38708	0.0026995	NaN	NaN	1.1507	0	0.011655	0.012284	0.38367	NaN	0.025428	0.14626	0.026725	0.0014557	0	0	0.33251	0.02795	0	0.18623	-3.3721e-18	0.030357	5.6381e-17	0.0031657	0	0.42516	0.020862	0.06585
34	NaN	1.3488e-17	NaN	0	0.21204	NaN	0.038004	0.065016	0.032281	0.0026283	0	0	0.21724	0.0067709	0.002702	0.32957	0	0.54022	NaN	0	NaN	0.38708	0.0026995	NaN	NaN	1.1507	0	0.011655	0.012284	0.38367	NaN	0.025428	0.14626	0.026725	0.0014557	0	0	0.33251	0.02795	0	0.18623	-3.3721e-18	0.030357	5.6381e-17	0.0031657	0	0.42516	0.020862	0.06585
35	NaN	1.3488e-17	NaN	0	0.21204	NaN	0.038004	0.065016	0.032281	0.0026283	0	0	0.21724	0.0067709	0.002702	0.32957	0	0.54022	NaN	0	NaN	0.38708	0.0026995	NaN	NaN	1.1507	0	0.011655	0.012284	0.38367	NaN	0.025428	0.14626	0.026725	0.0014557	0	0	0.33251	0.02795	0	0.18623	-3.3721e-18	0.030357	5.6381e-17	0.0031657	0	0.42516	0.020862	0.06585
36	NaN	1.3488e-17	NaN	0	0.21204	NaN	0.038004	0.065016	0.032281	0.0026283	0	0	0.21724	0.0067709	0.002702	0.32957	0	0.54022	NaN	0	NaN	0.38708	0.0026995	NaN	NaN	1.1507	0	0.2079	0.14492	0.38367	NaN	0.025428	0.14626	0.026725	0.0014557	0	0	0.33251	0.02795	0	0.18623	-3.3721e-18	0.030357	5.6381e-17	0.0031657	0	0.42516	0.020862	0.06585
37	NaN	1.3488e-17	NaN	0	0.21204	NaN	0.038004	0.065016	0.032281	0.0026283	0	0	0.21724	0.0067709	0.002702	0.32957	0	0.75593	NaN	0	NaN	0.38708	0.0026995	NaN	NaN	1.1507	0	0.2079	0.14492	0.38367	NaN	0.025428	0.14626	0.026725	0.0014557	0	0	0.33251	0.02795	0	0.18623	-3.3721e-18	0.030357	5.6381e-17	0.0031657	0	0.42516	0.020862	0.06585
38	NaN	1.3488e-17	NaN	0	0.21204	NaN	0.038004	0.065016	0.032281	0.0026283	0	0	0.21724	0.0067709	0.002702	0.32957	0	0.75593	NaN	0	NaN	0.71314	0.0026995	NaN	NaN	1.1507	0	0.2079	0.14492	0.38367	NaN	0.025428	0.14626	0.026725	0.0014557	0	0	0.33251	0.02795	0	0.18623	-3.3721e-18	0.030357	5.6381e-17	0.0031657	0	0.42516	0.020862	0.06585
39	NaN	1.3488e-17	NaN	0	0.21204	NaN	0.038004	0.065016	0.032281	0.0026283	0	0	0.21724	0.0067709	0.002702	0.32957	0	0.75593	NaN	0	NaN	0.71314	0.0026995	NaN	NaN	1.1507	0	0.2079	0.14492	0.38367	NaN	0.025428	0.14626	0.026725	0.0014557	0	0	0.33251	0.02795	0	0.18623	-3.3721e-18	0.030357	5.6381e-17	0.0031657	0	0.42516	0.020862	0.06585
40	NaN	1.3488e-17	NaN	0	0.21204	NaN	0.038004	0.065016	0.032281	0.0026283	0	0	0.21724	0.0067709	0.002702	0.68736	0	0.75593	NaN	0	NaN	0.71314	0.0026995	NaN	NaN	1.1507	0	0.2079	0.14492	0.38367	NaN	0.025428	0.14626	0.026725	0.0014557	0	0	0.33251	0.02795	0	0.18623	-3.3721e-18	0.030357	5.6381e-17	0.0031657	0	0.42516	0.020862	0.06585
41	NaN	1.3488e-17	NaN	0	0.21204	NaN	0.038004	0.065016	0.032281	0.0026283	NaN	0	0.42579	0.0067709	0.002702	NaN	0	0.75593	NaN	0	NaN	0.71314	0.0026995	NaN	NaN	1.1507	0	0.2079	0.14492	0.38367	NaN	0.025428	0.14626	0.026725	0.0014557	0	0	0.33251	0.02795	0	0.18623	-3.3721e-18	0.030357	5.6381e-17	0.0031657	0	0.42516	0.020862	0.06585
42	NaN	1.3488e-17	NaN	0	0.21204	NaN	0.038004	0.065016	0.032281	0.0026283	NaN	0	0.42579	0.0067709	0.002702	NaN	0	0.75593	NaN	0	NaN	0.71314	0.0026995	NaN	NaN	1.1507	0	0.2079	0.14492	0.38367	NaN	0.025428	0.14626	0.43542	0.0014557	0	0	0.33251	0.02795	0	0.18623	-3.3721e-18	0.030357	5.6381e-17	0.0031657	0	0.42516	0.020862	0.06585
43	NaN	1.3488e-17	NaN	0	0.21204	NaN	0.038004	0.065016	0.032281	0.0026283	NaN	0	0.42579	0.0067709	0.002702	NaN	0	0.75593	NaN	0	NaN	0.71314	0.0026995	NaN	NaN	1.1507	0	0.2079	0.14492	0.38367	NaN	0.025428	0.14626	0.43542	0.0014557	0	0	0.33251	0.02795	0	0.18623	-3.3721e-18	0.030357	5.6381e-17	0.0031657	0	0.42516	0.5197	0.06585
44	NaN	1.3488e-17	NaN	0	0.21204	NaN	0.038004	0.065016	0.032281	0.0026283	NaN	0	0.42579	0.0067709	0.002702	NaN	0	0.99782	NaN	0	NaN	0.71314	0.0026995	NaN	NaN	1.1507	0	0.2079	0.14492	0.38367	NaN	0.025428	0.14626	0.43542	0.0014557	0	0	0.33251	0.02795	0	0.18623	-3.3721e-18	0.030357	5.6381e-17	0.0031657	0	0.42516	0.5197	0.06585
45	NaN	1.3488e-17	NaN	0	0.21204	NaN	0.038004	0.065016	0.032281	0.0026283	NaN	0	0.42579	0.0067709	0.002702	NaN	0	0.99782	NaN	0	NaN	0.93275	0.0026995	NaN	NaN	1.1507	0	0.2079	0.14492	0.38367	NaN	0.025428	0.14626	0.43542	0.0014557	0	0	0.33251	0.02795	0	0.18623	-3.3721e-18	0.030357	5.6381e-17	0.0031657	0	0.42516	0.5197	0.06585
46	NaN	1.3488e-17	NaN	0	0.21204	NaN	0.038004	0.065016	0.032281	0.0026283	NaN	0	0.42579	0.0067709	0.002702	NaN	0	0.99782	NaN	0	NaN	0.93275	0.0026995	NaN	NaN	1.1507	0	0.53614	0.14492	0.38367	NaN	0.025428	0.4168	0.43542	0.0014557	0	0	0.33251	0.02795	0	0.18623	-3.3721e-18	0.030357	5.6381e-17	0.0031657	0	0.42516	0.5197	0.06585
47	NaN	1.3488e-17	NaN	0	0.21204	NaN	0.038004	0.065016	0.032281	0.0026283	NaN	0	0.42579	0.0067709	0.002702	NaN	0	0.99782	NaN	0	NaN	0.93275	0.0026995	NaN	NaN	1.1507	0	0.53614	0.14492	0.38367	NaN	0.025428	0.4168	0.43542	0.0014557	0	0	0.33251	0.02795	0	0.18623	-3.3721e-18	0.030357	5.6381e-17	0.0031657	0	0.42516	0.5197	0.06585
48	NaN	1.3488e-17	NaN	0	0.21204	NaN	0.038004	0.065016	0.032281	0.0026283	NaN	0	0.42579	0.0067709	0.002702	NaN	0	0.99782	NaN	0	NaN	0.93275	0.0026995	NaN	NaN	1.1507	0	0.53614	0.14492	0.38367	NaN	0.025428	0.4168	0.43542	0.0014557	0	0	0.33251	0.02795	0	0.18623	-3.3721e-18	0.030357	5.6381e-17	0.0031657	0	0.42516	0.5197	0.06585
49	NaN	1.3488e-17	NaN	0	0.21204	NaN	0.038004	0.065016	0.032281	0.0026283	NaN	0	0.42579	0.0067709	0.002702	NaN	0	0.99782	NaN	0	NaN	0.93275	0.0026995	NaN	NaN	1.1507	0	0.53614	0.14492	0.38367	NaN	0.025428	0.4168	0.43542	0.0014557	0	0	0.33251	0.02795	0	0.18623	-3.3721e-18	0.030357	5.6381e-17	0.0031657	0	0.42516	0.5197	0.06585
50	NaN	1.3488e-17	NaN	0	0.21204	NaN	0.038004	0.065016	0.032281	0.0026283	NaN	0	0.42579	0.0067709	0.002702	NaN	0	1.5791	NaN	0	NaN	0.93275	0.0026995	NaN	NaN	1.1507	0	0.53614	0.14492	1.0883	NaN	0.025428	0.4168	0.43542	0.0014557	0	0	0.33251	0.02795	0	0.18623	-3.3721e-18	0.030357	5.6381e-17	0.0031657	0	0.42516	0.5197	0.06585
51	NaN	1.3488e-17	NaN	0	NaN	NaN	0.038004	0.065016	0.032281	0.0026283	NaN	0	NaN	0.0067709	0.002702	NaN	0	NaN	NaN	0	NaN	0.93275	0.0026995	NaN	NaN	1.1507	0	0.53614	0.14492	1.0883	NaN	0.025428	0.4168	0.43542	0.0014557	0	0	0.33251	0.02795	0	0.18623	-3.3721e-18	0.030357	5.6381e-17	0.0031657	0	0.42516	0.5197	0.06585
52	NaN	1.3488e-17	NaN	0	NaN	NaN	0.038004	0.065016	0.032281	0.0026283	NaN	0	NaN	0.0067709	0.002702	NaN	0	NaN	NaN	0	NaN	0.93275	0.0026995	NaN	NaN	1.1507	0	0.53614	0.66501	1.0883	NaN	0.025428	0.4168	0.43542	0.0014557	0	0	0.33251	0.02795	0	0.18623	-3.3721e-18	0.030357	5.6381e-17	0.0031657	0	0.42516	0.5197	0.06585
53	NaN	1.3488e-17	NaN	0	NaN	NaN	0.038004	0.065016	0.032281	0.0026283	NaN	0	NaN	0.0067709	0.002702	NaN	0	NaN	NaN	0	NaN	0.93275	0.0026995	NaN	NaN	1.1507	0	0.53614	0.66501	1.0883	NaN	0.025428	0.75887	0.43542	0.0014557	0	0	0.33251	0.02795	0	0.18623	-3.3721e-18	0.030357	5.6381e-17	0.0031657	0	0.42516	0.5197	0.06585
54	NaN	1.3488e-17	NaN	0	NaN	NaN	0.038004	0.065016	0.032281	0.0026283	NaN	0	NaN	0.0067709	0.002702	NaN	0	NaN	NaN	0	NaN	0.93275	0.0026995	NaN	NaN	1.9256	0	0.53614	0.66501	1.0883	NaN	0.025428	0.75887	0.43542	0.0014557	0	0	0.33251	0.02795	0	0.18623	-3.3721e-18	0.030357	5.6381e-17	0.0031657	0	0.42516	0.5197	0.06585
55	NaN	1.3488e-17	NaN	0	NaN	NaN	0.038004	0.065016	0.032281	0.0026283	NaN	0	NaN	0.0067709	0.002702	NaN	0	NaN	NaN	0	NaN	0.93275	0.0026995	NaN	NaN	1.9256	0	0.53614	0.66501	1.0883	NaN	0.025428	0.75887	0.43542	0.0014557	0	0	0.33251	0.02795	0	0.18623	-3.3721e-18	0.030357	5.6381e-17	0.0031657	0	0.42516	0.5197	0.06585
56	NaN	1.3488e-17	NaN	0	NaN	NaN	0.038004	0.065016	0.032281	0.0026283	NaN	0	NaN	0.0067709	0.002702	NaN	0	NaN	NaN	0	NaN	0.93275	0.0026995	NaN	NaN	1.9256	0	0.53614	0.66501	1.0883	NaN	0.025428	0.75887	0.43542	0.0014557	0	0	0.33251	0.02795	0	0.18623	-3.3721e-18	0.030357	5.6381e-17	0.0031657	0	0.42516	0.5197	0.06585
57	NaN	1.3488e-17	NaN	0	NaN	NaN	0.038004	0.065016	0.032281	0.0026283	NaN	0	NaN	0.0067709	0.002702	NaN	0	NaN	NaN	0	NaN	0.93275	0.0026995	NaN	NaN	1.9256	0	0.53614	0.66501	1.0883	NaN	0.025428	0.75887	0.43542	0.0014557	0	0	0.33251	0.02795	0	0.18623	-3.3721e-18	0.030357	5.6381e-17	0.0031657	0	0.42516	0.5197	0.06585
58	NaN	1.3488e-17	NaN	0	NaN	NaN	0.038004	0.065016	0.032281	0.0026283	NaN	0	NaN	0.0067709	0.002702	NaN	0	NaN	NaN	0	NaN	0.93275	0.0026995	NaN	NaN	1.9256	0	0.53614	0.66501	1.0883	NaN	0.025428	0.75887	0.43542	0.0014557	0	0	0.33251	0.02795	0	0.18623	-3.3721e-18	0.030357	5.6381e-17	0.0031657	0	0.42516	0.5197	0.06585
59	NaN	1.3488e-17	NaN	0	NaN	NaN	0.038004	0.065016	0.032281	0.0026283	NaN	0	NaN	0.0067709	0.002702	NaN	0	NaN	NaN	0	NaN	0.93275	0.0026995	NaN	NaN	1.9256	0	0.53614	0.66501	1.0883	NaN	0.025428	1.2184	0.43542	0.0014557	0	0	0.33251	0.02795	0	0.18623	-3.3721e-18	0.030357	5.6381e-17	0.0031657	0	0.83175	0.5197	0.06585
60	NaN	1.3488e-17	NaN	0	NaN	NaN	0.038004	0.065016	0.032281	0.0026283	NaN	0	NaN	0.0067709	0.002702	NaN	0	NaN	NaN	0	NaN	0.93275	0.0026995	NaN	NaN	1.9256	0	0.53614	0.66501	1.0883	NaN	0.025428	1.2184	0.43542	0.0014557	0	0	0.33251	0.02795	0	0.18623	-3.3721e-18	0.030357	5.6381e-17	0.0031657	0	0.83175	0.5197	0.06585
61	NaN	1.3488e-17	NaN	0	NaN	NaN	0.038004	0.065016	0.032281	0.0026283	NaN	0	NaN	0.0067709	0.002702	NaN	0	NaN	NaN	0	NaN	0.93275	0.0026995	NaN	NaN	1.9256	0	0.53614	0.66501	1.0883	NaN	0.025428	1.2184	0.43542	0.0014557	0	0	0.33251	0.02795	0	0.87869	-3.3721e-18	0.030357	5.6381e-17	0.0031657	0	0.83175	0.5197	0.06585
62	NaN	1.3488e-17	NaN	0	NaN	NaN	0.038004	0.065016	0.032281	0.0026283	NaN	0	NaN	0.0067709	0.002702	NaN	0	NaN	NaN	0	NaN	0.93275	0.0026995	NaN	NaN	1.9256	0	0.53614	0.66501	1.0883	NaN	0.025428	1.2184	0.43542	0.0014557	0	0	0.33251	0.02795	0	0.87869	-3.3721e-18	0.030357	5.6381e-17	0.0031657	0	0.83175	0.5197	0.06585
63	NaN	1.3488e-17	NaN	0	NaN	NaN	0.038004	0.065016	0.032281	0.0026283	NaN	0	NaN	0.0067709	0.002702	NaN	0	NaN	NaN	0	NaN	1.2457	0.0026995	NaN	NaN	1.9256	0	0.53614	0.66501	1.0883	NaN	0.025428	1.2184	0.43542	0.0014557	0	0	0.33251	0.02795	0	0.87869	-3.3721e-18	0.030357	5.6381e-17	0.0031657	0	0.83175	0.5197	0.06585
64	NaN	1.3488e-17	NaN	0	NaN	NaN	0.038004	0.065016	0.032281	0.0026283	NaN	0	NaN	0.0067709	0.002702	NaN	0	NaN	NaN	0	NaN	1.2457	0.0026995	NaN	NaN	1.9256	0	0.53614	0.66501	1.0883	NaN	0.025428	1.2184	0.43542	0.0014557	0	0	0.33251	0.02795	0	0.87869	-3.3721e-18	0.030357	5.6381e-17	0.0031657	0	0.83175	0.5197	0.06585
65	NaN	1.3488e-17	NaN	0	NaN	NaN	0.038004	0.065016	0.032281	0.0026283	NaN	0	NaN	0.0067709	0.002702	NaN	0	NaN	NaN	0	NaN	1.2457	0.0026995	NaN	NaN	1.9256	0	0.53614	0.66501	1.0883	NaN	0.025428	1.2184	0.43542	0.0014557	0	0	0.33251	0.02795	0	0.87869	-3.3721e-18	0.030357	5.6381e-17	0.0031657	0	0.83175	0.5197	0.06585
66	NaN	1.3488e-17	NaN	0	NaN	NaN	0.038004	0.065016	0.032281	0.0026283	NaN	0	NaN	0.0067709	0.002702	NaN	0	NaN	NaN	0	NaN	1.2457	0.0026995	NaN	NaN	1.9256	0	0.53614	0.66501	1.0883	NaN	0.025428	1.2184	0.43542	0.0014557	0	0	0.94576	0.02795	0	0.87869	-3.3721e-18	0.030357	5.6381e-17	0.0031657	0	0.83175	0.5197	0.06585
67	NaN	1.3488e-17	NaN	0	NaN	NaN	0.038004	0.065016	0.032281	0.0026283	NaN	0	NaN	0.0067709	0.002702	NaN	0	NaN	NaN	0	NaN	1.2457	0.0026995	NaN	NaN	1.9256	0	0.53614	0.66501	1.0883	NaN	0.025428	1.2184	0.43542	0.0014557	0	0	0.94576	0.02795	0	0.87869	-3.3721e-18	0.030357	5.6381e-17	0.0031657	0	0.83175	0.5197	0.06585
68	NaN	1.3488e-17	NaN	0	NaN	NaN	0.038004	0.065016	0.032281	0.0026283	NaN	0	NaN	0.0067709	0.002702	NaN	0	NaN	NaN	0	NaN	1.2457	0.22549	NaN	NaN	1.9256	0	0.53614	0.66501	1.0883	NaN	0.025428	1.2184	0.43542	0.0014557	0	0	0.94576	0.02795	0	0.87869	-3.3721e-18	0.030357	5.6381e-17	0.0031657	0	0.83175	0.5197	0.06585
69	NaN	1.3488e-17	NaN	0	NaN	NaN	0.038004	0.065016	0.032281	0.0026283	NaN	0	NaN	0.0067709	0.002702	NaN	0	NaN	NaN	0	NaN	1.5274	0.22549	NaN	NaN	1.9256	0	0.53614	0.66501	1.0883	NaN	0.025428	1.6106	0.43542	0.0014557	0	0	0.94576	0.02795	0	0.87869	-3.3721e-18	0.030357	5.6381e-17	0.0031657	0	0.83175	0.5197	0.06585
70	NaN	1.3488e-17	NaN	0	NaN	NaN	0.038004	0.065016	0.032281	0.0026283	NaN	0	NaN	0.0067709	0.002702	NaN	0	NaN	NaN	0	NaN	1.5274	0.22549	NaN	NaN	1.9256	0	0.80222	0.66501	1.0883	NaN	0.025428	1.6106	0.43542	0.0014557	0	0	0.94576	0.02795	0	0.87869	-3.3721e-18	0.030357	5.6381e-17	0.0031657	0	0.83175	0.5197	0.06585
71	NaN	1.3488e-17	NaN	0	NaN	NaN	0.038004	0.065016	0.032281	0.0026283	NaN	0	NaN	0.0067709	0.002702	NaN	0	NaN	NaN	0	NaN	1.5274	0.22549	NaN	NaN	1.9256	0	0.80222	0.66501	1.0883	NaN	0.025428	1.6106	0.43542	0.0014557	0	0	0.94576	0.02795	0	0.87869	-3.3721e-18	0.030357	5.6381e-17	0.0031657	0	0.83175	0.5197	0.06585
72	NaN	1.3488e-17	NaN	0	NaN	NaN	0.038004	0.065016	0.032281	0.0026283	NaN	0	NaN	0.0067709	0.002702	NaN	0	NaN	NaN	0	NaN	1.5274	0.22549	NaN	NaN	1.9256	0	0.80222	0.66501	1.0883	NaN	0.025428	1.6106	0.43542	0.0014557	0	0	0.94576	0.02795	0	0.87869	-3.3721e-18	0.030357	5.6381e-17	0.0031657	0	0.83175	0.5197	0.06585
73	NaN	1.3488e-17	NaN	0	NaN	NaN	0.038004	0.065016	0.032281	0.0026283	NaN	0	NaN	0.0067709	0.002702	NaN	0	NaN	NaN	0	NaN	1.8649	0.22549	NaN	NaN	1.9256	0	0.80222	0.66501	1.0883	NaN	0.025428	1.6106	0.43542	0.0014557	0	0	0.94576	0.02795	0	0.87869	-3.3721e-18	0.030357	5.6381e-17	0.0031657	0	0.83175	0.5197	0.06585
74	NaN	1.3488e-17	NaN	0	NaN	NaN	0.038004	0.065016	0.032281	0.0026283	NaN	0	NaN	0.0067709	0.002702	NaN	0	NaN	NaN	0	NaN	1.8649	0.22549	NaN	NaN	1.9256	0	0.80222	0.66501	1.0883	NaN	0.025428	1.6106	0.43542	0.0014557	0	0	0.94576	0.02795	0	0.87869	-3.3721e-18	0.030357	5.6381e-17	0.0031657	0	0.83175	0.5197	0.06585
75	NaN	1.3488e-17	NaN	0	NaN	NaN	0.038004	0.065016	0.032281	0.0026283	NaN	0	NaN	0.0067709	0.002702	NaN	0	NaN	NaN	0	NaN	1.8649	0.22549	NaN	NaN	1.9256	0	0.80222	0.66501	1.0883	NaN	0.025428	1.6106	0.43542	0.0014557	0	0	0.94576	0.02795	0	0.87869	-3.3721e-18	0.030357	5.6381e-17	0.0031657	0	0.83175	0.5197	0.06585
76	NaN	1.3488e-17	NaN	0	NaN	NaN	0.038004	0.065016	0.032281	0.0026283	NaN	0	NaN	0.0067709	0.002702	NaN	0	NaN	NaN	0	NaN	1.8649	0.22549	NaN	NaN	1.9256	0	0.80222	0.66501	1.0883	NaN	0.025428	2.0082	0.43542	0.0014557	0	0	0.94576	0.02795	0	0.87869	-3.3721e-18	0.030357	5.6381e-17	0.0031657	0	0.83175	0.5197	0.06585
77	NaN	1.3488e-17	NaN	0	NaN	NaN	0.038004	0.065016	0.032281	0.0026283	NaN	0	NaN	0.0067709	0.002702	NaN	0	NaN	NaN	0	NaN	1.8649	0.22549	NaN	NaN	1.9256	0	0.80222	0.66501	1.0883	NaN	0.025428	2.0082	0.43542	0.0014557	0	0	0.94576	0.02795	0	0.87869	-3.3721e-18	0.030357	5.6381e-17	0.0031657	0	0.83175	0.5197	0.06585
78	NaN	1.3488e-17	NaN	0	NaN	NaN	0.038004	0.065016	0.032281	0.0026283	NaN	0	NaN	0.0067709	0.002702	NaN	0	NaN	NaN	0	NaN	1.8649	0.22549	NaN	NaN	1.9256	0	0.80222	0.66501	1.0883	NaN	0.025428	2.0082	0.43542	0.0014557	0	0	0.94576	0.02795	0	0.87869	-3.3721e-18	0.030357	5.6381e-17	0.0031657	0	0.83175	0.5197	0.06585
79	NaN	1.3488e-17	NaN	0	NaN	NaN	0.038004	0.065016	0.032281	0.0026283	NaN	0	NaN	0.0067709	0.002702	NaN	0	NaN	NaN	0	NaN	1.8649	0.22549	NaN	NaN	1.9256	0	0.80222	0.66501	1.0883	NaN	0.025428	2.0082	0.43542	0.0014557	0	0	0.94576	0.02795	0	0.87869	-3.3721e-18	0.030357	5.6381e-17	0.0031657	0	0.83175	0.5197	0.06585
80	NaN	1.3488e-17	NaN	0	NaN	NaN	0.038004	0.065016	0.032281	0.0026283	NaN	0	NaN	0.0067709	0.002702	NaN	0	NaN	NaN	0	NaN	1.8649	0.22549	NaN	NaN	1.9256	0	0.80222	0.66501	1.0883	NaN	0.025428	2.0082	0.43542	0.0014557	0	0	0.94576	0.02795	0	0.87869	-3.3721e-18	0.030357	5.6381e-17	0.0031657	0	0.83175	0.5197	0.06585
81	NaN	1.3488e-17	NaN	0	NaN	NaN	0.038004	0.065016	0.032281	0.0026283	NaN	0	NaN	0.0067709	0.002702	NaN	0	NaN	NaN	0	NaN	NaN	0.22549	NaN	NaN	1.9256	0	0.80222	NaN	1.0883	NaN	0.025428	NaN	0.43542	0.0014557	0	0	0.94576	0.02795	0	0.87869	-3.3721e-18	0.030357	5.6381e-17	0.0031657	0	0.83175	0.5197	0.06585
82	NaN	1.3488e-17	NaN	0	NaN	NaN	0.038004	0.065016	0.032281	0.0026283	NaN	0	NaN	0.0067709	0.002702	NaN	0	NaN	NaN	0	NaN	NaN	0.22549	NaN	NaN	1.9256	0	0.80222	NaN	1.0883	NaN	0.025428	NaN	0.43542	0.0014557	0	0	0.94576	0.02795	0	0.87869	-3.3721e-18	0.030357	5.6381e-17	0.0031657	0	0.83175	0.5197	0.06585
83	NaN	1.3488e-17	NaN	0	NaN	NaN	0.038004	0.065016	0.032281	0.0026283	NaN	0	NaN	0.0067709	0.002702	NaN	0	NaN	NaN	0	NaN	NaN	0.22549	NaN	NaN	1.9256	0	0.80222	NaN	1.0883	NaN	0.025428	NaN	0.43542	0.0014557	0	0	0.94576	0.02795	0	0.87869	-3.3721e-18	0.030357	5.6381e-17	0.0031657	0	0.83175	0.5197	0.06585
84	NaN	1.3488e-17	NaN	0	NaN	NaN	0.038004	0.065016	0.032281	0.0026283	NaN	0	NaN	0.0067709	0.002702	NaN	0	NaN	NaN	0	NaN	NaN	0.22549	NaN	NaN	1.9256	0	0.80222	NaN	1.0883	NaN	0.025428	NaN	0.43542	0.0014557	0	0	0.94576	0.02795	0	0.87869	-3.3721e-18	0.030357	0.1214	0.0031657	0	0.83175	1.4036	0.06585
85	NaN	1.3488e-17	NaN	0	NaN	NaN	0.038004	0.065016	0.032281	0.0026283	NaN	0	NaN	0.0067709	0.002702	NaN	0	NaN	NaN	0	NaN	NaN	0.22549	NaN	NaN	1.9256	0	0.80222	NaN	1.0883	NaN	0.025428	NaN	1.1771	0.0014557	0	0	0.94576	0.02795	0	0.87869	-3.3721e-18	0.030357	0.1214	0.0031657	0	0.83175	1.4036	0.06585
86	NaN	1.3488e-17	NaN	0	NaN	NaN	0.038004	0.065016	0.032281	0.0026283	NaN	0	NaN	0.0067709	0.002702	NaN	0	NaN	NaN	0	NaN	NaN	0.22549	NaN	NaN	1.9256	0	0.80222	NaN	1.0883	NaN	0.025428	NaN	1.1771	0.0014557	0	0	0.94576	0.02795	0	0.87869	-3.3721e-18	0.030357	0.1214	0.0031657	0	0.83175	1.4036	0.06585
87	NaN	1.3488e-17	NaN	0	NaN	NaN	0.038004	0.065016	0.032281	0.0026283	NaN	0	NaN	0.0067709	0.002702	NaN	0	NaN	NaN	0	NaN	NaN	0.22549	NaN	NaN	2.6258	0	0.80222	NaN	1.0883	NaN	0.025428	NaN	1.1771	0.0014557	0	0	0.94576	0.02795	0	0.87869	-3.3721e-18	0.030357	0.1214	0.0031657	0	0.83175	1.4036	0.06585
88	NaN	1.3488e-17	NaN	0	NaN	NaN	0.038004	0.065016	0.032281	0.0026283	NaN	0	NaN	0.0067709	0.002702	NaN	0	NaN	NaN	0	NaN	NaN	0.22549	NaN	NaN	2.6258	0	0.97451	NaN	1.0883	NaN	0.025428	NaN	1.1771	0.0014557	0	0	0.94576	0.02795	0	0.87869	-3.3721e-18	0.030357	0.1214	0.0031657	0	0.83175	1.4036	0.06585
89	NaN	1.3488e-17	NaN	0	NaN	NaN	0.038004	0.065016	0.032281	0.0026283	NaN	0	NaN	0.0067709	0.002702	NaN	0	NaN	NaN	0	NaN	NaN	0.22549	NaN	NaN	2.6258	0	0.97451	NaN	1.0883	NaN	0.025428	NaN	1.1771	0.0014557	0	0	0.94576	0.02795	0	0.87869	-3.3721e-18	0.030357	0.1214	0.0031657	0	0.83175	1.4036	0.06585
90	NaN	1.3488e-17	NaN	0	NaN	NaN	0.038004	0.065016	0.032281	0.0026283	NaN	0	NaN	0.0067709	0.002702	NaN	0	NaN	NaN	0	NaN	NaN	0.22549	NaN	NaN	2.6258	0	0.97451	NaN	1.0883	NaN	0.025428	NaN	1.1771	0.0014557	0	0	0.94576	0.02795	0	0.87869	-3.3721e-18	0.030357	0.1214	0.0031657	0	0.83175	1.4036	0.06585
91	NaN	1.3488e-17	NaN	0	NaN	NaN	0.038004	0.065016	0.032281	0.0026283	NaN	0	NaN	0.0067709	0.002702	NaN	0	NaN	NaN	0	NaN	NaN	0.22549	NaN	NaN	2.6258	0	0.97451	NaN	1.0883	NaN	0.025428	NaN	1.1771	0.0014557	0	0	0.94576	0.02795	0	0.87869	-3.3721e-18	0.030357	0.1214	0.0031657	0	0.83175	1.4036	0.06585
92	NaN	0.070914	NaN	0	NaN	NaN	0.038004	0.065016	0.032281	0.0026283	NaN	0	NaN	0.0067709	0.002702	NaN	0	NaN	NaN	0	NaN	NaN	0.22549	NaN	NaN	2.6258	0	0.97451	NaN	1.0883	NaN	0.025428	NaN	1.1771	0.0014557	0	0	0.94576	0.02795	0	0.87869	-3.3721e-18	0.030357	0.1214	0.0031657	0	0.83175	1.4036	0.06585
93	NaN	0.070914	NaN	0	NaN	NaN	0.038004	0.065016	0.032281	0.0026283	NaN	0	NaN	0.0067709	0.002702	NaN	0	NaN	NaN	0	NaN	NaN	0.50785	NaN	NaN	2.6258	0	0.97451	NaN	1.0883	NaN	0.025428	NaN	1.1771	0.0014557	0	0	0.94576	0.02795	0	0.87869	-3.3721e-18	0.030357	0.1214	0.0031657	0	0.83175	1.4036	0.06585
94	NaN	0.070914	NaN	0	NaN	NaN	0.038004	0.065016	0.032281	0.0026283	NaN	0	NaN	0.0067709	0.002702	NaN	0	NaN	NaN	0	NaN	NaN	0.50785	NaN	NaN	2.6258	0	0.97451	NaN	1.0883	NaN	0.025428	NaN	1.1771	0.0014557	0	0	0.94576	0.02795	0	0.87869	-3.3721e-18	0.030357	0.1214	0.0031657	0	0.83175	1.4036	0.06585
95	NaN	0.070914	NaN	0	NaN	NaN	0.038004	0.065016	0.032281	0.0026283	NaN	0	NaN	0.0067709	0.002702	NaN	0	NaN	NaN	0	NaN	NaN	0.50785	NaN	NaN	2.6258	0	0.97451	NaN	1.0883	NaN	0.025428	NaN	1.1771	0.0014557	0	0	0.94576	0.02795	0	0.87869	-3.3721e-18	0.030357	0.1214	0.0031657	0	0.83175	1.4036	0.06585
96	NaN	0.070914	NaN	0	NaN	NaN	0.038004	0.065016	0.032281	0.0026283	NaN	0	NaN	0.0067709	0.002702	NaN	0	NaN	NaN	0	NaN	NaN	0.50785	NaN	NaN	2.6258	0	0.97451	NaN	1.0883	NaN	0.025428	NaN	1.1771	0.0014557	0	0	0.94576	0.02795	0	0.87869	-3.3721e-18	0.030357	0.1214	0.0031657	0	0.83175	1.4036	0.06585
97	NaN	0.070914	NaN	0	NaN	NaN	0.038004	0.065016	0.032281	0.0026283	NaN	0	NaN	0.0067709	0.002702	NaN	0	NaN	NaN	0	NaN	NaN	0.50785	NaN	NaN	2.6258	0	0.97451	NaN	1.0883	NaN	0.025428	NaN	1.1771	0.0014557	0	0	0.94576	0.02795	0	0.87869	-3.3721e-18	0.030357	0.30997	0.0031657	0	0.83175	1.4036	0.06585
98	NaN	0.070914	NaN	0	NaN	NaN	0.038004	0.065016	0.032281	0.0026283	NaN	0	NaN	0.0067709	0.002702	NaN	0	NaN	NaN	0	NaN	NaN	0.50785	NaN	NaN	2.6258	0	0.97451	NaN	1.0883	NaN	0.025428	NaN	1.1771	0.0014557	0	0	0.94576	0.02795	0	0.87869	-3.3721e-18	0.030357	0.30997	0.0031657	0	0.83175	1.4036	0.06585
99	NaN	0.070914	NaN	0	NaN	NaN	0.038004	0.065016	0.032281	0.0026283	NaN	0	NaN	0.0067709	0.002702	NaN	0	NaN	NaN	0	NaN	NaN	0.50785	NaN	NaN	2.6258	0	0.97451	NaN	1.0883	NaN	0.025428	NaN	1.1771	0.0014557	0	0	0.94576	0.02795	0	0.87869	-3.3721e-18	0.030357	0.30997	0.0031657	0	0.83175	1.4036	0.06585
100	NaN	0.070914	NaN	0	NaN	NaN	0.038004	0.065016	0.032281	0.0026283	NaN	0	NaN	0.0067709	0.002702	NaN	0	NaN	NaN	0	NaN	NaN	0.50785	NaN	NaN	2.6258	0	0.97451	NaN	1.0883	NaN	0.025428	NaN	1.1771	0.0014557	0	0	0.94576	0.02795	0	0.87869	-3.3721e-18	0.030357	0.30997	0.0031657	0	0.83175	1.4036	0.06585
101	NaN	0.070914	NaN	0	NaN	NaN	0.038004	0.065016	0.032281	0.0026283	NaN	0	NaN	0.0067709	0.002702	NaN	0	NaN	NaN	0	NaN	NaN	0.50785	NaN	NaN	2.6258	0	0.97451	NaN	1.0883	NaN	0.025428	NaN	1.1771	0.0014557	0	0	0.94576	0.02795	0	0.87869	-3.3721e-18	0.030357	0.30997	0.0031657	0	0.83175	1.4036	0.06585
102	NaN	0.070914	NaN	0	NaN	NaN	0.038004	0.065016	0.032281	0.0026283	NaN	0	NaN	0.0067709	0.002702	NaN	0	NaN	NaN	0	NaN	NaN	0.50785	NaN	NaN	2.6258	0	0.97451	NaN	1.0883	NaN	0.025428	NaN	1.1771	0.0014557	0	0	0.94576	0.02795	0	0.87869	-3.3721e-18	0.030357	0.30997	0.0031657	0	0.83175	1.4036	0.06585
103	NaN	0.070914	NaN	0	NaN	NaN	0.038004	0.065016	0.032281	0.0026283	NaN	0	NaN	0.0067709	0.002702	NaN	0	NaN	NaN	0	NaN	NaN	0.50785	NaN	NaN	2.6258	0	0.97451	NaN	1.0883	NaN	0.025428	NaN	1.1771	0.0014557	0	0	0.94576	0.02795	0	0.87869	-3.3721e-18	0.030357	0.30997	0.0031657	0	0.83175	1.4036	0.06585
104	NaN	0.070914	NaN	0	NaN	NaN	0.038004	0.065016	0.032281	0.0026283	NaN	0	NaN	0.0067709	0.002702	NaN	0	NaN	NaN	0	NaN	NaN	0.50785	NaN	NaN	2.6258	0	0.97451	NaN	1.0883	NaN	0.025428	NaN	1.1771	0.0014557	0	0	0.94576	0.02795	0	0.87869	-3.3721e-18	0.030357	0.30997	0.0031657	0	0.83175	1.4036	0.06585
105	NaN	0.070914	NaN	0	NaN	NaN	0.038004	0.065016	0.032281	0.0026283	NaN	0	NaN	0.0067709	0.002702	NaN	0	NaN	NaN	0	NaN	NaN	0.50785	NaN	NaN	2.6258	0	0.97451	NaN	1.0883	NaN	0.025428	NaN	1.716	0.0014557	0	0	0.94576	0.02795	0	0.87869	-3.3721e-18	0.030357	0.30997	0.0031657	0	0.83175	1.4036	0.06585
106	NaN	0.070914	NaN	0	NaN	NaN	0.038004	0.065016	0.032281	0.0026283	NaN	0	NaN	0.0067709	0.002702	NaN	0	NaN	NaN	0	NaN	NaN	0.50785	NaN	NaN	2.6258	0	0.97451	NaN	1.0883	NaN	0.025428	NaN	1.716	0.0014557	0	0	0.94576	0.02795	0	0.87869	-3.3721e-18	0.030357	0.30997	0.18089	0	0.83175	1.4036	0.06585
107	NaN	0.070914	NaN	0	NaN	NaN	0.038004	0.065016	0.032281	0.0026283	NaN	0	NaN	0.0067709	0.002702	NaN	0	NaN	NaN	0	NaN	NaN	0.50785	NaN	NaN	2.6258	0	0.97451	NaN	1.0883	NaN	0.025428	NaN	1.716	0.0014557	0	0	0.94576	0.02795	0	0.87869	-3.3721e-18	0.030357	0.30997	0.18089	0	0.83175	1.4036	0.06585
108	NaN	0.070914	NaN	0	NaN	NaN	0.038004	0.065016	0.032281	0.0026283	NaN	0	NaN	0.0067709	0.002702	NaN	0	NaN	NaN	0	NaN	NaN	0.50785	NaN	NaN	2.6258	0	0.97451	NaN	1.0883	NaN	0.025428	NaN	1.716	0.0014557	0	0	0.94576	0.02795	0	0.87869	-3.3721e-18	0.030357	0.30997	0.18089	0	0.83175	1.4036	0.06585
109	NaN	0.070914	NaN	0	NaN	NaN	0.47881	0.065016	0.032281	0.0026283	NaN	0	NaN	0.0067709	0.002702	NaN	0	NaN	NaN	0	NaN	NaN	0.50785	NaN	NaN	2.6258	0	0.97451	NaN	1.0883	NaN	0.025428	NaN	1.716	0.0014557	0	0	0.94576	0.02795	0	0.87869	-3.3721e-18	0.030357	0.30997	0.18089	0	0.83175	1.4036	0.06585
110	NaN	0.070914	NaN	0	NaN	NaN	0.47881	0.065016	0.032281	0.0026283	NaN	0	NaN	0.0067709	0.002702	NaN	0	NaN	NaN	0	NaN	NaN	0.50785	NaN	NaN	2.6258	0	0.97451	NaN	1.0883	NaN	0.025428	NaN	1.716	0.0014557	0	0	0.94576	0.02795	0	0.87869	-3.3721e-18	0.030357	0.30997	0.18089	0	0.83175	1.4036	0.06585
111	NaN	0.070914	NaN	0	NaN	NaN	0.47881	0.065016	0.032281	0.0026283	NaN	0	NaN	0.0067709	0.002702	NaN	0	NaN	NaN	0	NaN	NaN	0.50785	NaN	NaN	2.6258	0	0.97451	NaN	1.0883	NaN	0.025428	NaN	1.716	0.0014557	NaN	0	0.94576	0.02795	0	1.9116	-3.3721e-18	0.030357	0.30997	0.18089	0	0.83175	1.4036	0.06585
112	NaN	0.070914	NaN	0	NaN	NaN	0.47881	0.065016	0.032281	0.0026283	NaN	0	NaN	0.0067709	0.002702	NaN	0	NaN	NaN	0	NaN	NaN	0.50785	NaN	NaN	2.6258	0	0.97451	NaN	1.0883	NaN	0.025428	NaN	1.716	0.0014557	NaN	0	0.94576	0.02795	0	1.9116	-3.3721e-18	0.030357	0.30997	0.18089	0	0.83175	1.4036	0.06585
113	NaN	0.070914	NaN	0	NaN	NaN	0.47881	0.065016	0.032281	0.0026283	NaN	0	NaN	0.0067709	0.002702	NaN	0	NaN	NaN	0	NaN	NaN	0.50785	NaN	NaN	2.6258	0	0.97451	NaN	1.0883	NaN	0.025428	NaN	1.716	0.0014557	NaN	0	0.94576	0.02795	0	1.9116	-3.3721e-18	0.030357	0.30997	0.18089	0	0.83175	1.4036	0.06585
114	NaN	0.070914	NaN	0	NaN	NaN	0.47881	0.065016	0.032281	0.0026283	NaN	0	NaN	0.0067709	0.002702	NaN	0	NaN	NaN	0	NaN	NaN	0.50785	NaN	NaN	2.6258	0	1.3224	NaN	1.0883	NaN	0.025428	NaN	1.716	0.0014557	NaN	0	0.94576	0.02795	0	1.9116	-3.3721e-18	0.030357	0.30997	0.18089	0	0.83175	1.4036	0.06585
115	NaN	0.070914	NaN	0	NaN	NaN	0.47881	0.065016	0.032281	0.0026283	NaN	0	NaN	0.0067709	0.002702	NaN	0	NaN	NaN	0	NaN	NaN	0.50785	NaN	NaN	2.6258	0	1.3224	NaN	1.0883	NaN	0.025428	NaN	1.716	0.0014557	NaN	0	0.94576	0.02795	0	1.9116	-3.3721e-18	0.030357	0.30997	0.18089	0	0.83175	1.4036	0.06585
116	NaN	0.070914	NaN	0	NaN	NaN	0.47881	0.065016	0.032281	0.0026283	NaN	0	NaN	0.0067709	0.002702	NaN	0	NaN	NaN	0	NaN	NaN	0.50785	NaN	NaN	2.6258	0	1.3224	NaN	1.0883	NaN	0.025428	NaN	1.716	0.0014557	NaN	0	0.94576	0.02795	0	1.9116	-3.3721e-18	0.030357	0.47236	0.18089	0	0.83175	1.4036	0.06585
117	NaN	0.070914	NaN	0	NaN	NaN	0.47881	0.065016	0.032281	0.0026283	NaN	0	NaN	0.0067709	0.002702	NaN	0	NaN	NaN	0	NaN	NaN	0.50785	NaN	NaN	2.6258	0	1.3224	NaN	1.0883	NaN	0.025428	NaN	1.716	0.0014557	NaN	0	0.94576	0.02795	0	1.9116	-3.3721e-18	0.072579	0.47236	0.18089	0	0.83175	1.4036	0.06585
118	NaN	0.070914	NaN	0	NaN	NaN	0.47881	0.065016	0.032281	0.0026283	NaN	0	NaN	0.0067709	0.002702	NaN	0	NaN	NaN	0	NaN	NaN	0.50785	NaN	NaN	2.6258	0	1.3224	NaN	1.0883	NaN	0.025428	NaN	1.716	0.0014557	NaN	0	0.94576	0.02795	0	1.9116	-3.3721e-18	0.072579	0.47236	0.18089	0	0.83175	1.4036	0.06585
119	NaN	0.070914	NaN	0	NaN	NaN	0.47881	0.065016	0.032281	0.0026283	NaN	0	NaN	0.0067709	0.002702	NaN	0	NaN	NaN	0	NaN	NaN	0.50785	NaN	NaN	2.6258	0	1.3224	NaN	1.0883	NaN	0.025428	NaN	1.716	0.0014557	NaN	0	0.94576	0.02795	0	1.9116	-3.3721e-18	0.072579	0.47236	0.18089	0	0.83175	1.4036	0.06585
120	NaN	0.070914	NaN	0	NaN	NaN	0.47881	0.065016	0.032281	0.0026283	NaN	0	NaN	0.0067709	0.002702	NaN	0	NaN	NaN	0	NaN	NaN	0.50785	NaN	NaN	2.6258	0	1.3224	NaN	1.0883	NaN	0.025428	NaN	1.716	0.0014557	NaN	0	0.94576	0.02795	0	1.9116	-3.3721e-18	0.072579	0.47236	0.18089	0	0.83175	1.4036	0.06585
121	NaN	0.070914	NaN	0	NaN	NaN	0.47881	0.065016	0.032281	0.0026283	NaN	0	NaN	0.0067709	0.002702	NaN	NaN	NaN	NaN	0	NaN	NaN	0.83463	NaN	NaN	2.6258	0	1.3224	NaN	1.0883	NaN	0.025428	NaN	1.716	0.0014557	NaN	0	0.94576	0.02795	0	1.9116	-3.3721e-18	0.072579	0.47236	0.18089	0	0.83175	1.4036	0.06585
122	NaN	0.070914	NaN	0	NaN	NaN	0.47881	0.065016	0.032281	0.0026283	NaN	0	NaN	0.0067709	0.002702	NaN	NaN	NaN	NaN	0	NaN	NaN	0.83463	NaN	NaN	2.6258	0	1.3224	NaN	1.0883	NaN	0.025428	NaN	1.716	0.0014557	NaN	0	0.94576	0.02795	0	2.7587	-3.3721e-18	0.072579	0.47236	0.18089	0	0.83175	1.4036	0.06585
123	NaN	0.070914	NaN	0	NaN	NaN	0.47881	0.065016	0.032281	0.0026283	NaN	0	NaN	0.0067709	0.002702	NaN	NaN	NaN	NaN	0	NaN	NaN	0.83463	NaN	NaN	2.6258	0	1.3224	NaN	1.0883	NaN	0.025428	NaN	1.716	0.0014557	NaN	0	0.94576	0.02795	0	2.7587	-3.3721e-18	0.072579	0.47236	0.18089	0	0.83175	1.4036	0.06585
124	NaN	0.1304	NaN	0	NaN	NaN	0.47881	0.065016	0.032281	0.0026283	NaN	0	NaN	0.0067709	0.002702	NaN	NaN	NaN	NaN	0	NaN	NaN	0.83463	NaN	NaN	2.6258	0	1.3224	NaN	1.0883	NaN	0.025428	NaN	1.716	0.0014557	NaN	0	0.94576	0.02795	0	2.7587	-3.3721e-18	0.072579	0.47236	0.18089	0	0.83175	1.4036	0.06585
125	NaN	0.1304	NaN	0	NaN	NaN	0.47881	0.065016	0.032281	0.0026283	NaN	0	NaN	0.0067709	0.002702	NaN	NaN	NaN	NaN	0	NaN	NaN	0.83463	NaN	NaN	2.6258	0	1.3224	NaN	1.0883	NaN	0.025428	NaN	1.716	0.0014557	NaN	0	0.94576	0.02795	0	2.7587	-3.3721e-18	0.072579	0.47236	0.18089	0	0.83175	1.4036	0.06585
126	NaN	0.1304	NaN	0	NaN	NaN	0.47881	0.065016	0.032281	0.0026283	NaN	0	NaN	0.0067709	0.002702	NaN	NaN	NaN	NaN	0	NaN	NaN	0.83463	NaN	NaN	2.6258	0	1.3224	NaN	1.0883	NaN	0.025428	NaN	1.716	0.0014557	NaN	0	0.94576	0.02795	0	2.7587	-3.3721e-18	0.072579	0.47236	0.18089	0	0.83175	1.4036	0.06585
127	NaN	0.1304	NaN	0	NaN	NaN	0.47881	0.065016	0.032281	0.0026283	NaN	0	NaN	0.0067709	0.002702	NaN	NaN	NaN	NaN	0	NaN	NaN	0.83463	NaN	NaN	2.6258	0	1.3224	NaN	1.0883	NaN	0.025428	NaN	1.716	0.0014557	NaN	0	0.94576	0.02795	0	2.7587	-3.3721e-18	0.072579	0.62551	0.18089	0	0.83175	1.7361	0.06585
128	NaN	0.1304	NaN	0	NaN	NaN	0.47881	0.065016	0.032281	0.0026283	NaN	0	NaN	0.0067709	0.002702	NaN	NaN	NaN	NaN	0	NaN	NaN	0.83463	NaN	NaN	2.6258	0	1.3224	NaN	1.0883	NaN	0.28342	NaN	1.716	0.0014557	NaN	0	0.94576	0.2842	0	2.7587	-3.3721e-18	0.072579	0.62551	0.18089	0	0.83175	1.7361	0.06585
129	NaN	0.1304	NaN	0	NaN	NaN	0.47881	0.065016	0.032281	0.0026283	NaN	0	NaN	0.0067709	0.002702	NaN	NaN	NaN	NaN	0	NaN	NaN	0.83463	NaN	NaN	2.6258	0	1.3224	NaN	1.0883	NaN	0.28342	NaN	1.716	0.0014557	NaN	0	0.94576	0.2842	0	2.7587	-3.3721e-18	0.072579	0.62551	0.18089	0	0.83175	1.7361	0.06585
130	NaN	0.1304	NaN	0	NaN	NaN	0.47881	0.065016	0.032281	0.0026283	NaN	0	NaN	0.0067709	0.002702	NaN	NaN	NaN	NaN	0	NaN	NaN	0.83463	NaN	NaN	2.6258	0	1.3224	NaN	1.0883	NaN	0.28342	NaN	1.716	0.0014557	NaN	0	0.94576	0.2842	0	2.7587	-3.3721e-18	0.072579	0.62551	0.18089	0	0.83175	1.7361	0.06585
131	NaN	0.1304	NaN	0	NaN	NaN	0.47881	0.065016	0.032281	0.0026283	NaN	0	NaN	0.0067709	0.002702	NaN	NaN	NaN	NaN	0	NaN	NaN	0.83463	NaN	NaN	2.6258	0	1.3224	NaN	1.0883	NaN	0.28342	NaN	1.716	0.0014557	NaN	0	0.94576	0.2842	0	2.7587	-3.3721e-18	0.072579	0.62551	0.18089	0	0.83175	1.7361	0.06585
132	NaN	0.1304	NaN	0	NaN	NaN	0.47881	0.065016	0.032281	0.0026283	NaN	0	NaN	0.0067709	0.002702	NaN	NaN	NaN	NaN	0	NaN	NaN	1.2181	NaN	NaN	2.6258	0	1.3224	NaN	1.0883	NaN	0.28342	NaN	1.716	0.0014557	NaN	0	0.94576	0.2842	0	2.7587	-3.3721e-18	0.072579	0.62551	0.18089	0	0.83175	1.7361	0.06585
133	NaN	0.1304	NaN	0	NaN	NaN	0.47881	0.065016	0.032281	0.0026283	NaN	0	NaN	0.0067709	0.002702	NaN	NaN	NaN	NaN	0	NaN	NaN	1.2181	NaN	NaN	2.6258	0	1.3224	NaN	1.0883	NaN	0.28342	NaN	1.716	0.0014557	NaN	0	0.94576	0.2842	0	2.7587	-3.3721e-18	0.072579	0.95965	0.18089	0	0.83175	1.7361	0.06585
134	NaN	0.1304	NaN	0	NaN	NaN	0.47881	0.065016	0.032281	0.0026283	NaN	0	NaN	0.0067709	0.002702	NaN	NaN	NaN	NaN	0	NaN	NaN	1.2181	NaN	NaN	2.6258	0	1.3224	NaN	1.0883	NaN	0.28342	NaN	1.716	0.0014557	NaN	0	0.94576	0.2842	0	2.7587	-3.3721e-18	0.072579	0.95965	0.18089	0	0.83175	1.7361	0.06585
135	NaN	0.1304	NaN	0	NaN	NaN	0.47881	0.065016	0.032281	0.0026283	NaN	0	NaN	0.0067709	0.002702	NaN	NaN	NaN	NaN	0	NaN	NaN	1.2181	NaN	NaN	2.6258	0	1.3224	NaN	1.0883	NaN	0.28342	NaN	1.716	0.0014557	NaN	0	0.94576	0.2842	0	2.7587	-3.3721e-18	0.072579	0.95965	0.18089	0	0.83175	1.7361	0.06585
136	NaN	0.1304	NaN	0	NaN	NaN	0.47881	0.065016	0.032281	0.0026283	NaN	0	NaN	0.0067709	0.002702	NaN	NaN	NaN	NaN	0	NaN	NaN	1.2181	NaN	NaN	2.6258	0	1.3224	NaN	1.0883	NaN	0.28342	NaN	1.716	0.0014557	NaN	0	0.94576	0.2842	0	2.7587	-3.3721e-18	0.072579	0.95965	0.18089	0	0.83175	1.7361	0.06585
137	NaN	0.1304	NaN	0	NaN	NaN	0.47881	0.065016	0.032281	0.0026283	NaN	0	NaN	0.0067709	0.002702	NaN	NaN	NaN	NaN	0	NaN	NaN	1.2181	NaN	NaN	2.6258	0	1.3224	NaN	1.0883	NaN	0.28342	NaN	1.716	0.0014557	NaN	0	0.94576	0.2842	0	2.7587	-3.3721e-18	0.072579	0.95965	0.18089	0	0.83175	1.7361	0.06585
138	NaN	0.1304	NaN	0	NaN	NaN	0.47881	0.065016	0.032281	0.0026283	NaN	0	NaN	0.0067709	0.002702	NaN	NaN	NaN	NaN	0	NaN	NaN	1.2181	NaN	NaN	2.6258	0	1.3224	NaN	1.0883	NaN	0.28342	NaN	1.716	0.0014557	NaN	0	0.94576	0.2842	0	2.7587	-3.3721e-18	0.072579	0.95965	0.18089	0	0.83175	1.7361	0.06585
139	NaN	0.1304	NaN	0	NaN	NaN	0.47881	0.065016	0.032281	0.0026283	NaN	0	NaN	0.0067709	0.002702	NaN	NaN	NaN	NaN	0	NaN	NaN	1.2181	NaN	NaN	2.6258	0	1.3224	NaN	1.0883	NaN	0.28342	NaN	1.716	0.0014557	NaN	0	0.94576	0.2842	0	2.7587	-3.3721e-18	0.072579	0.95965	0.18089	0	0.83175	1.7361	0.06585
140	NaN	0.1304	NaN	0	NaN	NaN	0.47881	0.065016	0.032281	0.0026283	NaN	0	NaN	0.0067709	0.002702	NaN	NaN	NaN	NaN	0	NaN	NaN	1.2181	NaN	NaN	2.6258	0	1.3224	NaN	1.0883	NaN	0.28342	NaN	1.716	0.0014557	NaN	0	0.94576	0.2842	0	2.7587	-3.3721e-18	0.072579	0.95965	0.18089	0	0.83175	1.7361	0.06585
141	NaN	0.1304	NaN	0	NaN	NaN	0.47881	0.065016	0.032281	0.0026283	NaN	0	NaN	0.0067709	0.002702	NaN	NaN	NaN	NaN	0	NaN	NaN	1.2181	NaN	NaN	2.6258	0	1.3224	NaN	1.0883	NaN	0.28342	NaN	1.716	0.0014557	NaN	0	0.94576	0.2842	0	2.7587	-3.3721e-18	0.072579	0.95965	0.18089	0	0.83175	1.7361	0.06585
142	NaN	0.1304	NaN	0	NaN	NaN	0.47881	0.065016	0.032281	0.0026283	NaN	0	NaN	0.0067709	0.002702	NaN	NaN	NaN	NaN	0	NaN	NaN	1.2181	NaN	NaN	2.6258	0	1.3224	NaN	1.0883	NaN	0.28342	NaN	1.716	0.0014557	NaN	0	0.94576	0.2842	0	2.7587	-3.3721e-18	0.072579	0.95965	0.18089	0	0.83175	1.7361	0.06585
143	NaN	0.1304	NaN	0	NaN	NaN	0.47881	0.065016	0.032281	0.0026283	NaN	0	NaN	0.0067709	0.002702	NaN	NaN	NaN	NaN	0	NaN	NaN	1.2181	NaN	NaN	2.6258	0	1.3224	NaN	1.0883	NaN	0.28342	NaN	1.716	0.0014557	NaN	0	0.94576	0.2842	0	2.7587	-3.3721e-18	0.072579	0.95965	0.18089	0	0.83175	1.7361	0.06585
144	NaN	0.1304	NaN	0	NaN	NaN	0.47881	0.065016	0.032281	0.0026283	NaN	0	NaN	0.0067709	0.002702	NaN	NaN	NaN	NaN	0	NaN	NaN	1.2181	NaN	NaN	2.6258	0	1.3224	NaN	1.0883	NaN	0.28342	NaN	1.716	0.0014557	NaN	0	0.94576	0.2842	0	2.7587	-3.3721e-18	0.072579	0.95965	0.18089	0	0.83175	1.7361	0.06585
145	NaN	0.1304	NaN	0	NaN	NaN	0.47881	0.065016	0.032281	0.0026283	NaN	0	NaN	0.0067709	0.002702	NaN	NaN	NaN	NaN	0	NaN	NaN	1.2181	NaN	NaN	2.6258	0	1.3224	NaN	1.0883	NaN	0.28342	NaN	1.716	0.0014557	NaN	0	0.94576	0.2842	0	2.7587	-3.3721e-18	0.072579	0.95965	0.18089	0	0.83175	1.7361	0.06585
146	NaN	0.1304	NaN	0	NaN	NaN	0.47881	0.065016	0.032281	0.0026283	NaN	0	NaN	0.0067709	0.002702	NaN	NaN	NaN	NaN	0	NaN	NaN	1.2181	NaN	NaN	2.6258	0	1.3224	NaN	1.0883	NaN	0.28342	NaN	1.716	0.0014557	NaN	0	0.94576	0.2842	0	2.7587	-3.3721e-18	0.072579	0.95965	0.18089	0	0.83175	1.7361	0.06585
147	NaN	0.1304	NaN	0	NaN	NaN	0.47881	0.065016	0.032281	0.0026283	NaN	0	NaN	0.0067709	0.002702	NaN	NaN	NaN	NaN	0	NaN	NaN	1.2181	NaN	NaN	2.6258	0	1.3224	NaN	1.0883	NaN	0.28342	NaN	1.716	0.0014557	NaN	0	0.94576	0.2842	0	2.7587	-3.3721e-18	0.072579	0.95965	0.18089	0	0.83175	1.7361	0.06585
148	NaN	0.1304	NaN	0	NaN	NaN	0.47881	0.065016	0.032281	0.0026283	NaN	0	NaN	0.0067709	0.002702	NaN	NaN	NaN	NaN	0	NaN	NaN	1.2181	NaN	NaN	2.6258	0	1.3224	NaN	1.0883	NaN	0.28342	NaN	1.716	0.0014557	NaN	0	0.94576	0.2842	0	2.7587	-3.3721e-18	0.072579	0.95965	0.18089	0	0.83175	1.7361	0.06585
149	NaN	0.1304	NaN	0	NaN	NaN	0.47881	0.065016	0.032281	0.0026283	NaN	0	NaN	0.0067709	0.002702	NaN	NaN	NaN	NaN	0	NaN	NaN	1.2181	NaN	NaN	2.6258	0	1.3224	NaN	1.0883	NaN	0.28342	NaN	1.716	0.0014557	NaN	0	0.94576	0.2842	0	2.7587	-3.3721e-18	0.072579	0.95965	0.18089	0	0.83175	1.7361	0.06585
150	NaN	0.1304	NaN	0	NaN	NaN	0.47881	0.065016	0.032281	0.0026283	NaN	0	NaN	0.0067709	0.002702	NaN	NaN	NaN	NaN	0	NaN	NaN	1.2181	NaN	NaN	2.6258	0	1.3224	NaN	1.0883	NaN	0.28342	NaN	1.716	0.0014557	NaN	0	0.94576	0.2842	0	2.7587	-3.3721e-18	0.072579	0.95965	0.18089	0	0.83175	1.7361	0.06585
151	NaN	0.1304	NaN	0	NaN	NaN	0.47881	0.065016	0.032281	0.0026283	NaN	0	NaN	0.0067709	0.002702	NaN	NaN	NaN	NaN	0	NaN	NaN	1.2181	NaN	NaN	2.6258	NaN	1.3224	NaN	1.0883	NaN	0.28342	NaN	1.716	0.0014557	NaN	0	0.94576	0.2842	0	2.7587	-3.3721e-18	0.072579	0.95965	0.18089	0	0.83175	1.7361	0.06585
152	NaN	0.1304	NaN	0	NaN	NaN	0.47881	0.065016	0.032281	0.0026283	NaN	0	NaN	0.0067709	0.002702	NaN	NaN	NaN	NaN	0	NaN	NaN	1.2181	NaN	NaN	2.6258	NaN	1.3224	NaN	1.0883	NaN	0.28342	NaN	1.716	0.0014557	NaN	0	0.94576	0.2842	0	2.7587	-3.3721e-18	0.072579	1.252	0.18089	0	0.83175	1.7361	0.06585
153	NaN	0.1304	NaN	0	NaN	NaN	0.47881	0.065016	0.032281	0.0026283	NaN	0	NaN	0.0067709	0.002702	NaN	NaN	NaN	NaN	0	NaN	NaN	1.2181	NaN	NaN	2.6258	NaN	1.3224	NaN	1.0883	NaN	0.28342	NaN	1.716	0.0014557	NaN	0	0.94576	0.2842	0	2.7587	-3.3721e-18	0.072579	1.252	0.18089	0	0.83175	1.7361	0.06585
154	NaN	0.1304	NaN	0	NaN	NaN	0.47881	0.065016	0.032281	0.0026283	NaN	0	NaN	0.0067709	0.002702	NaN	NaN	NaN	NaN	0	NaN	NaN	1.2181	NaN	NaN	2.6258	NaN	1.3224	NaN	1.0883	NaN	0.28342	NaN	1.716	0.0014557	NaN	0	0.94576	0.2842	0	2.7587	-3.3721e-18	0.072579	1.252	0.18089	0	0.83175	1.7361	0.06585
155	NaN	0.1304	NaN	0	NaN	NaN	0.47881	0.065016	0.032281	0.0026283	NaN	0	NaN	0.0067709	0.002702	NaN	NaN	NaN	NaN	0	NaN	NaN	1.2181	NaN	NaN	2.6258	NaN	1.3224	NaN	1.0883	NaN	0.28342	NaN	1.716	0.0014557	NaN	0	1.7351	0.2842	0	2.7587	-3.3721e-18	0.072579	1.252	0.18089	0	0.83175	1.7361	0.06585
156	NaN	0.1304	NaN	0	NaN	NaN	0.47881	0.065016	0.032281	0.0026283	NaN	0	NaN	0.0067709	0.002702	NaN	NaN	NaN	NaN	0	NaN	NaN	1.2181	NaN	NaN	2.6258	NaN	1.3224	NaN	1.0883	NaN	0.28342	NaN	1.716	0.0014557	NaN	0	1.7351	0.2842	0	2.7587	-3.3721e-18	0.072579	1.252	0.18089	0	0.83175	1.7361	0.06585
157	NaN	0.1304	NaN	0	NaN	NaN	0.47881	0.065016	0.032281	0.0026283	NaN	0	NaN	0.0067709	0.002702	NaN	NaN	NaN	NaN	0	NaN	NaN	1.2181	NaN	NaN	2.6258	NaN	1.3224	NaN	1.0883	NaN	0.28342	NaN	1.716	0.0014557	NaN	0	1.7351	0.2842	0	2.7587	-3.3721e-18	0.072579	1.252	0.18089	0	0.83175	1.7361	0.06585
158	NaN	0.1304	NaN	0	NaN	NaN	0.47881	0.065016	0.032281	0.0026283	NaN	0	NaN	0.0067709	0.002702	NaN	NaN	NaN	NaN	0	NaN	NaN	1.2181	NaN	NaN	2.6258	NaN	1.3224	NaN	1.0883	NaN	0.28342	NaN	1.716	0.0014557	NaN	0	1.7351	0.2842	0	2.7587	-3.3721e-18	0.072579	1.252	0.18089	0	0.83175	1.7361	0.06585
159	NaN	0.1304	NaN	0	NaN	NaN	0.47881	0.065016	0.032281	0.0026283	NaN	0	NaN	0.0067709	0.002702	NaN	NaN	NaN	NaN	0	NaN	NaN	1.2181	NaN	NaN	2.6258	NaN	1.3224	NaN	1.0883	NaN	0.28342	NaN	1.716	0.0014557	NaN	0	1.7351	0.2842	0	2.7587	-3.3721e-18	0.072579	1.252	0.18089	0	0.83175	1.7361	0.06585
160	NaN	0.1304	NaN	0	NaN	NaN	0.47881	0.065016	0.032281	0.0026283	NaN	0	NaN	0.0067709	0.002702	NaN	NaN	NaN	NaN	0	NaN	NaN	1.2181	NaN	NaN	2.6258	NaN	1.3224	NaN	1.0883	NaN	0.28342	NaN	1.716	0.0014557	NaN	0	1.7351	0.2842	0	2.7587	-3.3721e-18	0.072579	1.252	0.18089	0	0.83175	1.7361	0.06585
161	NaN	0.1304	NaN	0	NaN	NaN	0.47881	0.065016	0.032281	0.0026283	NaN	0	NaN	0.0067709	0.002702	NaN	NaN	NaN	NaN	0	NaN	NaN	1.2181	NaN	NaN	2.6258	NaN	1.3224	NaN	1.0883	NaN	0.28342	NaN	1.716	0.0014557	NaN	0	1.7351	0.2842	0	2.7587	-3.3721e-18	0.072579	1.252	0.18089	0	0.83175	1.7361	0.06585
162	NaN	0.1304	NaN	0	NaN	NaN	0.47881	0.065016	0.032281	0.0026283	NaN	0	NaN	0.0067709	0.002702	NaN	NaN	NaN	NaN	0	NaN	NaN	1.2181	NaN	NaN	2.6258	NaN	1.3224	NaN	1.0883	NaN	0.28342	NaN	1.716	0.0014557	NaN	0	1.7351	0.2842	0	2.7587	-3.3721e-18	0.072579	1.252	0.18089	0	0.83175	1.7361	0.06585
163	NaN	0.1304	NaN	0	NaN	NaN	0.47881	0.065016	0.032281	0.0026283	NaN	0	NaN	0.0067709	0.002702	NaN	NaN	NaN	NaN	0	NaN	NaN	1.2181	NaN	NaN	2.6258	NaN	1.4654	NaN	1.0883	NaN	0.28342	NaN	1.716	0.0014557	NaN	0	1.7351	0.2842	0	2.7587	-3.3721e-18	0.072579	1.3773	0.18089	0	0.83175	1.7361	0.06585
164	NaN	0.1304	NaN	0	NaN	NaN	0.47881	0.065016	0.032281	0.0026283	NaN	0	NaN	0.0067709	0.002702	NaN	NaN	NaN	NaN	0	NaN	NaN	1.2181	NaN	NaN	2.6258	NaN	1.4654	NaN	1.0883	NaN	0.28342	NaN	1.716	0.0014557	NaN	0	1.7351	0.2842	0	2.7587	-3.3721e-18	0.072579	1.3773	0.18089	0	0.83175	1.7361	0.06585
165	NaN	0.1304	NaN	0	NaN	NaN	0.47881	0.065016	0.032281	0.0026283	NaN	0	NaN	0.0067709	0.002702	NaN	NaN	NaN	NaN	0	NaN	NaN	1.2181	NaN	NaN	2.6258	NaN	1.4654	NaN	1.0883	NaN	0.28342	NaN	1.716	0.0014557	NaN	0	3.1158	0.2842	0	2.7587	-3.3721e-18	0.072579	1.3773	0.18089	0	0.83175	1.7361	0.06585
166	NaN	0.1304	NaN	0	NaN	NaN	0.47881	0.065016	0.032281	0.0026283	NaN	0	NaN	0.0067709	0.002702	NaN	NaN	NaN	NaN	0	NaN	NaN	1.2181	NaN	NaN	2.6258	NaN	1.4654	NaN	1.0883	NaN	0.28342	NaN	1.716	0.0014557	NaN	0	3.1158	0.2842	0	2.7587	-3.3721e-18	0.072579	1.3773	0.18089	0	0.83175	1.7361	0.06585
167	NaN	0.1304	NaN	0	NaN	NaN	0.47881	0.065016	0.032281	0.0026283	NaN	0	NaN	0.0067709	0.002702	NaN	NaN	NaN	NaN	0	NaN	NaN	1.2181	NaN	NaN	2.6258	NaN	1.4654	NaN	1.0883	NaN	0.28342	NaN	1.716	0.0014557	NaN	0	3.1158	0.2842	0	2.7587	-3.3721e-18	0.072579	1.6778	0.18089	0	0.83175	1.7361	0.06585
168	NaN	0.1304	NaN	0	NaN	NaN	0.47881	0.065016	0.032281	0.0026283	NaN	0	NaN	0.0067709	0.002702	NaN	NaN	NaN	NaN	0	NaN	NaN	1.2181	NaN	NaN	2.6258	NaN	1.4654	NaN	1.0883	NaN	0.43644	NaN	1.716	0.0014557	NaN	0	3.1158	0.2842	0	2.7587	-3.3721e-18	0.072579	1.6778	0.18089	0	0.83175	1.7361	0.06585
169	NaN	0.1304	NaN	0	NaN	NaN	0.47881	0.065016	0.032281	0.0026283	NaN	0	NaN	0.11474	0.002702	NaN	NaN	NaN	NaN	0	NaN	NaN	1.2181	NaN	NaN	2.6258	NaN	1.4654	NaN	1.0883	NaN	0.43644	NaN	1.716	0.0014557	NaN	0	3.1158	0.2842	0	2.7587	-3.3721e-18	0.072579	1.6778	0.18089	0	0.83175	1.7361	0.06585
170	NaN	0.1304	NaN	0	NaN	NaN	0.47881	0.065016	0.032281	0.0026283	NaN	0	NaN	0.11474	0.002702	NaN	NaN	NaN	NaN	0	NaN	NaN	1.2181	NaN	NaN	2.6258	NaN	1.4654	NaN	1.0883	NaN	0.43644	NaN	1.716	0.0014557	NaN	0	3.1158	0.2842	0	2.7587	-3.3721e-18	0.072579	1.6778	0.18089	0	0.83175	1.7361	0.06585
171	NaN	0.1304	NaN	0	NaN	NaN	0.47881	0.065016	0.032281	0.0026283	NaN	0	NaN	0.11474	0.002702	NaN	NaN	NaN	NaN	0	NaN	NaN	1.2181	NaN	NaN	2.6258	NaN	1.4654	NaN	1.0883	NaN	0.43644	NaN	1.716	0.0014557	NaN	0	3.1158	0.2842	0	2.7587	-3.3721e-18	0.072579	1.6778	0.18089	0	0.83175	1.7361	0.06585
172	NaN	0.1304	NaN	0	NaN	NaN	0.47881	0.065016	0.032281	0.0026283	NaN	0	NaN	0.11474	0.002702	NaN	NaN	NaN	NaN	0	NaN	NaN	1.2181	NaN	NaN	2.6258	NaN	1.4654	NaN	1.0883	NaN	0.43644	NaN	1.716	0.0014557	NaN	0	3.1158	0.2842	0	2.7587	-3.3721e-18	0.072579	1.6778	0.18089	0	0.83175	1.7361	0.06585
173	NaN	0.1304	NaN	0	NaN	NaN	0.47881	0.065016	0.032281	0.0026283	NaN	0	NaN	0.11474	0.002702	NaN	NaN	NaN	NaN	0	NaN	NaN	1.2181	NaN	NaN	2.6258	NaN	1.4654	NaN	1.0883	NaN	0.43644	NaN	1.716	0.0014557	NaN	0	3.1158	0.2842	0	2.7587	-3.3721e-18	0.072579	1.6778	0.18089	0	0.83175	1.7361	0.06585
174	NaN	0.1304	NaN	0	NaN	NaN	0.47881	0.065016	0.032281	0.0026283	NaN	0	NaN	0.11474	0.002702	NaN	NaN	NaN	NaN	0	NaN	NaN	1.2181	NaN	NaN	2.6258	NaN	1.4654	NaN	1.0883	NaN	0.43644	NaN	1.716	0.0014557	NaN	0	3.1158	0.2842	0	2.7587	-3.3721e-18	0.072579	1.6778	0.18089	0	0.83175	1.7361	0.06585
175	NaN	0.1304	NaN	0	NaN	NaN	0.47881	0.065016	0.032281	0.0026283	NaN	0	NaN	0.11474	0.002702	NaN	NaN	NaN	NaN	0	NaN	NaN	1.2181	NaN	NaN	2.6258	NaN	1.4654	NaN	1.0883	NaN	0.43644	NaN	1.716	0.0014557	NaN	0	3.1158	0.2842	0	2.7587	-3.3721e-18	0.072579	1.6778	0.18089	0	0.83175	1.7361	0.06585
176	NaN	0.1304	NaN	0	NaN	NaN	0.47881	0.065016	0.032281	0.0026283	NaN	0	NaN	0.11474	0.002702	NaN	NaN	NaN	NaN	0	NaN	NaN	1.2181	NaN	NaN	2.6258	NaN	1.4654	NaN	1.0883	NaN	0.43644	NaN	1.716	0.0014557	NaN	0	3.1158	0.2842	0	2.7587	-3.3721e-18	0.072579	1.6778	0.18089	0	0.83175	1.7361	0.06585
177	NaN	0.22194	NaN	0	NaN	NaN	0.47881	0.065016	0.032281	0.0026283	NaN	0	NaN	0.11474	0.002702	NaN	NaN	NaN	NaN	0	NaN	NaN	1.5898	NaN	NaN	2.6258	NaN	1.4654	NaN	1.0883	NaN	0.43644	NaN	1.716	0.0014557	NaN	0	3.1158	0.2842	0	2.7587	-3.3721e-18	0.072579	1.6778	0.18089	0	0.83175	1.7361	0.06585
178	NaN	0.22194	NaN	0	NaN	NaN	0.47881	0.065016	0.032281	0.0026283	NaN	0	NaN	0.11474	0.002702	NaN	NaN	NaN	NaN	0	NaN	NaN	1.5898	NaN	NaN	2.6258	NaN	1.4654	NaN	1.0883	NaN	0.43644	NaN	1.716	0.0014557	NaN	0	3.1158	0.2842	0	2.7587	0.022558	0.072579	1.6778	0.18089	0	0.83175	1.7361	0.06585
179	NaN	0.22194	NaN	0	NaN	NaN	0.47881	0.065016	0.032281	0.0026283	NaN	0	NaN	0.11474	0.002702	NaN	NaN	NaN	NaN	0	NaN	NaN	1.5898	NaN	NaN	2.6258	NaN	1.4654	NaN	1.0883	NaN	0.43644	NaN	1.716	0.0014557	NaN	0	3.1158	0.2842	0	2.7587	0.022558	0.072579	1.6778	0.18089	0	0.83175	1.7361	0.06585
180	NaN	0.22194	NaN	0	NaN	NaN	0.47881	0.065016	0.032281	0.0026283	NaN	0	NaN	0.11474	0.002702	NaN	NaN	NaN	NaN	0	NaN	NaN	1.5898	NaN	NaN	2.6258	NaN	1.4654	NaN	1.0883	NaN	0.43644	NaN	1.716	0.0014557	NaN	0	3.1158	0.2842	0	2.7587	0.022558	0.072579	1.6778	0.18089	0	0.83175	1.7361	0.06585
181	NaN	0.22194	NaN	0	NaN	NaN	0.47881	0.065016	0.032281	0.0026283	NaN	0	NaN	0.11474	0.002702	NaN	NaN	NaN	NaN	0	NaN	NaN	1.5898	NaN	NaN	2.6258	NaN	1.4654	NaN	1.0883	NaN	0.43644	NaN	1.716	0.0014557	NaN	0	3.1158	0.2842	0	2.7587	0.022558	0.072579	1.6778	0.18089	0	0.83175	1.7361	0.06585
182	NaN	0.22194	NaN	0	NaN	NaN	0.47881	0.065016	0.032281	0.0026283	NaN	0	NaN	0.11474	0.002702	NaN	NaN	NaN	NaN	0	NaN	NaN	1.5898	NaN	NaN	2.6258	NaN	1.4654	NaN	1.0883	NaN	0.43644	NaN	1.716	0.0014557	NaN	0	3.1158	0.2842	0	2.7587	0.022558	0.072579	1.6778	0.18089	0	0.83175	1.7361	0.06585
183	NaN	0.22194	NaN	0	NaN	NaN	0.47881	0.065016	0.032281	0.0026283	NaN	0	NaN	0.11474	0.002702	NaN	NaN	NaN	NaN	0	NaN	NaN	1.5898	NaN	NaN	2.6258	NaN	1.4654	NaN	1.0883	NaN	0.66455	NaN	1.716	0.0014557	NaN	0	3.1158	0.2842	0	2.7587	0.022558	0.072579	1.6778	0.18089	0	0.83175	1.7361	0.06585
184	NaN	0.22194	NaN	0	NaN	NaN	0.47881	0.065016	0.032281	0.0026283	NaN	0	NaN	0.11474	0.002702	NaN	NaN	NaN	NaN	0	NaN	NaN	1.938	NaN	NaN	2.6258	NaN	1.4654	NaN	1.0883	NaN	0.66455	NaN	1.716	0.0014557	NaN	0	3.1158	0.2842	0	2.7587	0.022558	0.072579	1.6778	0.18089	0	0.83175	1.7361	0.06585
185	NaN	0.22194	NaN	0	NaN	NaN	0.47881	0.065016	0.032281	0.0026283	NaN	0	NaN	0.11474	0.002702	NaN	NaN	NaN	NaN	0	NaN	NaN	1.938	NaN	NaN	2.6258	NaN	1.4654	NaN	1.0883	NaN	0.66455	NaN	1.716	0.0014557	NaN	0	3.1158	0.2842	0	2.7587	0.022558	0.072579	1.6778	0.18089	0	0.83175	1.7361	0.06585
186	NaN	0.22194	NaN	0	NaN	NaN	0.47881	0.065016	0.032281	0.0026283	NaN	0	NaN	0.11474	0.002702	NaN	NaN	NaN	NaN	0	NaN	NaN	1.938	NaN	NaN	2.6258	NaN	1.4654	NaN	1.0883	NaN	0.66455	NaN	1.716	0.0014557	NaN	0	3.1158	0.2842	0	2.7587	0.022558	0.072579	1.6778	0.18089	0	0.83175	1.7361	0.06585
187	NaN	0.22194	NaN	0	NaN	NaN	0.47881	0.065016	0.032281	0.0026283	NaN	0	NaN	0.11474	0.002702	NaN	NaN	NaN	NaN	0	NaN	NaN	1.938	NaN	NaN	2.6258	NaN	1.4654	NaN	1.0883	NaN	0.66455	NaN	1.716	0.0014557	NaN	0	3.1158	0.2842	0	2.7587	0.022558	0.072579	1.6778	0.18089	0	0.83175	1.7361	0.06585
188	NaN	0.22194	NaN	0	NaN	NaN	0.47881	0.065016	0.032281	0.0026283	NaN	0	NaN	0.11474	0.002702	NaN	NaN	NaN	NaN	0	NaN	NaN	1.938	NaN	NaN	2.6258	NaN	1.4654	NaN	1.0883	NaN	0.66455	NaN	1.716	0.0014557	NaN	0	3.1158	0.2842	0	2.7587	0.022558	0.072579	1.6778	0.18089	0	0.83175	1.7361	0.06585
189	NaN	0.22194	NaN	0	NaN	NaN	0.47881	0.065016	0.032281	0.0026283	NaN	0	NaN	0.11474	0.002702	NaN	NaN	NaN	NaN	0	NaN	NaN	1.938	NaN	NaN	2.6258	NaN	1.4654	NaN	1.0883	NaN	0.66455	NaN	1.716	0.0014557	NaN	0	3.1158	0.2842	0	2.7587	0.022558	0.072579	1.6778	0.18089	0	0.83175	1.7361	0.06585
190	NaN	0.22194	NaN	0	NaN	NaN	0.47881	0.065016	0.032281	0.0026283	NaN	0	NaN	0.11474	0.002702	NaN	NaN	NaN	NaN	0	NaN	NaN	1.938	NaN	NaN	2.6258	NaN	1.4654	NaN	1.0883	NaN	0.66455	NaN	1.716	0.0014557	NaN	0	3.1158	0.2842	0	2.7587	0.022558	0.072579	1.6778	0.18089	0	0.83175	1.7361	0.06585
191	NaN	0.22194	NaN	0	NaN	NaN	0.47881	0.065016	0.032281	0.0026283	NaN	0	NaN	0.11474	0.002702	NaN	NaN	NaN	NaN	0	NaN	NaN	1.938	NaN	NaN	2.6258	NaN	NaN	NaN	1.0883	NaN	0.66455	NaN	1.716	0.0014557	NaN	0	3.1158	0.2842	0	2.7587	0.022558	0.072579	NaN	0.18089	0	0.83175	1.7361	0.06585
192	NaN	0.22194	NaN	0	NaN	NaN	0.47881	0.065016	0.032281	0.0026283	NaN	0	NaN	0.11474	0.002702	NaN	NaN	NaN	NaN	0	NaN	NaN	1.938	NaN	NaN	2.6258	NaN	NaN	NaN	1.0883	NaN	0.66455	NaN	1.716	0.0014557	NaN	0	3.1158	0.2842	0	2.7587	0.022558	0.072579	NaN	0.18089	0	0.83175	1.7361	0.06585
193	NaN	0.22194	NaN	0	NaN	NaN	0.47881	0.065016	0.032281	0.0026283	NaN	0	NaN	0.26449	0.002702	NaN	NaN	NaN	NaN	0	NaN	NaN	1.938	NaN	NaN	2.6258	NaN	NaN	NaN	1.0883	NaN	0.66455	NaN	1.716	0.0014557	NaN	0	3.1158	0.2842	0	2.7587	0.022558	0.072579	NaN	0.18089	0	0.83175	1.7361	0.06585
194	NaN	0.22194	NaN	0	NaN	NaN	0.47881	0.065016	0.032281	0.0026283	NaN	0	NaN	0.26449	0.002702	NaN	NaN	NaN	NaN	0	NaN	NaN	1.938	NaN	NaN	2.6258	NaN	NaN	NaN	1.0883	NaN	0.85538	NaN	1.716	0.0014557	NaN	0	3.1158	0.2842	0	2.7587	0.022558	0.072579	NaN	0.18089	0	0.83175	1.7361	0.06585
195	NaN	0.22194	NaN	0	NaN	NaN	0.47881	0.065016	0.032281	0.0026283	NaN	0	NaN	0.26449	0.002702	NaN	NaN	NaN	NaN	0	NaN	NaN	1.938	NaN	NaN	2.6258	NaN	NaN	NaN	1.0883	NaN	0.85538	NaN	1.716	0.0014557	NaN	0	3.1158	0.2842	0	2.7587	0.022558	0.072579	NaN	0.18089	0	0.83175	1.7361	0.06585
196	NaN	0.22194	NaN	0	NaN	NaN	0.47881	0.065016	0.032281	0.0026283	NaN	0	NaN	0.26449	0.002702	NaN	NaN	NaN	NaN	0	NaN	NaN	1.938	NaN	NaN	2.6258	NaN	NaN	NaN	1.0883	NaN	1.2216	NaN	1.716	0.0014557	NaN	0	3.1158	0.2842	0	2.7587	0.022558	0.072579	NaN	0.18089	0	0.83175	1.7361	0.06585
197	NaN	0.22194	NaN	0	NaN	NaN	0.47881	0.065016	0.032281	0.0026283	NaN	0	NaN	0.26449	0.002702	NaN	NaN	NaN	NaN	0	NaN	NaN	1.938	NaN	NaN	2.6258	NaN	NaN	NaN	1.0883	NaN	1.2216	NaN	1.716	0.0014557	NaN	0	3.1158	0.2842	0	2.7587	0.022558	0.072579	NaN	0.18089	0	0.83175	1.7361	0.06585
198	NaN	0.22194	NaN	0	NaN	NaN	0.47881	0.065016	0.032281	0.0026283	NaN	0	NaN	0.26449	0.002702	NaN	NaN	NaN	NaN	0	NaN	NaN	1.938	NaN	NaN	2.6258	NaN	NaN	NaN	1.0883	NaN	1.2216	NaN	1.716	0.0014557	NaN	0	3.1158	0.2842	0	2.7587	0.022558	0.072579	NaN	0.18089	0	0.83175	1.7361	0.06585
199	NaN	0.22194	NaN	0	NaN	NaN	0.47881	0.065016	0.032281	0.0026283	NaN	0	NaN	0.26449	0.002702	NaN	NaN	NaN	NaN	0	NaN	NaN	2.5143	NaN	NaN	2.6258	NaN	NaN	NaN	1.0883	NaN	1.2216	NaN	1.716	0.0014557	NaN	0	3.1158	0.2842	0	2.7587	0.022558	0.072579	NaN	0.18089	0	0.83175	1.7361	0.06585
200	NaN	0.22194	NaN	0	NaN	NaN	0.47881	0.065016	0.032281	0.0026283	NaN	0	NaN	0.26449	0.002702	NaN	NaN	NaN	NaN	0	NaN	NaN	2.5143	NaN	NaN	2.6258	NaN	NaN	NaN	1.0883	NaN	1.2216	NaN	1.716	0.0014557	NaN	0	3.1158	0.2842	0	2.7587	0.022558	0.072579	NaN	0.18089	0	0.83175	1.7361	0.06585
201	NaN	0.22194	NaN	0	NaN	NaN	0.47881	0.065016	0.032281	0.0026283	NaN	0	NaN	0.26449	0.002702	NaN	NaN	NaN	NaN	0	NaN	NaN	2.5143	NaN	NaN	2.6258	NaN	NaN	NaN	1.0883	NaN	1.2216	NaN	1.716	0.0014557	NaN	0	3.1158	0.2842	0	2.7587	0.022558	0.072579	NaN	0.18089	0	0.83175	1.7361	0.06585
202	NaN	0.22194	NaN	0	NaN	NaN	0.47881	0.065016	0.032281	0.0026283	NaN	0	NaN	0.26449	0.002702	NaN	NaN	NaN	NaN	0	NaN	NaN	2.5143	NaN	NaN	2.6258	NaN	NaN	NaN	1.0883	NaN	1.2216	NaN	1.716	0.0014557	NaN	0	3.1158	0.2842	0	2.7587	0.022558	0.072579	NaN	0.18089	0	0.83175	1.7361	0.06585
203	NaN	0.22194	NaN	0	NaN	NaN	0.47881	0.065016	0.032281	0.0026283	NaN	0	NaN	0.26449	0.002702	NaN	NaN	NaN	NaN	0	NaN	NaN	2.5143	NaN	NaN	2.6258	NaN	NaN	NaN	1.0883	NaN	1.2216	NaN	1.716	0.0014557	NaN	0	3.1158	0.2842	0	2.7587	0.022558	0.072579	NaN	0.27776	0	0.83175	1.7361	0.06585
204	NaN	0.22194	NaN	0	NaN	NaN	0.47881	0.065016	0.032281	0.0026283	NaN	0	NaN	0.26449	0.002702	NaN	NaN	NaN	NaN	0	NaN	NaN	2.5143	NaN	NaN	2.6258	NaN	NaN	NaN	1.0883	NaN	1.2216	NaN	1.716	0.0014557	NaN	0	3.1158	0.2842	0	2.7587	0.022558	0.072579	NaN	0.27776	0	0.83175	1.7361	0.06585
205	NaN	0.22194	NaN	0	NaN	NaN	0.47881	0.065016	0.032281	0.0026283	NaN	0	NaN	0.26449	0.002702	NaN	NaN	NaN	NaN	0	NaN	NaN	2.5143	NaN	NaN	2.6258	NaN	NaN	NaN	1.0883	NaN	1.2216	NaN	1.716	0.0014557	NaN	0	3.1158	0.2842	0	2.7587	0.022558	0.072579	NaN	0.27776	0	0.83175	1.7361	0.06585
206	NaN	0.22194	NaN	0	NaN	NaN	0.47881	0.065016	0.032281	0.0026283	NaN	0	NaN	0.26449	0.002702	NaN	NaN	NaN	NaN	0	NaN	NaN	2.5143	NaN	NaN	2.6258	NaN	NaN	NaN	1.0883	NaN	1.2216	NaN	1.716	0.0014557	NaN	0	3.1158	0.2842	0	2.7587	0.022558	0.072579	NaN	0.27776	0	0.83175	1.7361	0.06585
207	NaN	0.22194	NaN	0	NaN	NaN	0.47881	0.065016	0.032281	0.0026283	NaN	0	NaN	0.26449	0.002702	NaN	NaN	NaN	NaN	0	NaN	NaN	2.5143	NaN	NaN	2.6258	NaN	NaN	NaN	1.0883	NaN	1.2216	NaN	1.716	0.0014557	NaN	0	3.1158	0.2842	0	2.7587	0.022558	0.072579	NaN	0.27776	0	0.83175	1.911	0.06585
208	NaN	0.22194	NaN	0	NaN	NaN	0.47881	0.065016	0.032281	0.0026283	NaN	0	NaN	0.26449	0.002702	NaN	NaN	NaN	NaN	0	NaN	NaN	2.5143	NaN	NaN	2.6258	NaN	NaN	NaN	1.0883	NaN	1.2216	NaN	1.716	0.0014557	NaN	0	3.1158	0.2842	0	2.7587	0.022558	0.072579	NaN	0.27776	0	0.83175	1.911	0.06585
209	NaN	0.22194	NaN	0	NaN	NaN	0.47881	0.065016	0.032281	0.0026283	NaN	0	NaN	0.26449	0.002702	NaN	NaN	NaN	NaN	0	NaN	NaN	2.5143	NaN	NaN	2.6258	NaN	NaN	NaN	1.0883	NaN	1.2216	NaN	1.716	0.0014557	NaN	0	3.1158	0.2842	0	2.7587	0.022558	0.072579	NaN	0.27776	0	0.83175	1.911	0.06585
210	NaN	0.22194	NaN	0	NaN	NaN	0.47881	0.065016	0.032281	0.0026283	NaN	0	NaN	0.26449	0.002702	NaN	NaN	NaN	NaN	0	NaN	NaN	2.5143	NaN	NaN	2.6258	NaN	NaN	NaN	1.0883	NaN	1.2216	NaN	1.716	0.0014557	NaN	0	3.1158	0.2842	0	2.7587	0.022558	0.072579	NaN	0.27776	0	0.83175	1.911	0.06585
211	NaN	0.22194	NaN	0	NaN	NaN	0.47881	0.065016	0.032281	0.0026283	NaN	0	NaN	0.26449	0.002702	NaN	NaN	NaN	NaN	0	NaN	NaN	2.5143	NaN	NaN	2.6258	NaN	NaN	NaN	1.0883	NaN	1.2216	NaN	1.716	0.0014557	NaN	0	3.1158	0.2842	0	2.7587	0.022558	0.072579	NaN	0.27776	0	0.83175	1.911	0.06585
212	NaN	0.22194	NaN	0	NaN	NaN	0.47881	0.065016	0.032281	0.0026283	NaN	0	NaN	0.26449	0.002702	NaN	NaN	NaN	NaN	0	NaN	NaN	2.5143	NaN	NaN	2.6258	NaN	NaN	NaN	1.0883	NaN	1.2216	NaN	1.716	0.0014557	NaN	0	3.1158	0.2842	0	2.7587	0.022558	0.072579	NaN	0.27776	0	0.83175	1.911	0.06585
213	NaN	0.22194	NaN	0	NaN	NaN	0.47881	0.065016	0.032281	0.0026283	NaN	0	NaN	0.26449	0.002702	NaN	NaN	NaN	NaN	0	NaN	NaN	2.5143	NaN	NaN	2.6258	NaN	NaN	NaN	1.0883	NaN	1.2216	NaN	1.716	0.0014557	NaN	0	3.1158	0.2842	0	2.7587	0.022558	0.072579	NaN	0.27776	0	0.83175	1.911	0.06585
214	NaN	0.22194	NaN	0	NaN	NaN	0.47881	0.065016	0.032281	0.0026283	NaN	0	NaN	0.26449	0.002702	NaN	NaN	NaN	NaN	0	NaN	NaN	2.5143	NaN	NaN	2.6258	NaN	NaN	NaN	1.0883	NaN	1.2216	NaN	1.716	0.0014557	NaN	0	3.1158	0.2842	0	2.7587	0.022558	0.072579	NaN	0.27776	0	0.83175	1.911	0.06585
215	NaN	0.22194	NaN	0	NaN	NaN	0.47881	0.065016	0.032281	0.0026283	NaN	0	NaN	0.26449	0.002702	NaN	NaN	NaN	NaN	0	NaN	NaN	2.5143	NaN	NaN	2.6258	NaN	NaN	NaN	1.0883	NaN	1.2216	NaN	1.716	0.0014557	NaN	0	3.1158	0.2842	0	2.7587	0.022558	0.072579	NaN	0.27776	0	0.83175	1.911	0.06585
216	NaN	0.22194	NaN	0	NaN	NaN	0.47881	0.065016	0.032281	0.0026283	NaN	0	NaN	0.26449	0.002702	NaN	NaN	NaN	NaN	0	NaN	NaN	2.5143	NaN	NaN	2.6258	NaN	NaN	NaN	1.0883	NaN	1.2216	NaN	1.716	0.0014557	NaN	0	3.1158	0.2842	0	2.7587	0.022558	0.072579	NaN	0.27776	0	0.83175	1.911	0.06585
217	NaN	0.22194	NaN	0	NaN	NaN	0.47881	0.065016	0.032281	0.0026283	NaN	0	NaN	0.26449	0.002702	NaN	NaN	NaN	NaN	0	NaN	NaN	2.5143	NaN	NaN	2.6258	NaN	NaN	NaN	1.0883	NaN	1.2216	NaN	1.716	0.0014557	NaN	0	3.1158	0.2842	0	2.7587	0.022558	0.072579	NaN	0.27776	0	0.83175	1.911	0.06585
218	NaN	0.22194	NaN	0	NaN	NaN	0.47881	0.065016	0.032281	0.0026283	NaN	0	NaN	0.26449	0.002702	NaN	NaN	NaN	NaN	0	NaN	NaN	2.5143	NaN	NaN	2.6258	NaN	NaN	NaN	1.0883	NaN	1.2216	NaN	1.716	0.0014557	NaN	0	3.1158	0.2842	0	2.7587	0.022558	0.072579	NaN	0.27776	0	0.83175	1.911	0.06585
219	NaN	0.22194	NaN	0	NaN	NaN	0.47881	0.065016	0.032281	0.0026283	NaN	0	NaN	0.26449	0.002702	NaN	NaN	NaN	NaN	0	NaN	NaN	2.5143	NaN	NaN	2.6258	NaN	NaN	NaN	1.0883	NaN	1.2216	NaN	1.716	0.0014557	NaN	0	3.1158	0.2842	0	2.7587	0.022558	0.072579	NaN	0.27776	0	0.83175	1.911	0.06585
220	NaN	0.22194	NaN	0	NaN	NaN	0.47881	0.065016	0.032281	0.0026283	NaN	0	NaN	0.26449	0.002702	NaN	NaN	NaN	NaN	0	NaN	NaN	2.5143	NaN	NaN	2.6258	NaN	NaN	NaN	1.0883	NaN	1.3887	NaN	1.716	0.0014557	NaN	0	3.1158	0.2842	0	2.7587	0.022558	0.072579	NaN	0.27776	0	0.83175	1.911	0.06585
221	NaN	0.22194	NaN	0	NaN	NaN	0.47881	0.065016	0.032281	0.0026283	NaN	0	NaN	0.26449	0.002702	NaN	NaN	NaN	NaN	0	NaN	NaN	2.5143	NaN	NaN	2.6258	NaN	NaN	NaN	1.0883	NaN	1.3887	NaN	1.716	0.0014557	NaN	0	3.1158	0.2842	0	2.7587	0.022558	0.072579	NaN	0.27776	0	0.83175	1.911	0.06585
222	NaN	0.22194	NaN	0	NaN	NaN	0.47881	0.065016	0.032281	0.0026283	NaN	0	NaN	0.26449	0.002702	NaN	NaN	NaN	NaN	0	NaN	NaN	2.5143	NaN	NaN	2.6258	NaN	NaN	NaN	1.0883	NaN	1.3887	NaN	1.716	0.0014557	NaN	0	3.1158	0.2842	0	2.7587	0.022558	0.072579	NaN	0.27776	0	0.83175	1.911	0.06585
223	NaN	0.22194	NaN	0	NaN	NaN	0.47881	0.065016	0.032281	0.0026283	NaN	0	NaN	0.26449	0.002702	NaN	NaN	NaN	NaN	0	NaN	NaN	2.5143	NaN	NaN	2.6258	NaN	NaN	NaN	1.0883	NaN	1.3887	NaN	1.716	0.0014557	NaN	0	3.1158	0.2842	0	2.7587	0.022558	0.072579	NaN	0.27776	0	0.83175	1.911	0.06585
224	NaN	0.22194	NaN	0	NaN	NaN	0.47881	0.065016	0.032281	0.0026283	NaN	0	NaN	0.26449	0.002702	NaN	NaN	NaN	NaN	0	NaN	NaN	2.5143	NaN	NaN	2.6258	NaN	NaN	NaN	1.0883	NaN	1.3887	NaN	1.716	0.0014557	NaN	0	3.1158	0.2842	0	2.7587	0.022558	0.072579	NaN	0.27776	0	0.83175	1.911	0.06585
225	NaN	0.22194	NaN	0	NaN	NaN	0.47881	0.065016	0.032281	0.0026283	NaN	0	NaN	0.26449	0.002702	NaN	NaN	NaN	NaN	0	NaN	NaN	2.5143	NaN	NaN	2.6258	NaN	NaN	NaN	1.0883	NaN	1.3887	NaN	1.716	0.0014557	NaN	0	3.1158	0.2842	0	2.7587	0.022558	0.072579	NaN	0.27776	0	0.83175	1.911	0.06585
226	NaN	0.22194	NaN	0	NaN	NaN	0.47881	0.065016	0.032281	0.0026283	NaN	0	NaN	0.26449	0.002702	NaN	NaN	NaN	NaN	0	NaN	NaN	2.5143	NaN	NaN	2.6258	NaN	NaN	NaN	1.0883	NaN	1.3887	NaN	1.716	0.0014557	NaN	0	3.1158	0.2842	0	2.7587	0.022558	0.072579	NaN	0.27776	0	0.83175	1.911	0.06585
227	NaN	0.22194	NaN	0	NaN	NaN	0.47881	0.065016	0.032281	0.0026283	NaN	0	NaN	0.26449	0.002702	NaN	NaN	NaN	NaN	0	NaN	NaN	2.5143	NaN	NaN	2.6258	NaN	NaN	NaN	1.0883	NaN	1.3887	NaN	1.716	0.0014557	NaN	0	3.1158	0.2842	0	2.7587	0.022558	0.072579	NaN	0.27776	0	0.83175	1.911	0.06585
228	NaN	0.22194	NaN	0	NaN	NaN	0.47881	0.065016	0.032281	0.0026283	NaN	0	NaN	0.26449	0.002702	NaN	NaN	NaN	NaN	0	NaN	NaN	2.5143	NaN	NaN	2.6258	NaN	NaN	NaN	1.0883	NaN	1.3887	NaN	1.716	0.0014557	NaN	0	3.1158	0.2842	0	2.7587	0.022558	0.072579	NaN	0.27776	0	0.83175	1.911	0.06585
229	NaN	0.22194	NaN	0	NaN	NaN	0.47881	0.065016	0.032281	0.0026283	NaN	0	NaN	0.26449	0.002702	NaN	NaN	NaN	NaN	0	NaN	NaN	2.5143	NaN	NaN	2.6258	NaN	NaN	NaN	1.0883	NaN	1.3887	NaN	1.716	0.0014557	NaN	0	3.1158	0.2842	0	2.7587	0.022558	0.072579	NaN	0.27776	0	0.83175	1.911	0.06585
230	NaN	0.22194	NaN	0	NaN	NaN	0.47881	0.065016	0.032281	0.0026283	NaN	0	NaN	0.26449	0.002702	NaN	NaN	NaN	NaN	0	NaN	NaN	2.5143	NaN	NaN	2.6258	NaN	NaN	NaN	1.0883	NaN	1.3887	NaN	1.716	0.0014557	NaN	0	3.1158	0.2842	0	2.7587	0.022558	0.072579	NaN	0.27776	0	0.83175	1.911	0.06585
231	NaN	0.22194	NaN	0	NaN	NaN	0.47881	0.065016	0.032281	0.0026283	NaN	0	NaN	0.26449	0.002702	NaN	NaN	NaN	NaN	0	NaN	NaN	2.5143	NaN	NaN	2.6258	NaN	NaN	NaN	1.0883	NaN	1.3887	NaN	1.716	0.0014557	NaN	0	3.1158	0.2842	0	2.7587	0.022558	0.072579	NaN	0.27776	0	0.83175	1.911	0.06585
232	NaN	0.22194	NaN	0	NaN	NaN	0.47881	0.065016	0.032281	0.0026283	NaN	0	NaN	0.26449	0.002702	NaN	NaN	NaN	NaN	0	NaN	NaN	2.5143	NaN	NaN	2.6258	NaN	NaN	NaN	1.0883	NaN	1.3887	NaN	1.716	0.0014557	NaN	0	3.1158	0.2842	0	2.7587	0.022558	0.072579	NaN	0.27776	0	0.83175	1.911	0.06585
233	NaN	0.22194	NaN	0	NaN	NaN	0.47881	0.065016	0.032281	0.0026283	NaN	0	NaN	0.26449	0.002702	NaN	NaN	NaN	NaN	0	NaN	NaN	2.5143	NaN	NaN	2.6258	NaN	NaN	NaN	1.0883	NaN	1.3887	NaN	1.716	0.0014557	NaN	0	3.8147	0.2842	0	2.7587	0.022558	0.072579	NaN	0.27776	0	0.83175	1.911	0.06585
234	NaN	0.22194	NaN	0	NaN	NaN	0.47881	0.065016	0.032281	0.0026283	NaN	0	NaN	0.26449	0.002702	NaN	NaN	NaN	NaN	0	NaN	NaN	2.5143	NaN	NaN	2.6258	NaN	NaN	NaN	1.0883	NaN	1.3887	NaN	1.716	0.0014557	NaN	0	3.8147	0.2842	0	2.7587	0.022558	0.072579	NaN	0.27776	0	0.83175	1.911	0.06585
235	NaN	0.22194	NaN	0	NaN	NaN	0.47881	0.065016	0.032281	0.0026283	NaN	0	NaN	0.26449	0.002702	NaN	NaN	NaN	NaN	0	NaN	NaN	2.5143	NaN	NaN	2.6258	NaN	NaN	NaN	1.0883	NaN	1.3887	NaN	1.716	0.0014557	NaN	0	3.8147	0.2842	0	2.7587	0.022558	0.072579	NaN	0.27776	0	0.83175	1.911	0.06585
236	NaN	0.22194	NaN	0	NaN	NaN	0.47881	0.065016	0.032281	0.0026283	NaN	0	NaN	0.26449	0.002702	NaN	NaN	NaN	NaN	0	NaN	NaN	2.5143	NaN	NaN	2.6258	NaN	NaN	NaN	1.0883	NaN	1.3887	NaN	1.716	0.0014557	NaN	0	3.8147	0.2842	0	2.7587	0.022558	0.072579	NaN	0.27776	0	0.83175	1.911	0.06585
237	NaN	0.22194	NaN	0	NaN	NaN	0.47881	0.065016	0.032281	0.0026283	NaN	0	NaN	0.26449	0.002702	NaN	NaN	NaN	NaN	0	NaN	NaN	2.5143	NaN	NaN	2.6258	NaN	NaN	NaN	1.0883	NaN	1.3887	NaN	1.716	0.0014557	NaN	0	3.8147	0.2842	0	2.7587	0.022558	0.072579	NaN	0.27776	0	0.83175	1.911	0.06585
238	NaN	0.22194	NaN	0	NaN	NaN	0.47881	0.065016	0.032281	0.0026283	NaN	0	NaN	0.26449	0.002702	NaN	NaN	NaN	NaN	0	NaN	NaN	2.5143	NaN	NaN	2.6258	NaN	NaN	NaN	1.0883	NaN	1.3887	NaN	1.716	0.0014557	NaN	0	3.8147	0.2842	0	2.7587	0.022558	0.072579	NaN	0.27776	0	0.83175	1.911	0.06585
239	NaN	0.22194	NaN	0	NaN	NaN	0.47881	0.065016	0.032281	0.0026283	NaN	0	NaN	0.26449	0.002702	NaN	NaN	NaN	NaN	0	NaN	NaN	2.5143	NaN	NaN	2.6258	NaN	NaN	NaN	1.0883	NaN	1.3887	NaN	1.716	0.0014557	NaN	0	3.8147	0.2842	0	2.7587	0.022558	0.072579	NaN	0.27776	0	0.83175	1.911	0.06585
240	NaN	0.22194	NaN	0	NaN	NaN	0.47881	0.065016	0.032281	0.0026283	NaN	0	NaN	0.26449	0.002702	NaN	NaN	NaN	NaN	0	NaN	NaN	2.5143	NaN	NaN	2.6258	NaN	NaN	NaN	1.0883	NaN	1.3887	NaN	1.716	0.0014557	NaN	0	3.8147	0.2842	0	2.7587	0.022558	0.072579	NaN	0.27776	0	0.83175	1.911	0.06585
241	NaN	0.22194	NaN	0	NaN	NaN	0.47881	0.065016	0.032281	0.0026283	NaN	0	NaN	0.26449	0.002702	NaN	NaN	NaN	NaN	0	NaN	NaN	2.5143	NaN	NaN	2.6258	NaN	NaN	NaN	1.0883	NaN	NaN	NaN	1.716	0.0014557	NaN	0	3.8147	0.2842	0	2.7587	0.022558	0.072579	NaN	0.27776	0	0.83175	1.911	0.06585
242	NaN	0.22194	NaN	0	NaN	NaN	0.47881	0.065016	0.032281	0.0026283	NaN	0	NaN	0.26449	0.002702	NaN	NaN	NaN	NaN	0	NaN	NaN	2.5143	NaN	NaN	2.6258	NaN	NaN	NaN	1.0883	NaN	NaN	NaN	1.716	0.0014557	NaN	0	3.8147	0.2842	0	2.7587	0.022558	0.072579	NaN	0.27776	0	0.83175	1.911	0.06585
243	NaN	0.22194	NaN	0	NaN	NaN	0.47881	0.065016	0.032281	0.0026283	NaN	0	NaN	0.26449	0.002702	NaN	NaN	NaN	NaN	0	NaN	NaN	2.5143	NaN	NaN	2.6258	NaN	NaN	NaN	1.0883	NaN	NaN	NaN	1.716	0.0014557	NaN	0	3.8147	0.2842	0	2.7587	0.022558	0.072579	NaN	0.27776	0	0.83175	1.911	0.06585
244	NaN	0.22194	NaN	0	NaN	NaN	0.47881	0.065016	0.032281	0.0026283	NaN	0	NaN	0.26449	0.002702	NaN	NaN	NaN	NaN	0	NaN	NaN	2.5143	NaN	NaN	2.6258	NaN	NaN	NaN	1.0883	NaN	NaN	NaN	1.716	0.0014557	NaN	0	3.8147	0.2842	0	2.7587	0.022558	0.072579	NaN	0.27776	0	0.83175	1.911	0.06585
245	NaN	0.22194	NaN	0	NaN	NaN	0.47881	0.065016	0.032281	0.0026283	NaN	0	NaN	0.26449	0.002702	NaN	NaN	NaN	NaN	0	NaN	NaN	2.5143	NaN	NaN	2.6258	NaN	NaN	NaN	1.0883	NaN	NaN	NaN	1.716	0.0014557	NaN	0	3.8147	0.2842	0	2.7587	0.022558	0.072579	NaN	0.27776	0	0.83175	1.911	0.06585
246	NaN	0.22194	NaN	0	NaN	NaN	0.47881	0.065016	0.032281	0.0026283	NaN	0	NaN	0.26449	0.002702	NaN	NaN	NaN	NaN	0	NaN	NaN	2.5143	NaN	NaN	2.6258	NaN	NaN	NaN	1.0883	NaN	NaN	NaN	1.716	0.0014557	NaN	0	3.8147	0.2842	0	2.7587	0.022558	0.072579	NaN	0.27776	0	0.83175	1.911	0.06585
247	NaN	0.22194	NaN	0	NaN	NaN	0.47881	0.065016	0.032281	0.0026283	NaN	0	NaN	0.26449	0.002702	NaN	NaN	NaN	NaN	0	NaN	NaN	2.5143	NaN	NaN	2.6258	NaN	NaN	NaN	1.0883	NaN	NaN	NaN	1.716	0.0014557	NaN	0	3.8147	0.2842	0	2.7587	0.022558	0.072579	NaN	0.27776	0	0.83175	1.911	0.06585
248	NaN	0.22194	NaN	0	NaN	NaN	0.47881	0.065016	0.032281	0.0026283	NaN	0	NaN	0.26449	0.002702	NaN	NaN	NaN	NaN	0	NaN	NaN	2.5143	NaN	NaN	2.6258	NaN	NaN	NaN	1.0883	NaN	NaN	NaN	1.716	0.0014557	NaN	0	3.8147	0.2842	0	2.7587	0.022558	0.072579	NaN	0.27776	0	0.83175	1.911	0.06585
249	NaN	0.22194	NaN	0	NaN	NaN	0.47881	0.065016	0.032281	0.0026283	NaN	0	NaN	0.26449	0.002702	NaN	NaN	NaN	NaN	0	NaN	NaN	2.5143	NaN	NaN	2.6258	NaN	NaN	NaN	1.0883	NaN	NaN	NaN	1.716	0.0014557	NaN	0	3.8147	0.2842	0	2.7587	0.022558	0.072579	NaN	0.27776	0	0.83175	1.911	0.06585
250	NaN	0.22194	NaN	0	NaN	NaN	0.47881	0.065016	0.032281	0.0026283	NaN	0	NaN	0.26449	0.002702	NaN	NaN	NaN	NaN	0	NaN	NaN	2.5143	NaN	NaN	2.6258	NaN	NaN	NaN	1.0883	NaN	NaN	NaN	1.716	0.0014557	NaN	0	3.8147	0.2842	0	2.7587	0.022558	0.072579	NaN	0.27776	0	0.83175	1.911	0.06585
251	NaN	0.22194	NaN	0	NaN	NaN	0.47881	0.065016	0.032281	0.0026283	NaN	0	NaN	0.26449	0.002702	NaN	NaN	NaN	NaN	0	NaN	NaN	2.5143	NaN	NaN	2.6258	NaN	NaN	NaN	1.0883	NaN	NaN	NaN	1.716	0.0014557	NaN	0	3.8147	0.2842	0	2.7587	0.022558	0.072579	NaN	0.27776	0	0.83175	1.911	0.06585
252	NaN	0.22194	NaN	0	NaN	NaN	0.47881	0.065016	0.032281	0.0026283	NaN	0	NaN	0.26449	0.002702	NaN	NaN	NaN	NaN	0	NaN	NaN	2.5143	NaN	NaN	2.6258	NaN	NaN	NaN	1.0883	NaN	NaN	NaN	1.716	0.0014557	NaN	0	3.8147	0.2842	0	2.7587	0.022558	0.072579	NaN	0.27776	0	0.83175	1.911	0.06585
253	NaN	0.22194	NaN	0	NaN	NaN	0.47881	0.065016	0.032281	0.0026283	NaN	0	NaN	0.26449	0.002702	NaN	NaN	NaN	NaN	0	NaN	NaN	2.5143	NaN	NaN	2.6258	NaN	NaN	NaN	1.0883	NaN	NaN	NaN	1.716	0.0014557	NaN	0	3.8147	0.2842	0	2.7587	0.022558	0.072579	NaN	0.27776	0	0.83175	1.911	0.06585
254	NaN	0.22194	NaN	0	NaN	NaN	0.47881	0.065016	0.032281	0.0026283	NaN	0	NaN	0.26449	0.002702	NaN	NaN	NaN	NaN	0	NaN	NaN	2.5143	NaN	NaN	2.6258	NaN	NaN	NaN	1.0883	NaN	NaN	NaN	1.716	0.0014557	NaN	0	3.8147	0.2842	0	2.7587	0.022558	0.072579	NaN	0.27776	0	0.83175	1.911	0.06585
255	NaN	0.22194	NaN	0	NaN	NaN	0.47881	0.065016	0.032281	0.0026283	NaN	0	NaN	0.26449	0.002702	NaN	NaN	NaN	NaN	0	NaN	NaN	2.5143	NaN	NaN	2.6258	NaN	NaN	NaN	1.0883	NaN	NaN	NaN	1.716	0.0014557	NaN	0	3.8147	0.2842	0	2.7587	0.022558	0.072579	NaN	0.27776	0	0.83175	1.911	0.06585
256	NaN	0.22194	NaN	0	NaN	NaN	0.47881	0.065016	0.032281	0.0026283	NaN	0	NaN	0.26449	0.002702	NaN	NaN	NaN	NaN	0	NaN	NaN	2.5143	NaN	NaN	2.6258	NaN	NaN	NaN	1.0883	NaN	NaN	NaN	1.716	0.0014557	NaN	0	3.8147	0.2842	0	2.7587	0.022558	0.072579	NaN	0.27776	0	0.83175	1.911	0.06585
257	NaN	0.22194	NaN	0	NaN	NaN	0.47881	0.065016	0.032281	0.0026283	NaN	0	NaN	0.26449	0.002702	NaN	NaN	NaN	NaN	0	NaN	NaN	2.5143	NaN	NaN	2.6258	NaN	NaN	NaN	1.0883	NaN	NaN	NaN	1.716	0.0014557	NaN	0	3.8147	0.2842	0	2.7587	0.022558	0.072579	NaN	0.27776	0	0.83175	1.911	0.06585
258	NaN	0.22194	NaN	0	NaN	NaN	0.47881	0.065016	0.032281	0.0026283	NaN	0	NaN	0.26449	0.002702	NaN	NaN	NaN	NaN	0	NaN	NaN	2.5143	NaN	NaN	2.6258	NaN	NaN	NaN	1.0883	NaN	NaN	NaN	1.716	0.0014557	NaN	0	3.8147	0.2842	0	2.7587	0.022558	0.072579	NaN	0.27776	0	0.83175	1.911	0.06585
259	NaN	0.22194	NaN	0	NaN	NaN	0.47881	0.065016	0.032281	0.0026283	NaN	0	NaN	0.26449	0.002702	NaN	NaN	NaN	NaN	0	NaN	NaN	2.5143	NaN	NaN	2.6258	NaN	NaN	NaN	1.0883	NaN	NaN	NaN	1.716	0.0014557	NaN	0	4.502	0.2842	0	2.7587	0.022558	0.072579	NaN	0.27776	0	0.83175	1.911	0.06585
260	NaN	0.22194	NaN	0	NaN	NaN	0.47881	0.065016	0.032281	0.0026283	NaN	0	NaN	0.26449	0.002702	NaN	NaN	NaN	NaN	0	NaN	NaN	2.5143	NaN	NaN	2.6258	NaN	NaN	NaN	1.0883	NaN	NaN	NaN	1.716	0.0014557	NaN	0	4.502	0.2842	0	2.7587	0.022558	0.072579	NaN	0.27776	0	0.83175	1.911	0.06585
261	NaN	0.22194	NaN	0	NaN	NaN	0.47881	0.065016	0.032281	0.0026283	NaN	0	NaN	0.41593	0.002702	NaN	NaN	NaN	NaN	0	NaN	NaN	2.5143	NaN	NaN	2.6258	NaN	NaN	NaN	1.0883	NaN	NaN	NaN	1.716	0.0014557	NaN	0	4.502	0.2842	0	2.7587	0.022558	0.072579	NaN	0.27776	0	0.83175	1.911	0.06585
262	NaN	0.22194	NaN	0	NaN	NaN	0.47881	0.065016	0.032281	0.0026283	NaN	0	NaN	0.41593	0.002702	NaN	NaN	NaN	NaN	0	NaN	NaN	2.5143	NaN	NaN	2.6258	NaN	NaN	NaN	1.0883	NaN	NaN	NaN	1.716	0.0014557	NaN	0	4.502	0.2842	0	2.7587	0.022558	0.072579	NaN	0.27776	0	0.83175	1.911	0.06585
263	NaN	0.22194	NaN	0	NaN	NaN	0.47881	0.065016	0.032281	0.0026283	NaN	0	NaN	0.41593	0.002702	NaN	NaN	NaN	NaN	0	NaN	NaN	2.8204	NaN	NaN	2.6258	NaN	NaN	NaN	1.0883	NaN	NaN	NaN	1.716	0.0014557	NaN	0	4.502	0.2842	0	2.7587	0.022558	0.072579	NaN	0.27776	0	0.83175	1.911	0.06585
264	NaN	0.22194	NaN	0	NaN	NaN	0.47881	0.065016	0.032281	0.0026283	NaN	0	NaN	0.41593	0.002702	NaN	NaN	NaN	NaN	0	NaN	NaN	2.8204	NaN	NaN	2.6258	NaN	NaN	NaN	1.0883	NaN	NaN	NaN	1.716	0.0014557	NaN	0	4.502	0.2842	0	2.7587	0.022558	0.072579	NaN	0.27776	0	0.83175	1.911	0.06585
265	NaN	0.22194	NaN	0	NaN	NaN	0.47881	0.065016	0.032281	0.0026283	NaN	0	NaN	0.41593	0.002702	NaN	NaN	NaN	NaN	0	NaN	NaN	2.8204	NaN	NaN	2.6258	NaN	NaN	NaN	1.0883	NaN	NaN	NaN	1.716	0.0014557	NaN	0	4.502	0.2842	0	2.7587	0.022558	0.072579	NaN	0.27776	0	0.83175	1.911	0.06585
266	NaN	0.22194	NaN	0	NaN	NaN	0.47881	0.065016	0.032281	0.0026283	NaN	0	NaN	0.41593	0.002702	NaN	NaN	NaN	NaN	0	NaN	NaN	2.8204	NaN	NaN	2.6258	NaN	NaN	NaN	1.0883	NaN	NaN	NaN	1.716	0.0014557	NaN	0	4.502	0.2842	0	2.7587	0.022558	0.072579	NaN	0.72974	0	0.83175	1.911	0.06585
267	NaN	0.22194	NaN	0	NaN	NaN	0.47881	0.065016	0.032281	0.0026283	NaN	0	NaN	0.41593	0.002702	NaN	NaN	NaN	NaN	0	NaN	NaN	2.8204	NaN	NaN	2.6258	NaN	NaN	NaN	1.0883	NaN	NaN	NaN	1.716	0.0014557	NaN	0	4.502	0.2842	0	2.7587	0.022558	0.072579	NaN	0.72974	0	0.83175	1.911	0.06585
268	NaN	0.22194	NaN	0	NaN	NaN	0.47881	0.065016	0.032281	0.0026283	NaN	0	NaN	0.41593	0.002702	NaN	NaN	NaN	NaN	0	NaN	NaN	2.8204	NaN	NaN	2.6258	NaN	NaN	NaN	1.0883	NaN	NaN	NaN	1.716	0.0014557	NaN	0	4.502	0.2842	0	2.7587	0.022558	0.072579	NaN	0.72974	0	0.83175	1.911	0.06585
269	NaN	0.22194	NaN	0	NaN	NaN	0.47881	0.065016	0.032281	0.0026283	NaN	0	NaN	0.41593	0.002702	NaN	NaN	NaN	NaN	0	NaN	NaN	2.8204	NaN	NaN	2.6258	NaN	NaN	NaN	1.0883	NaN	NaN	NaN	1.716	0.0014557	NaN	0	4.502	0.2842	0	2.7587	0.022558	0.072579	NaN	0.72974	0	0.83175	1.911	0.06585
270	NaN	0.22194	NaN	0	NaN	NaN	0.47881	0.065016	0.032281	0.0026283	NaN	0	NaN	0.41593	0.002702	NaN	NaN	NaN	NaN	0	NaN	NaN	2.8204	NaN	NaN	2.6258	NaN	NaN	NaN	1.0883	NaN	NaN	NaN	1.716	0.0014557	NaN	0	4.502	0.2842	0	2.7587	0.022558	0.072579	NaN	0.72974	0	0.83175	1.911	0.06585
271	NaN	0.22194	NaN	0	NaN	NaN	0.47881	0.065016	0.032281	0.0026283	NaN	0	NaN	0.41593	0.002702	NaN	NaN	NaN	NaN	0	NaN	NaN	2.8204	NaN	NaN	2.6258	NaN	NaN	NaN	1.0883	NaN	NaN	NaN	1.716	0.0014557	NaN	0	4.502	0.2842	0	2.7587	0.022558	0.072579	NaN	0.72974	0	0.83175	1.911	0.06585
[truncated: 259 more columns]
