# Supplementary material for: In Vivo Transcription Kinetics of a Synthetic Gene Uninvolved in Stress-Response Pathways in Stressed Escherichia coli Cells
Source: PLoS One. 2014 Sep 30;9(9):e109005. doi: 10.1371/journal.pone.0109005 (PMC4182640; doi:10.1371/journal.pone.0109005)
Supplement: File S1 — Supporting information. (ZIP) [file pone.0109005.s002.zip › raw data for submission/oxidative stress/oxidative_repeat_RNA_count.csv]

1	0	0	1	0	0	0	0	0	0	0	0	0	0	0	0	0	0	0	0	0	0	0	0	0	0	0	0	0	0	0	0	0	0	0	0	0	0	0	0	0	0	0	0	0	0	0	0	0	0
2	0	0	1	0	0	0	0	0	0	0	0	0	0	0	0	0	0	0	0	0	0	0	0	0	0	0	0	0	0	0	0	0	0	0	0	0	0	0	0	0	0	0	0	0	0	0	0	0	0
3	0	0	1	0	0	0	0	0	0	0	0	0	0	0	0	0	0	0	0	0	0	0	0	0	0	0	0	0	0	0	0	0	0	0	0	0	0	0	0	0	0	0	0	0	0	0	0	0	0
4	0	0	1	0	0	0	0	0	0	0	0	0	0	0	0	0	0	0	0	0	0	0	0	0	0	0	0	0	0	0	0	0	0	0	0	0	0	0	0	0	0	0	0	0	0	0	0	0	0
5	0	0	1	0	0	0	0	0	0	0	0	0	0	0	0	0	0	0	0	0	0	0	0	0	0	0	0	0	0	0	0	0	0	0	0	0	0	0	0	0	0	0	0	0	0	0	0	0	0
6	0	0	1	0	0	0	0	0	0	0	0	0	0	0	0	0	0	0	0	0	0	0	0	0	0	0	0	0	0	0	0	0	0	0	0	0	0	0	0	0	0	0	0	0	0	0	0	0	0
7	0	0	1	0	0	0	0	0	0	0	0	0	0	0	0	0	0	0	0	0	0	0	0	0	0	0	0	0	0	0	0	0	0	0	0	0	0	0	0	0	0	0	0	0	0	0	0	0	0
8	0	0	1	0	0	0	0	0	0	0	0	0	0	0	0	0	0	0	0	0	0	0	0	0	0	0	0	0	0	0	0	0	0	0	0	0	0	0	0	0	0	0	0	0	0	0	0	0	0
9	0	0	1	0	0	0	0	0	0	0	0	0	0	0	0	0	0	0	0	0	0	0	0	0	0	0	0	0	0	0	0	0	0	0	0	0	0	0	0	0	0	0	0	0	0	0	0	0	0
10	0	0	1	0	0	0	0	0	0	0	0	0	0	0	0	0	0	0	0	0	0	0	0	0	0	0	0	0	0	0	0	0	0	0	0	0	0	0	0	0	0	0	0	0	0	0	0	0	0
11	0	0	1	0	0	0	0	0	0	0	0	0	0	0	0	0	0	0	NaN	0	0	0	0	0	NaN	0	0	0	0	0	NaN	0	0	0	0	0	0	0	0	0	0	0	0	0	0	0	0	0	0
12	0	0	1	0	0	0	0	0	0	0	0	0	0	0	0	0	0	1	NaN	0	0	0	0	0	NaN	0	0	0	0	0	NaN	0	0	0	0	0	0	0	0	0	0	0	0	0	0	0	0	0	0
13	0	0	1	0	0	0	0	0	0	0	0	0	0	0	0	0	0	1	NaN	0	0	0	0	0	NaN	0	0	0	0	0	NaN	0	0	0	0	0	0	0	0	0	0	0	0	0	0	0	0	0	0
14	0	0	1	0	0	0	0	0	0	0	0	0	0	0	0	0	0	1	NaN	0	0	0	0	0	NaN	0	0	0	0	0	NaN	0	0	0	0	0	0	0	0	0	0	0	0	0	0	0	0	0	0
15	0	0	1	0	0	0	0	0	0	0	0	0	0	0	0	0	0	1	NaN	0	0	0	0	0	NaN	0	0	0	0	0	NaN	0	0	0	0	0	0	0	0	0	0	0	0	0	0	0	0	0	0
16	0	0	1	0	0	0	0	0	0	0	0	0	0	0	0	0	0	1	NaN	0	0	0	0	0	NaN	0	0	0	0	0	NaN	0	0	0	0	0	0	0	0	0	0	0	0	0	0	0	0	0	0
17	0	0	1	0	0	0	0	0	0	0	0	0	0	0	0	0	0	1	NaN	0	0	0	0	0	NaN	0	0	0	0	0	NaN	0	0	0	0	0	0	0	0	0	0	0	0	0	0	0	0	0	0
18	0	0	1	0	0	0	0	0	0	0	0	0	0	0	0	0	0	1	NaN	0	0	0	0	0	NaN	0	0	0	0	0	NaN	0	0	0	0	0	0	0	0	0	0	0	0	0	0	0	0	0	0
19	0	0	1	0	0	0	0	0	0	0	0	0	0	0	0	0	0	1	NaN	0	0	0	0	0	NaN	0	0	0	0	0	NaN	0	0	0	0	0	0	0	0	0	0	0	0	0	0	0	0	0	0
20	0	0	1	0	0	0	0	0	0	0	0	0	0	0	0	0	0	1	NaN	0	0	0	0	1	NaN	0	0	0	0	0	NaN	0	0	0	0	0	0	0	0	0	0	0	0	0	0	0	0	0	0
21	NaN	0	NaN	0	0	NaN	0	0	0	0	0	0	0	0	0	0	0	1	NaN	0	NaN	0	0	NaN	NaN	0	0	0	0	0	NaN	0	0	0	0	0	0	0	0	0	0	0	0	0	0	0	0	0	0
22	NaN	0	NaN	0	0	NaN	0	0	0	0	0	0	0	0	0	0	0	1	NaN	0	NaN	0	0	NaN	NaN	0	0	0	0	0	NaN	0	0	0	0	0	0	0	0	0	0	0	0	0	0	0	0	0	0
23	NaN	0	NaN	0	0	NaN	0	0	0	0	0	0	0	0	0	0	0	1	NaN	0	NaN	0	0	NaN	NaN	0	0	0	0	0	NaN	0	0	0	0	0	0	0	0	0	0	0	0	0	0	0	0	0	0
24	NaN	0	NaN	0	0	NaN	0	0	0	0	0	0	0	0	0	0	0	1	NaN	0	NaN	0	0	NaN	NaN	0	0	0	0	0	NaN	0	0	0	0	0	0	0	0	0	0	0	0	0	0	0	0	0	0
25	NaN	0	NaN	0	0	NaN	0	0	0	0	0	0	1	0	0	0	0	1	NaN	0	NaN	0	0	NaN	NaN	0	0	0	0	0	NaN	0	1	0	0	0	0	0	0	0	0	0	0	0	0	0	0	0	0
26	NaN	0	NaN	0	0	NaN	0	0	0	0	0	0	1	0	0	0	0	1	NaN	0	NaN	0	0	NaN	NaN	0	0	0	0	0	NaN	0	1	0	0	0	0	0	0	0	0	0	0	0	0	0	0	0	0
27	NaN	0	NaN	0	0	NaN	0	0	0	0	0	0	1	0	0	0	0	1	NaN	0	NaN	0	0	NaN	NaN	0	0	0	0	0	NaN	0	1	0	0	0	0	0	0	0	0	0	0	0	0	0	0	0	1
28	NaN	0	NaN	0	0	NaN	0	0	0	0	0	0	1	0	0	0	0	1	NaN	0	NaN	1	0	NaN	NaN	0	0	0	0	0	NaN	0	1	0	0	0	0	0	0	0	0	0	0	0	0	0	0	0	1
29	NaN	0	NaN	0	1	NaN	0	0	0	0	0	0	1	0	0	1	0	2	NaN	0	NaN	1	0	NaN	NaN	1	0	0	0	0	NaN	0	1	0	0	0	0	0	0	0	0	0	0	0	0	0	0	0	1
30	NaN	0	NaN	0	1	NaN	0	0	1	0	0	0	1	0	0	1	0	2	NaN	0	NaN	1	0	NaN	NaN	1	0	0	0	0	NaN	0	1	0	0	0	0	0	0	0	0	0	0	0	0	0	1	0	1
31	NaN	0	NaN	0	1	NaN	0	0	1	0	0	0	1	0	0	1	0	2	NaN	0	NaN	1	0	NaN	NaN	1	0	0	0	0	NaN	0	1	0	0	0	0	0	0	0	0	0	0	0	0	0	1	0	1
32	NaN	0	NaN	0	1	NaN	0	0	1	0	0	0	1	0	0	1	0	2	NaN	0	NaN	1	0	NaN	NaN	1	0	0	0	0	NaN	0	1	0	0	0	0	0	0	0	0	0	0	0	0	0	1	0	1
33	NaN	0	NaN	0	1	NaN	0	0	1	0	0	0	1	0	0	1	0	3	NaN	0	NaN	1	0	NaN	NaN	1	0	0	0	1	NaN	0	1	0	0	0	0	0	0	0	0	0	0	0	0	0	1	0	1
34	NaN	0	NaN	0	1	NaN	0	0	1	0	0	0	1	0	0	1	0	3	NaN	0	NaN	1	0	NaN	NaN	1	0	0	0	1	NaN	0	1	0	0	0	0	0	0	0	0	0	0	0	0	0	1	0	1
35	NaN	0	NaN	0	1	NaN	0	0	1	0	0	0	1	0	0	1	0	3	NaN	0	NaN	1	0	NaN	NaN	1	0	0	0	1	NaN	0	1	0	0	0	0	0	0	0	0	0	0	0	0	0	1	0	1
36	NaN	0	NaN	0	1	NaN	0	0	1	0	0	0	1	0	0	1	0	3	NaN	0	NaN	1	0	NaN	NaN	1	0	1	1	1	NaN	0	1	0	0	0	0	0	0	0	0	0	0	0	0	0	1	0	1
37	NaN	0	NaN	0	1	NaN	0	0	1	0	0	0	1	0	0	1	0	4	NaN	0	NaN	1	0	NaN	NaN	1	0	1	1	1	NaN	0	1	0	0	0	0	0	0	0	0	0	0	0	0	0	1	0	1
38	NaN	0	NaN	0	1	NaN	0	0	1	0	0	0	1	0	0	1	0	4	NaN	0	NaN	2	0	NaN	NaN	1	0	1	1	1	NaN	0	1	0	0	0	0	0	0	0	0	0	0	0	0	0	1	0	1
39	NaN	0	NaN	0	1	NaN	0	0	1	0	0	0	1	0	0	1	0	4	NaN	0	NaN	2	0	NaN	NaN	1	0	1	1	1	NaN	0	1	0	0	0	0	0	0	0	0	0	0	0	0	0	1	0	1
40	NaN	0	NaN	0	1	NaN	0	0	1	0	0	0	1	0	0	2	0	4	NaN	0	NaN	2	0	NaN	NaN	1	0	1	1	1	NaN	0	1	0	0	0	0	0	0	0	0	0	0	0	0	0	1	0	1
41	NaN	0	NaN	0	1	NaN	0	0	1	0	NaN	0	2	0	0	NaN	0	4	NaN	0	NaN	2	0	NaN	NaN	1	0	1	1	1	NaN	0	1	0	0	0	0	0	0	0	0	0	0	0	0	0	1	0	1
42	NaN	0	NaN	0	1	NaN	0	0	1	0	NaN	0	2	0	0	NaN	0	4	NaN	0	NaN	2	0	NaN	NaN	1	0	1	1	1	NaN	0	1	1	0	0	0	0	0	0	0	0	0	0	0	0	1	0	1
43	NaN	0	NaN	0	1	NaN	0	0	1	0	NaN	0	2	0	0	NaN	0	4	NaN	0	NaN	2	0	NaN	NaN	1	0	1	1	1	NaN	0	1	1	0	0	0	0	0	0	0	0	0	0	0	0	1	1	1
44	NaN	0	NaN	0	1	NaN	0	0	1	0	NaN	0	2	0	0	NaN	0	5	NaN	0	NaN	2	0	NaN	NaN	1	0	1	1	1	NaN	0	1	1	0	0	0	0	0	0	0	0	0	0	0	0	1	1	1
45	NaN	0	NaN	0	1	NaN	0	0	1	0	NaN	0	2	0	0	NaN	0	5	NaN	0	NaN	3	0	NaN	NaN	1	0	1	1	1	NaN	0	1	1	0	0	0	0	0	0	0	0	0	0	0	0	1	1	1
46	NaN	0	NaN	0	1	NaN	0	0	1	0	NaN	0	2	0	0	NaN	0	5	NaN	0	NaN	3	0	NaN	NaN	1	0	2	1	1	NaN	0	2	1	0	0	0	0	0	0	0	0	0	0	0	0	1	1	1
47	NaN	0	NaN	0	1	NaN	0	0	1	0	NaN	0	2	0	0	NaN	0	5	NaN	0	NaN	3	0	NaN	NaN	1	0	2	1	1	NaN	0	2	1	0	0	0	0	0	0	0	0	0	0	0	0	1	1	1
48	NaN	0	NaN	0	1	NaN	0	0	1	0	NaN	0	2	0	0	NaN	0	5	NaN	0	NaN	3	0	NaN	NaN	1	0	2	1	1	NaN	0	2	1	0	0	0	0	0	0	0	0	0	0	0	0	1	1	1
49	NaN	0	NaN	0	1	NaN	0	0	1	0	NaN	0	2	0	0	NaN	0	5	NaN	0	NaN	3	0	NaN	NaN	1	0	2	1	1	NaN	0	2	1	0	0	0	0	0	0	0	0	0	0	0	0	1	1	1
50	NaN	0	NaN	0	1	NaN	0	0	1	0	NaN	0	2	0	0	NaN	0	6	NaN	0	NaN	3	0	NaN	NaN	1	0	2	1	2	NaN	0	2	1	0	0	0	0	0	0	0	0	0	0	0	0	1	1	1
51	NaN	0	NaN	0	NaN	NaN	0	0	1	0	NaN	0	NaN	0	0	NaN	0	NaN	NaN	0	NaN	3	0	NaN	NaN	1	0	2	1	2	NaN	0	2	1	0	0	0	0	0	0	0	0	0	0	0	0	1	1	1
52	NaN	0	NaN	0	NaN	NaN	0	0	1	0	NaN	0	NaN	0	0	NaN	0	NaN	NaN	0	NaN	3	0	NaN	NaN	1	0	2	2	2	NaN	0	2	1	0	0	0	0	0	0	0	0	0	0	0	0	1	1	1
53	NaN	0	NaN	0	NaN	NaN	0	0	1	0	NaN	0	NaN	0	0	NaN	0	NaN	NaN	0	NaN	3	0	NaN	NaN	1	0	2	2	2	NaN	0	3	1	0	0	0	0	0	0	0	0	0	0	0	0	1	1	1
54	NaN	0	NaN	0	NaN	NaN	0	0	1	0	NaN	0	NaN	0	0	NaN	0	NaN	NaN	0	NaN	3	0	NaN	NaN	2	0	2	2	2	NaN	0	3	1	0	0	0	0	0	0	0	0	0	0	0	0	1	1	1
55	NaN	0	NaN	0	NaN	NaN	0	0	1	0	NaN	0	NaN	0	0	NaN	0	NaN	NaN	0	NaN	3	0	NaN	NaN	2	0	2	2	2	NaN	0	3	1	0	0	0	0	0	0	0	0	0	0	0	0	1	1	1
56	NaN	0	NaN	0	NaN	NaN	0	0	1	0	NaN	0	NaN	0	0	NaN	0	NaN	NaN	0	NaN	3	0	NaN	NaN	2	0	2	2	2	NaN	0	3	1	0	0	0	0	0	0	0	0	0	0	0	0	1	1	1
57	NaN	0	NaN	0	NaN	NaN	0	0	1	0	NaN	0	NaN	0	0	NaN	0	NaN	NaN	0	NaN	3	0	NaN	NaN	2	0	2	2	2	NaN	0	3	1	0	0	0	0	0	0	0	0	0	0	0	0	1	1	1
58	NaN	0	NaN	0	NaN	NaN	0	0	1	0	NaN	0	NaN	0	0	NaN	0	NaN	NaN	0	NaN	3	0	NaN	NaN	2	0	2	2	2	NaN	0	3	1	0	0	0	0	0	0	0	0	0	0	0	0	1	1	1
59	NaN	0	NaN	0	NaN	NaN	0	0	1	0	NaN	0	NaN	0	0	NaN	0	NaN	NaN	0	NaN	3	0	NaN	NaN	2	0	2	2	2	NaN	0	4	1	0	0	0	0	0	0	0	0	0	0	0	0	2	1	1
60	NaN	0	NaN	0	NaN	NaN	0	0	1	0	NaN	0	NaN	0	0	NaN	0	NaN	NaN	0	NaN	3	0	NaN	NaN	2	0	2	2	2	NaN	0	4	1	0	0	0	0	0	0	0	0	0	0	0	0	2	1	1
61	NaN	0	NaN	0	NaN	NaN	0	0	1	0	NaN	0	NaN	0	0	NaN	0	NaN	NaN	0	NaN	3	0	NaN	NaN	2	0	2	2	2	NaN	0	4	1	0	0	0	0	0	0	1	0	0	0	0	0	2	1	1
62	NaN	0	NaN	0	NaN	NaN	0	0	1	0	NaN	0	NaN	0	0	NaN	0	NaN	NaN	0	NaN	3	0	NaN	NaN	2	0	2	2	2	NaN	0	4	1	0	0	0	0	0	0	1	0	0	0	0	0	2	1	1
63	NaN	0	NaN	0	NaN	NaN	0	0	1	0	NaN	0	NaN	0	0	NaN	0	NaN	NaN	0	NaN	4	0	NaN	NaN	2	0	2	2	2	NaN	0	4	1	0	0	0	0	0	0	1	0	0	0	0	0	2	1	1
64	NaN	0	NaN	0	NaN	NaN	0	0	1	0	NaN	0	NaN	0	0	NaN	0	NaN	NaN	0	NaN	4	0	NaN	NaN	2	0	2	2	2	NaN	0	4	1	0	0	0	0	0	0	1	0	0	0	0	0	2	1	1
65	NaN	0	NaN	0	NaN	NaN	0	0	1	0	NaN	0	NaN	0	0	NaN	0	NaN	NaN	0	NaN	4	0	NaN	NaN	2	0	2	2	2	NaN	0	4	1	0	0	0	0	0	0	1	0	0	0	0	0	2	1	1
66	NaN	0	NaN	0	NaN	NaN	0	0	1	0	NaN	0	NaN	0	0	NaN	0	NaN	NaN	0	NaN	4	0	NaN	NaN	2	0	2	2	2	NaN	0	4	1	0	0	0	1	0	0	1	0	0	0	0	0	2	1	1
67	NaN	0	NaN	0	NaN	NaN	0	0	1	0	NaN	0	NaN	0	0	NaN	0	NaN	NaN	0	NaN	4	0	NaN	NaN	2	0	2	2	2	NaN	0	4	1	0	0	0	1	0	0	1	0	0	0	0	0	2	1	1
68	NaN	0	NaN	0	NaN	NaN	0	0	1	0	NaN	0	NaN	0	0	NaN	0	NaN	NaN	0	NaN	4	1	NaN	NaN	2	0	2	2	2	NaN	0	4	1	0	0	0	1	0	0	1	0	0	0	0	0	2	1	1
69	NaN	0	NaN	0	NaN	NaN	0	0	1	0	NaN	0	NaN	0	0	NaN	0	NaN	NaN	0	NaN	5	1	NaN	NaN	2	0	2	2	2	NaN	0	5	1	0	0	0	1	0	0	1	0	0	0	0	0	2	1	1
70	NaN	0	NaN	0	NaN	NaN	0	0	1	0	NaN	0	NaN	0	0	NaN	0	NaN	NaN	0	NaN	5	1	NaN	NaN	2	0	3	2	2	NaN	0	5	1	0	0	0	1	0	0	1	0	0	0	0	0	2	1	1
71	NaN	0	NaN	0	NaN	NaN	0	0	1	0	NaN	0	NaN	0	0	NaN	0	NaN	NaN	0	NaN	5	1	NaN	NaN	2	0	3	2	2	NaN	0	5	1	0	0	0	1	0	0	1	0	0	0	0	0	2	1	1
72	NaN	0	NaN	0	NaN	NaN	0	0	1	0	NaN	0	NaN	0	0	NaN	0	NaN	NaN	0	NaN	5	1	NaN	NaN	2	0	3	2	2	NaN	0	5	1	0	0	0	1	0	0	1	0	0	0	0	0	2	1	1
73	NaN	0	NaN	0	NaN	NaN	0	0	1	0	NaN	0	NaN	0	0	NaN	0	NaN	NaN	0	NaN	6	1	NaN	NaN	2	0	3	2	2	NaN	0	5	1	0	0	0	1	0	0	1	0	0	0	0	0	2	1	1
74	NaN	0	NaN	0	NaN	NaN	0	0	1	0	NaN	0	NaN	0	0	NaN	0	NaN	NaN	0	NaN	6	1	NaN	NaN	2	0	3	2	2	NaN	0	5	1	0	0	0	1	0	0	1	0	0	0	0	0	2	1	1
75	NaN	0	NaN	0	NaN	NaN	0	0	1	0	NaN	0	NaN	0	0	NaN	0	NaN	NaN	0	NaN	6	1	NaN	NaN	2	0	3	2	2	NaN	0	5	1	0	0	0	1	0	0	1	0	0	0	0	0	2	1	1
76	NaN	0	NaN	0	NaN	NaN	0	0	1	0	NaN	0	NaN	0	0	NaN	0	NaN	NaN	0	NaN	6	1	NaN	NaN	2	0	3	2	2	NaN	0	6	1	0	0	0	1	0	0	1	0	0	0	0	0	2	1	1
77	NaN	0	NaN	0	NaN	NaN	0	0	1	0	NaN	0	NaN	0	0	NaN	0	NaN	NaN	0	NaN	6	1	NaN	NaN	2	0	3	2	2	NaN	0	6	1	0	0	0	1	0	0	1	0	0	0	0	0	2	1	1
78	NaN	0	NaN	0	NaN	NaN	0	0	1	0	NaN	0	NaN	0	0	NaN	0	NaN	NaN	0	NaN	6	1	NaN	NaN	2	0	3	2	2	NaN	0	6	1	0	0	0	1	0	0	1	0	0	0	0	0	2	1	1
79	NaN	0	NaN	0	NaN	NaN	0	0	1	0	NaN	0	NaN	0	0	NaN	0	NaN	NaN	0	NaN	6	1	NaN	NaN	2	0	3	2	2	NaN	0	6	1	0	0	0	1	0	0	1	0	0	0	0	0	2	1	1
80	NaN	0	NaN	0	NaN	NaN	0	0	1	0	NaN	0	NaN	0	0	NaN	0	NaN	NaN	0	NaN	6	1	NaN	NaN	2	0	3	2	2	NaN	0	6	1	0	0	0	1	0	0	1	0	0	0	0	0	2	1	1
81	NaN	0	NaN	0	NaN	NaN	0	0	1	0	NaN	0	NaN	0	0	NaN	0	NaN	NaN	0	NaN	NaN	1	NaN	NaN	2	0	3	NaN	2	NaN	0	NaN	1	0	0	0	1	0	0	1	0	0	0	0	0	2	1	1
82	NaN	0	NaN	0	NaN	NaN	0	0	1	0	NaN	0	NaN	0	0	NaN	0	NaN	NaN	0	NaN	NaN	1	NaN	NaN	2	0	3	NaN	2	NaN	0	NaN	1	0	0	0	1	0	0	1	0	0	0	0	0	2	1	1
83	NaN	0	NaN	0	NaN	NaN	0	0	1	0	NaN	0	NaN	0	0	NaN	0	NaN	NaN	0	NaN	NaN	1	NaN	NaN	2	0	3	NaN	2	NaN	0	NaN	1	0	0	0	1	0	0	1	0	0	0	0	0	2	1	1
84	NaN	0	NaN	0	NaN	NaN	0	0	1	0	NaN	0	NaN	0	0	NaN	0	NaN	NaN	0	NaN	NaN	1	NaN	NaN	2	0	3	NaN	2	NaN	0	NaN	1	0	0	0	1	0	0	1	0	0	1	0	0	2	2	1
85	NaN	0	NaN	0	NaN	NaN	0	0	1	0	NaN	0	NaN	0	0	NaN	0	NaN	NaN	0	NaN	NaN	1	NaN	NaN	2	0	3	NaN	2	NaN	0	NaN	2	0	0	0	1	0	0	1	0	0	1	0	0	2	2	1
86	NaN	0	NaN	0	NaN	NaN	0	0	1	0	NaN	0	NaN	0	0	NaN	0	NaN	NaN	0	NaN	NaN	1	NaN	NaN	2	0	3	NaN	2	NaN	0	NaN	2	0	0	0	1	0	0	1	0	0	1	0	0	2	2	1
87	NaN	0	NaN	0	NaN	NaN	0	0	1	0	NaN	0	NaN	0	0	NaN	0	NaN	NaN	0	NaN	NaN	1	NaN	NaN	3	0	3	NaN	2	NaN	0	NaN	2	0	0	0	1	0	0	1	0	0	1	0	0	2	2	1
88	NaN	0	NaN	0	NaN	NaN	0	0	1	0	NaN	0	NaN	0	0	NaN	0	NaN	NaN	0	NaN	NaN	1	NaN	NaN	3	0	4	NaN	2	NaN	0	NaN	2	0	0	0	1	0	0	1	0	0	1	0	0	2	2	1
89	NaN	0	NaN	0	NaN	NaN	0	0	1	0	NaN	0	NaN	0	0	NaN	0	NaN	NaN	0	NaN	NaN	1	NaN	NaN	3	0	4	NaN	2	NaN	0	NaN	2	0	0	0	1	0	0	1	0	0	1	0	0	2	2	1
90	NaN	0	NaN	0	NaN	NaN	0	0	1	0	NaN	0	NaN	0	0	NaN	0	NaN	NaN	0	NaN	NaN	1	NaN	NaN	3	0	4	NaN	2	NaN	0	NaN	2	0	0	0	1	0	0	1	0	0	1	0	0	2	2	1
91	NaN	0	NaN	0	NaN	NaN	0	0	1	0	NaN	0	NaN	0	0	NaN	0	NaN	NaN	0	NaN	NaN	1	NaN	NaN	3	0	4	NaN	2	NaN	0	NaN	2	0	0	0	1	0	0	1	0	0	1	0	0	2	2	1
92	NaN	1	NaN	0	NaN	NaN	0	0	1	0	NaN	0	NaN	0	0	NaN	0	NaN	NaN	0	NaN	NaN	1	NaN	NaN	3	0	4	NaN	2	NaN	0	NaN	2	0	0	0	1	0	0	1	0	0	1	0	0	2	2	1
93	NaN	1	NaN	0	NaN	NaN	0	0	1	0	NaN	0	NaN	0	0	NaN	0	NaN	NaN	0	NaN	NaN	2	NaN	NaN	3	0	4	NaN	2	NaN	0	NaN	2	0	0	0	1	0	0	1	0	0	1	0	0	2	2	1
94	NaN	1	NaN	0	NaN	NaN	0	0	1	0	NaN	0	NaN	0	0	NaN	0	NaN	NaN	0	NaN	NaN	2	NaN	NaN	3	0	4	NaN	2	NaN	0	NaN	2	0	0	0	1	0	0	1	0	0	1	0	0	2	2	1
95	NaN	1	NaN	0	NaN	NaN	0	0	1	0	NaN	0	NaN	0	0	NaN	0	NaN	NaN	0	NaN	NaN	2	NaN	NaN	3	0	4	NaN	2	NaN	0	NaN	2	0	0	0	1	0	0	1	0	0	1	0	0	2	2	1
96	NaN	1	NaN	0	NaN	NaN	0	0	1	0	NaN	0	NaN	0	0	NaN	0	NaN	NaN	0	NaN	NaN	2	NaN	NaN	3	0	4	NaN	2	NaN	0	NaN	2	0	0	0	1	0	0	1	0	0	1	0	0	2	2	1
97	NaN	1	NaN	0	NaN	NaN	0	0	1	0	NaN	0	NaN	0	0	NaN	0	NaN	NaN	0	NaN	NaN	2	NaN	NaN	3	0	4	NaN	2	NaN	0	NaN	2	0	0	0	1	0	0	1	0	0	2	0	0	2	2	1
98	NaN	1	NaN	0	NaN	NaN	0	0	1	0	NaN	0	NaN	0	0	NaN	0	NaN	NaN	0	NaN	NaN	2	NaN	NaN	3	0	4	NaN	2	NaN	0	NaN	2	0	0	0	1	0	0	1	0	0	2	0	0	2	2	1
99	NaN	1	NaN	0	NaN	NaN	0	0	1	0	NaN	0	NaN	0	0	NaN	0	NaN	NaN	0	NaN	NaN	2	NaN	NaN	3	0	4	NaN	2	NaN	0	NaN	2	0	0	0	1	0	0	1	0	0	2	0	0	2	2	1
100	NaN	1	NaN	0	NaN	NaN	0	0	1	0	NaN	0	NaN	0	0	NaN	0	NaN	NaN	0	NaN	NaN	2	NaN	NaN	3	0	4	NaN	2	NaN	0	NaN	2	0	0	0	1	0	0	1	0	0	2	0	0	2	2	1
101	NaN	1	NaN	0	NaN	NaN	0	0	1	0	NaN	0	NaN	0	0	NaN	0	NaN	NaN	0	NaN	NaN	2	NaN	NaN	3	0	4	NaN	2	NaN	0	NaN	2	0	0	0	1	0	0	1	0	0	2	0	0	2	2	1
102	NaN	1	NaN	0	NaN	NaN	0	0	1	0	NaN	0	NaN	0	0	NaN	0	NaN	NaN	0	NaN	NaN	2	NaN	NaN	3	0	4	NaN	2	NaN	0	NaN	2	0	0	0	1	0	0	1	0	0	2	0	0	2	2	1
103	NaN	1	NaN	0	NaN	NaN	0	0	1	0	NaN	0	NaN	0	0	NaN	0	NaN	NaN	0	NaN	NaN	2	NaN	NaN	3	0	4	NaN	2	NaN	0	NaN	2	0	0	0	1	0	0	1	0	0	2	0	0	2	2	1
104	NaN	1	NaN	0	NaN	NaN	0	0	1	0	NaN	0	NaN	0	0	NaN	0	NaN	NaN	0	NaN	NaN	2	NaN	NaN	3	0	4	NaN	2	NaN	0	NaN	2	0	0	0	1	0	0	1	0	0	2	0	0	2	2	1
105	NaN	1	NaN	0	NaN	NaN	0	0	1	0	NaN	0	NaN	0	0	NaN	0	NaN	NaN	0	NaN	NaN	2	NaN	NaN	3	0	4	NaN	2	NaN	0	NaN	3	0	0	0	1	0	0	1	0	0	2	0	0	2	2	1
106	NaN	1	NaN	0	NaN	NaN	0	0	1	0	NaN	0	NaN	0	0	NaN	0	NaN	NaN	0	NaN	NaN	2	NaN	NaN	3	0	4	NaN	2	NaN	0	NaN	3	0	0	0	1	0	0	1	0	0	2	1	0	2	2	1
107	NaN	1	NaN	0	NaN	NaN	0	0	1	0	NaN	0	NaN	0	0	NaN	0	NaN	NaN	0	NaN	NaN	2	NaN	NaN	3	0	4	NaN	2	NaN	0	NaN	3	0	0	0	1	0	0	1	0	0	2	1	0	2	2	1
108	NaN	1	NaN	0	NaN	NaN	0	0	1	0	NaN	0	NaN	0	0	NaN	0	NaN	NaN	0	NaN	NaN	2	NaN	NaN	3	0	4	NaN	2	NaN	0	NaN	3	0	0	0	1	0	0	1	0	0	2	1	0	2	2	1
109	NaN	1	NaN	0	NaN	NaN	1	0	1	0	NaN	0	NaN	0	0	NaN	0	NaN	NaN	0	NaN	NaN	2	NaN	NaN	3	0	4	NaN	2	NaN	0	NaN	3	0	0	0	1	0	0	1	0	0	2	1	0	2	2	1
110	NaN	1	NaN	0	NaN	NaN	1	0	1	0	NaN	0	NaN	0	0	NaN	0	NaN	NaN	0	NaN	NaN	2	NaN	NaN	3	0	4	NaN	2	NaN	0	NaN	3	0	0	0	1	0	0	1	0	0	2	1	0	2	2	1
111	NaN	1	NaN	0	NaN	NaN	1	0	1	0	NaN	0	NaN	0	0	NaN	0	NaN	NaN	0	NaN	NaN	2	NaN	NaN	3	0	4	NaN	2	NaN	0	NaN	3	0	NaN	0	1	0	0	2	0	0	2	1	0	2	2	1
112	NaN	1	NaN	0	NaN	NaN	1	0	1	0	NaN	0	NaN	0	0	NaN	0	NaN	NaN	0	NaN	NaN	2	NaN	NaN	3	0	4	NaN	2	NaN	0	NaN	3	0	NaN	0	1	0	0	2	0	0	2	1	0	2	2	1
113	NaN	1	NaN	0	NaN	NaN	1	0	1	0	NaN	0	NaN	0	0	NaN	0	NaN	NaN	0	NaN	NaN	2	NaN	NaN	3	0	4	NaN	2	NaN	0	NaN	3	0	NaN	0	1	0	0	2	0	0	2	1	0	2	2	1
114	NaN	1	NaN	0	NaN	NaN	1	0	1	0	NaN	0	NaN	0	0	NaN	0	NaN	NaN	0	NaN	NaN	2	NaN	NaN	3	0	5	NaN	2	NaN	0	NaN	3	0	NaN	0	1	0	0	2	0	0	2	1	0	2	2	1
115	NaN	1	NaN	0	NaN	NaN	1	0	1	0	NaN	0	NaN	0	0	NaN	0	NaN	NaN	0	NaN	NaN	2	NaN	NaN	3	0	5	NaN	2	NaN	0	NaN	3	0	NaN	0	1	0	0	2	0	0	2	1	0	2	2	1
116	NaN	1	NaN	0	NaN	NaN	1	0	1	0	NaN	0	NaN	0	0	NaN	0	NaN	NaN	0	NaN	NaN	2	NaN	NaN	3	0	5	NaN	2	NaN	0	NaN	3	0	NaN	0	1	0	0	2	0	0	3	1	0	2	2	1
117	NaN	1	NaN	0	NaN	NaN	1	0	1	0	NaN	0	NaN	0	0	NaN	0	NaN	NaN	0	NaN	NaN	2	NaN	NaN	3	0	5	NaN	2	NaN	0	NaN	3	0	NaN	0	1	0	0	2	0	1	3	1	0	2	2	1
118	NaN	1	NaN	0	NaN	NaN	1	0	1	0	NaN	0	NaN	0	0	NaN	0	NaN	NaN	0	NaN	NaN	2	NaN	NaN	3	0	5	NaN	2	NaN	0	NaN	3	0	NaN	0	1	0	0	2	0	1	3	1	0	2	2	1
119	NaN	1	NaN	0	NaN	NaN	1	0	1	0	NaN	0	NaN	0	0	NaN	0	NaN	NaN	0	NaN	NaN	2	NaN	NaN	3	0	5	NaN	2	NaN	0	NaN	3	0	NaN	0	1	0	0	2	0	1	3	1	0	2	2	1
120	NaN	1	NaN	0	NaN	NaN	1	0	1	0	NaN	0	NaN	0	0	NaN	0	NaN	NaN	0	NaN	NaN	2	NaN	NaN	3	0	5	NaN	2	NaN	0	NaN	3	0	NaN	0	1	0	0	2	0	1	3	1	0	2	2	1
121	NaN	1	NaN	0	NaN	NaN	1	0	1	0	NaN	0	NaN	0	0	NaN	NaN	NaN	NaN	0	NaN	NaN	3	NaN	NaN	3	0	5	NaN	2	NaN	0	NaN	3	0	NaN	0	1	0	0	2	0	1	3	1	0	2	2	1
122	NaN	1	NaN	0	NaN	NaN	1	0	1	0	NaN	0	NaN	0	0	NaN	NaN	NaN	NaN	0	NaN	NaN	3	NaN	NaN	3	0	5	NaN	2	NaN	0	NaN	3	0	NaN	0	1	0	0	3	0	1	3	1	0	2	2	1
123	NaN	1	NaN	0	NaN	NaN	1	0	1	0	NaN	0	NaN	0	0	NaN	NaN	NaN	NaN	0	NaN	NaN	3	NaN	NaN	3	0	5	NaN	2	NaN	0	NaN	3	0	NaN	0	1	0	0	3	0	1	3	1	0	2	2	1
124	NaN	2	NaN	0	NaN	NaN	1	0	1	0	NaN	0	NaN	0	0	NaN	NaN	NaN	NaN	0	NaN	NaN	3	NaN	NaN	3	0	5	NaN	2	NaN	0	NaN	3	0	NaN	0	1	0	0	3	0	1	3	1	0	2	2	1
125	NaN	2	NaN	0	NaN	NaN	1	0	1	0	NaN	0	NaN	0	0	NaN	NaN	NaN	NaN	0	NaN	NaN	3	NaN	NaN	3	0	5	NaN	2	NaN	0	NaN	3	0	NaN	0	1	0	0	3	0	1	3	1	0	2	2	1
126	NaN	2	NaN	0	NaN	NaN	1	0	1	0	NaN	0	NaN	0	0	NaN	NaN	NaN	NaN	0	NaN	NaN	3	NaN	NaN	3	0	5	NaN	2	NaN	0	NaN	3	0	NaN	0	1	0	0	3	0	1	3	1	0	2	2	1
127	NaN	2	NaN	0	NaN	NaN	1	0	1	0	NaN	0	NaN	0	0	NaN	NaN	NaN	NaN	0	NaN	NaN	3	NaN	NaN	3	0	5	NaN	2	NaN	0	NaN	3	0	NaN	0	1	0	0	3	0	1	4	1	0	2	3	1
128	NaN	2	NaN	0	NaN	NaN	1	0	1	0	NaN	0	NaN	0	0	NaN	NaN	NaN	NaN	0	NaN	NaN	3	NaN	NaN	3	0	5	NaN	2	NaN	1	NaN	3	0	NaN	0	1	1	0	3	0	1	4	1	0	2	3	1
129	NaN	2	NaN	0	NaN	NaN	1	0	1	0	NaN	0	NaN	0	0	NaN	NaN	NaN	NaN	0	NaN	NaN	3	NaN	NaN	3	0	5	NaN	2	NaN	1	NaN	3	0	NaN	0	1	1	0	3	0	1	4	1	0	2	3	1
130	NaN	2	NaN	0	NaN	NaN	1	0	1	0	NaN	0	NaN	0	0	NaN	NaN	NaN	NaN	0	NaN	NaN	3	NaN	NaN	3	0	5	NaN	2	NaN	1	NaN	3	0	NaN	0	1	1	0	3	0	1	4	1	0	2	3	1
131	NaN	2	NaN	0	NaN	NaN	1	0	1	0	NaN	0	NaN	0	0	NaN	NaN	NaN	NaN	0	NaN	NaN	3	NaN	NaN	3	0	5	NaN	2	NaN	1	NaN	3	0	NaN	0	1	1	0	3	0	1	4	1	0	2	3	1
132	NaN	2	NaN	0	NaN	NaN	1	0	1	0	NaN	0	NaN	0	0	NaN	NaN	NaN	NaN	0	NaN	NaN	4	NaN	NaN	3	0	5	NaN	2	NaN	1	NaN	3	0	NaN	0	1	1	0	3	0	1	4	1	0	2	3	1
133	NaN	2	NaN	0	NaN	NaN	1	0	1	0	NaN	0	NaN	0	0	NaN	NaN	NaN	NaN	0	NaN	NaN	4	NaN	NaN	3	0	5	NaN	2	NaN	1	NaN	3	0	NaN	0	1	1	0	3	0	1	5	1	0	2	3	1
134	NaN	2	NaN	0	NaN	NaN	1	0	1	0	NaN	0	NaN	0	0	NaN	NaN	NaN	NaN	0	NaN	NaN	4	NaN	NaN	3	0	5	NaN	2	NaN	1	NaN	3	0	NaN	0	1	1	0	3	0	1	5	1	0	2	3	1
135	NaN	2	NaN	0	NaN	NaN	1	0	1	0	NaN	0	NaN	0	0	NaN	NaN	NaN	NaN	0	NaN	NaN	4	NaN	NaN	3	0	5	NaN	2	NaN	1	NaN	3	0	NaN	0	1	1	0	3	0	1	5	1	0	2	3	1
136	NaN	2	NaN	0	NaN	NaN	1	0	1	0	NaN	0	NaN	0	0	NaN	NaN	NaN	NaN	0	NaN	NaN	4	NaN	NaN	3	0	5	NaN	2	NaN	1	NaN	3	0	NaN	0	1	1	0	3	0	1	5	1	0	2	3	1
137	NaN	2	NaN	0	NaN	NaN	1	0	1	0	NaN	0	NaN	0	0	NaN	NaN	NaN	NaN	0	NaN	NaN	4	NaN	NaN	3	0	5	NaN	2	NaN	1	NaN	3	0	NaN	0	1	1	0	3	0	1	5	1	0	2	3	1
138	NaN	2	NaN	0	NaN	NaN	1	0	1	0	NaN	0	NaN	0	0	NaN	NaN	NaN	NaN	0	NaN	NaN	4	NaN	NaN	3	0	5	NaN	2	NaN	1	NaN	3	0	NaN	0	1	1	0	3	0	1	5	1	0	2	3	1
139	NaN	2	NaN	0	NaN	NaN	1	0	1	0	NaN	0	NaN	0	0	NaN	NaN	NaN	NaN	0	NaN	NaN	4	NaN	NaN	3	0	5	NaN	2	NaN	1	NaN	3	0	NaN	0	1	1	0	3	0	1	5	1	0	2	3	1
140	NaN	2	NaN	0	NaN	NaN	1	0	1	0	NaN	0	NaN	0	0	NaN	NaN	NaN	NaN	0	NaN	NaN	4	NaN	NaN	3	0	5	NaN	2	NaN	1	NaN	3	0	NaN	0	1	1	0	3	0	1	5	1	0	2	3	1
141	NaN	2	NaN	0	NaN	NaN	1	0	1	0	NaN	0	NaN	0	0	NaN	NaN	NaN	NaN	0	NaN	NaN	4	NaN	NaN	3	0	5	NaN	2	NaN	1	NaN	3	0	NaN	0	1	1	0	3	0	1	5	1	0	2	3	1
142	NaN	2	NaN	0	NaN	NaN	1	0	1	0	NaN	0	NaN	0	0	NaN	NaN	NaN	NaN	0	NaN	NaN	4	NaN	NaN	3	0	5	NaN	2	NaN	1	NaN	3	0	NaN	0	1	1	0	3	0	1	5	1	0	2	3	1
143	NaN	2	NaN	0	NaN	NaN	1	0	1	0	NaN	0	NaN	0	0	NaN	NaN	NaN	NaN	0	NaN	NaN	4	NaN	NaN	3	0	5	NaN	2	NaN	1	NaN	3	0	NaN	0	1	1	0	3	0	1	5	1	0	2	3	1
144	NaN	2	NaN	0	NaN	NaN	1	0	1	0	NaN	0	NaN	0	0	NaN	NaN	NaN	NaN	0	NaN	NaN	4	NaN	NaN	3	0	5	NaN	2	NaN	1	NaN	3	0	NaN	0	1	1	0	3	0	1	5	1	0	2	3	1
145	NaN	2	NaN	0	NaN	NaN	1	0	1	0	NaN	0	NaN	0	0	NaN	NaN	NaN	NaN	0	NaN	NaN	4	NaN	NaN	3	0	5	NaN	2	NaN	1	NaN	3	0	NaN	0	1	1	0	3	0	1	5	1	0	2	3	1
146	NaN	2	NaN	0	NaN	NaN	1	0	1	0	NaN	0	NaN	0	0	NaN	NaN	NaN	NaN	0	NaN	NaN	4	NaN	NaN	3	0	5	NaN	2	NaN	1	NaN	3	0	NaN	0	1	1	0	3	0	1	5	1	0	2	3	1
147	NaN	2	NaN	0	NaN	NaN	1	0	1	0	NaN	0	NaN	0	0	NaN	NaN	NaN	NaN	0	NaN	NaN	4	NaN	NaN	3	0	5	NaN	2	NaN	1	NaN	3	0	NaN	0	1	1	0	3	0	1	5	1	0	2	3	1
148	NaN	2	NaN	0	NaN	NaN	1	0	1	0	NaN	0	NaN	0	0	NaN	NaN	NaN	NaN	0	NaN	NaN	4	NaN	NaN	3	0	5	NaN	2	NaN	1	NaN	3	0	NaN	0	1	1	0	3	0	1	5	1	0	2	3	1
149	NaN	2	NaN	0	NaN	NaN	1	0	1	0	NaN	0	NaN	0	0	NaN	NaN	NaN	NaN	0	NaN	NaN	4	NaN	NaN	3	0	5	NaN	2	NaN	1	NaN	3	0	NaN	0	1	1	0	3	0	1	5	1	0	2	3	1
150	NaN	2	NaN	0	NaN	NaN	1	0	1	0	NaN	0	NaN	0	0	NaN	NaN	NaN	NaN	0	NaN	NaN	4	NaN	NaN	3	0	5	NaN	2	NaN	1	NaN	3	0	NaN	0	1	1	0	3	0	1	5	1	0	2	3	1
151	NaN	2	NaN	0	NaN	NaN	1	0	1	0	NaN	0	NaN	0	0	NaN	NaN	NaN	NaN	0	NaN	NaN	4	NaN	NaN	3	NaN	5	NaN	2	NaN	1	NaN	3	0	NaN	0	1	1	0	3	0	1	5	1	0	2	3	1
152	NaN	2	NaN	0	NaN	NaN	1	0	1	0	NaN	0	NaN	0	0	NaN	NaN	NaN	NaN	0	NaN	NaN	4	NaN	NaN	3	NaN	5	NaN	2	NaN	1	NaN	3	0	NaN	0	1	1	0	3	0	1	6	1	0	2	3	1
153	NaN	2	NaN	0	NaN	NaN	1	0	1	0	NaN	0	NaN	0	0	NaN	NaN	NaN	NaN	0	NaN	NaN	4	NaN	NaN	3	NaN	5	NaN	2	NaN	1	NaN	3	0	NaN	0	1	1	0	3	0	1	6	1	0	2	3	1
154	NaN	2	NaN	0	NaN	NaN	1	0	1	0	NaN	0	NaN	0	0	NaN	NaN	NaN	NaN	0	NaN	NaN	4	NaN	NaN	3	NaN	5	NaN	2	NaN	1	NaN	3	0	NaN	0	1	1	0	3	0	1	6	1	0	2	3	1
155	NaN	2	NaN	0	NaN	NaN	1	0	1	0	NaN	0	NaN	0	0	NaN	NaN	NaN	NaN	0	NaN	NaN	4	NaN	NaN	3	NaN	5	NaN	2	NaN	1	NaN	3	0	NaN	0	2	1	0	3	0	1	6	1	0	2	3	1
156	NaN	2	NaN	0	NaN	NaN	1	0	1	0	NaN	0	NaN	0	0	NaN	NaN	NaN	NaN	0	NaN	NaN	4	NaN	NaN	3	NaN	5	NaN	2	NaN	1	NaN	3	0	NaN	0	2	1	0	3	0	1	6	1	0	2	3	1
157	NaN	2	NaN	0	NaN	NaN	1	0	1	0	NaN	0	NaN	0	0	NaN	NaN	NaN	NaN	0	NaN	NaN	4	NaN	NaN	3	NaN	5	NaN	2	NaN	1	NaN	3	0	NaN	0	2	1	0	3	0	1	6	1	0	2	3	1
158	NaN	2	NaN	0	NaN	NaN	1	0	1	0	NaN	0	NaN	0	0	NaN	NaN	NaN	NaN	0	NaN	NaN	4	NaN	NaN	3	NaN	5	NaN	2	NaN	1	NaN	3	0	NaN	0	2	1	0	3	0	1	6	1	0	2	3	1
159	NaN	2	NaN	0	NaN	NaN	1	0	1	0	NaN	0	NaN	0	0	NaN	NaN	NaN	NaN	0	NaN	NaN	4	NaN	NaN	3	NaN	5	NaN	2	NaN	1	NaN	3	0	NaN	0	2	1	0	3	0	1	6	1	0	2	3	1
160	NaN	2	NaN	0	NaN	NaN	1	0	1	0	NaN	0	NaN	0	0	NaN	NaN	NaN	NaN	0	NaN	NaN	4	NaN	NaN	3	NaN	5	NaN	2	NaN	1	NaN	3	0	NaN	0	2	1	0	3	0	1	6	1	0	2	3	1
161	NaN	2	NaN	0	NaN	NaN	1	0	1	0	NaN	0	NaN	0	0	NaN	NaN	NaN	NaN	0	NaN	NaN	4	NaN	NaN	3	NaN	5	NaN	2	NaN	1	NaN	3	0	NaN	0	2	1	0	3	0	1	6	1	0	2	3	1
162	NaN	2	NaN	0	NaN	NaN	1	0	1	0	NaN	0	NaN	0	0	NaN	NaN	NaN	NaN	0	NaN	NaN	4	NaN	NaN	3	NaN	5	NaN	2	NaN	1	NaN	3	0	NaN	0	2	1	0	3	0	1	6	1	0	2	3	1
163	NaN	2	NaN	0	NaN	NaN	1	0	1	0	NaN	0	NaN	0	0	NaN	NaN	NaN	NaN	0	NaN	NaN	4	NaN	NaN	3	NaN	6	NaN	2	NaN	1	NaN	3	0	NaN	0	2	1	0	3	0	1	7	1	0	2	3	1
164	NaN	2	NaN	0	NaN	NaN	1	0	1	0	NaN	0	NaN	0	0	NaN	NaN	NaN	NaN	0	NaN	NaN	4	NaN	NaN	3	NaN	6	NaN	2	NaN	1	NaN	3	0	NaN	0	2	1	0	3	0	1	7	1	0	2	3	1
165	NaN	2	NaN	0	NaN	NaN	1	0	1	0	NaN	0	NaN	0	0	NaN	NaN	NaN	NaN	0	NaN	NaN	4	NaN	NaN	3	NaN	6	NaN	2	NaN	1	NaN	3	0	NaN	0	3	1	0	3	0	1	7	1	0	2	3	1
166	NaN	2	NaN	0	NaN	NaN	1	0	1	0	NaN	0	NaN	0	0	NaN	NaN	NaN	NaN	0	NaN	NaN	4	NaN	NaN	3	NaN	6	NaN	2	NaN	1	NaN	3	0	NaN	0	3	1	0	3	0	1	7	1	0	2	3	1
167	NaN	2	NaN	0	NaN	NaN	1	0	1	0	NaN	0	NaN	0	0	NaN	NaN	NaN	NaN	0	NaN	NaN	4	NaN	NaN	3	NaN	6	NaN	2	NaN	1	NaN	3	0	NaN	0	3	1	0	3	0	1	8	1	0	2	3	1
168	NaN	2	NaN	0	NaN	NaN	1	0	1	0	NaN	0	NaN	0	0	NaN	NaN	NaN	NaN	0	NaN	NaN	4	NaN	NaN	3	NaN	6	NaN	2	NaN	2	NaN	3	0	NaN	0	3	1	0	3	0	1	8	1	0	2	3	1
169	NaN	2	NaN	0	NaN	NaN	1	0	1	0	NaN	0	NaN	1	0	NaN	NaN	NaN	NaN	0	NaN	NaN	4	NaN	NaN	3	NaN	6	NaN	2	NaN	2	NaN	3	0	NaN	0	3	1	0	3	0	1	8	1	0	2	3	1
170	NaN	2	NaN	0	NaN	NaN	1	0	1	0	NaN	0	NaN	1	0	NaN	NaN	NaN	NaN	0	NaN	NaN	4	NaN	NaN	3	NaN	6	NaN	2	NaN	2	NaN	3	0	NaN	0	3	1	0	3	0	1	8	1	0	2	3	1
171	NaN	2	NaN	0	NaN	NaN	1	0	1	0	NaN	0	NaN	1	0	NaN	NaN	NaN	NaN	0	NaN	NaN	4	NaN	NaN	3	NaN	6	NaN	2	NaN	2	NaN	3	0	NaN	0	3	1	0	3	0	1	8	1	0	2	3	1
172	NaN	2	NaN	0	NaN	NaN	1	0	1	0	NaN	0	NaN	1	0	NaN	NaN	NaN	NaN	0	NaN	NaN	4	NaN	NaN	3	NaN	6	NaN	2	NaN	2	NaN	3	0	NaN	0	3	1	0	3	0	1	8	1	0	2	3	1
173	NaN	2	NaN	0	NaN	NaN	1	0	1	0	NaN	0	NaN	1	0	NaN	NaN	NaN	NaN	0	NaN	NaN	4	NaN	NaN	3	NaN	6	NaN	2	NaN	2	NaN	3	0	NaN	0	3	1	0	3	0	1	8	1	0	2	3	1
174	NaN	2	NaN	0	NaN	NaN	1	0	1	0	NaN	0	NaN	1	0	NaN	NaN	NaN	NaN	0	NaN	NaN	4	NaN	NaN	3	NaN	6	NaN	2	NaN	2	NaN	3	0	NaN	0	3	1	0	3	0	1	8	1	0	2	3	1
175	NaN	2	NaN	0	NaN	NaN	1	0	1	0	NaN	0	NaN	1	0	NaN	NaN	NaN	NaN	0	NaN	NaN	4	NaN	NaN	3	NaN	6	NaN	2	NaN	2	NaN	3	0	NaN	0	3	1	0	3	0	1	8	1	0	2	3	1
176	NaN	2	NaN	0	NaN	NaN	1	0	1	0	NaN	0	NaN	1	0	NaN	NaN	NaN	NaN	0	NaN	NaN	4	NaN	NaN	3	NaN	6	NaN	2	NaN	2	NaN	3	0	NaN	0	3	1	0	3	0	1	8	1	0	2	3	1
177	NaN	3	NaN	0	NaN	NaN	1	0	1	0	NaN	0	NaN	1	0	NaN	NaN	NaN	NaN	0	NaN	NaN	5	NaN	NaN	3	NaN	6	NaN	2	NaN	2	NaN	3	0	NaN	0	3	1	0	3	0	1	8	1	0	2	3	1
178	NaN	3	NaN	0	NaN	NaN	1	0	1	0	NaN	0	NaN	1	0	NaN	NaN	NaN	NaN	0	NaN	NaN	5	NaN	NaN	3	NaN	6	NaN	2	NaN	2	NaN	3	0	NaN	0	3	1	0	3	1	1	8	1	0	2	3	1
179	NaN	3	NaN	0	NaN	NaN	1	0	1	0	NaN	0	NaN	1	0	NaN	NaN	NaN	NaN	0	NaN	NaN	5	NaN	NaN	3	NaN	6	NaN	2	NaN	2	NaN	3	0	NaN	0	3	1	0	3	1	1	8	1	0	2	3	1
180	NaN	3	NaN	0	NaN	NaN	1	0	1	0	NaN	0	NaN	1	0	NaN	NaN	NaN	NaN	0	NaN	NaN	5	NaN	NaN	3	NaN	6	NaN	2	NaN	2	NaN	3	0	NaN	0	3	1	0	3	1	1	8	1	0	2	3	1
181	NaN	3	NaN	0	NaN	NaN	1	0	1	0	NaN	0	NaN	1	0	NaN	NaN	NaN	NaN	0	NaN	NaN	5	NaN	NaN	3	NaN	6	NaN	2	NaN	2	NaN	3	0	NaN	0	3	1	0	3	1	1	8	1	0	2	3	1
182	NaN	3	NaN	0	NaN	NaN	1	0	1	0	NaN	0	NaN	1	0	NaN	NaN	NaN	NaN	0	NaN	NaN	5	NaN	NaN	3	NaN	6	NaN	2	NaN	2	NaN	3	0	NaN	0	3	1	0	3	1	1	8	1	0	2	3	1
183	NaN	3	NaN	0	NaN	NaN	1	0	1	0	NaN	0	NaN	1	0	NaN	NaN	NaN	NaN	0	NaN	NaN	5	NaN	NaN	3	NaN	6	NaN	2	NaN	3	NaN	3	0	NaN	0	3	1	0	3	1	1	8	1	0	2	3	1
184	NaN	3	NaN	0	NaN	NaN	1	0	1	0	NaN	0	NaN	1	0	NaN	NaN	NaN	NaN	0	NaN	NaN	6	NaN	NaN	3	NaN	6	NaN	2	NaN	3	NaN	3	0	NaN	0	3	1	0	3	1	1	8	1	0	2	3	1
185	NaN	3	NaN	0	NaN	NaN	1	0	1	0	NaN	0	NaN	1	0	NaN	NaN	NaN	NaN	0	NaN	NaN	6	NaN	NaN	3	NaN	6	NaN	2	NaN	3	NaN	3	0	NaN	0	3	1	0	3	1	1	8	1	0	2	3	1
186	NaN	3	NaN	0	NaN	NaN	1	0	1	0	NaN	0	NaN	1	0	NaN	NaN	NaN	NaN	0	NaN	NaN	6	NaN	NaN	3	NaN	6	NaN	2	NaN	3	NaN	3	0	NaN	0	3	1	0	3	1	1	8	1	0	2	3	1
187	NaN	3	NaN	0	NaN	NaN	1	0	1	0	NaN	0	NaN	1	0	NaN	NaN	NaN	NaN	0	NaN	NaN	6	NaN	NaN	3	NaN	6	NaN	2	NaN	3	NaN	3	0	NaN	0	3	1	0	3	1	1	8	1	0	2	3	1
188	NaN	3	NaN	0	NaN	NaN	1	0	1	0	NaN	0	NaN	1	0	NaN	NaN	NaN	NaN	0	NaN	NaN	6	NaN	NaN	3	NaN	6	NaN	2	NaN	3	NaN	3	0	NaN	0	3	1	0	3	1	1	8	1	0	2	3	1
189	NaN	3	NaN	0	NaN	NaN	1	0	1	0	NaN	0	NaN	1	0	NaN	NaN	NaN	NaN	0	NaN	NaN	6	NaN	NaN	3	NaN	6	NaN	2	NaN	3	NaN	3	0	NaN	0	3	1	0	3	1	1	8	1	0	2	3	1
190	NaN	3	NaN	0	NaN	NaN	1	0	1	0	NaN	0	NaN	1	0	NaN	NaN	NaN	NaN	0	NaN	NaN	6	NaN	NaN	3	NaN	6	NaN	2	NaN	3	NaN	3	0	NaN	0	3	1	0	3	1	1	8	1	0	2	3	1
191	NaN	3	NaN	0	NaN	NaN	1	0	1	0	NaN	0	NaN	1	0	NaN	NaN	NaN	NaN	0	NaN	NaN	6	NaN	NaN	3	NaN	NaN	NaN	2	NaN	3	NaN	3	0	NaN	0	3	1	0	3	1	1	NaN	1	0	2	3	1
192	NaN	3	NaN	0	NaN	NaN	1	0	1	0	NaN	0	NaN	1	0	NaN	NaN	NaN	NaN	0	NaN	NaN	6	NaN	NaN	3	NaN	NaN	NaN	2	NaN	3	NaN	3	0	NaN	0	3	1	0	3	1	1	NaN	1	0	2	3	1
193	NaN	3	NaN	0	NaN	NaN	1	0	1	0	NaN	0	NaN	2	0	NaN	NaN	NaN	NaN	0	NaN	NaN	6	NaN	NaN	3	NaN	NaN	NaN	2	NaN	3	NaN	3	0	NaN	0	3	1	0	3	1	1	NaN	1	0	2	3	1
194	NaN	3	NaN	0	NaN	NaN	1	0	1	0	NaN	0	NaN	2	0	NaN	NaN	NaN	NaN	0	NaN	NaN	6	NaN	NaN	3	NaN	NaN	NaN	2	NaN	4	NaN	3	0	NaN	0	3	1	0	3	1	1	NaN	1	0	2	3	1
195	NaN	3	NaN	0	NaN	NaN	1	0	1	0	NaN	0	NaN	2	0	NaN	NaN	NaN	NaN	0	NaN	NaN	6	NaN	NaN	3	NaN	NaN	NaN	2	NaN	4	NaN	3	0	NaN	0	3	1	0	3	1	1	NaN	1	0	2	3	1
196	NaN	3	NaN	0	NaN	NaN	1	0	1	0	NaN	0	NaN	2	0	NaN	NaN	NaN	NaN	0	NaN	NaN	6	NaN	NaN	3	NaN	NaN	NaN	2	NaN	5	NaN	3	0	NaN	0	3	1	0	3	1	1	NaN	1	0	2	3	1
197	NaN	3	NaN	0	NaN	NaN	1	0	1	0	NaN	0	NaN	2	0	NaN	NaN	NaN	NaN	0	NaN	NaN	6	NaN	NaN	3	NaN	NaN	NaN	2	NaN	5	NaN	3	0	NaN	0	3	1	0	3	1	1	NaN	1	0	2	3	1
198	NaN	3	NaN	0	NaN	NaN	1	0	1	0	NaN	0	NaN	2	0	NaN	NaN	NaN	NaN	0	NaN	NaN	6	NaN	NaN	3	NaN	NaN	NaN	2	NaN	5	NaN	3	0	NaN	0	3	1	0	3	1	1	NaN	1	0	2	3	1
199	NaN	3	NaN	0	NaN	NaN	1	0	1	0	NaN	0	NaN	2	0	NaN	NaN	NaN	NaN	0	NaN	NaN	7	NaN	NaN	3	NaN	NaN	NaN	2	NaN	5	NaN	3	0	NaN	0	3	1	0	3	1	1	NaN	1	0	2	3	1
200	NaN	3	NaN	0	NaN	NaN	1	0	1	0	NaN	0	NaN	2	0	NaN	NaN	NaN	NaN	0	NaN	NaN	7	NaN	NaN	3	NaN	NaN	NaN	2	NaN	5	NaN	3	0	NaN	0	3	1	0	3	1	1	NaN	1	0	2	3	1
201	NaN	3	NaN	0	NaN	NaN	1	0	1	0	NaN	0	NaN	2	0	NaN	NaN	NaN	NaN	0	NaN	NaN	7	NaN	NaN	3	NaN	NaN	NaN	2	NaN	5	NaN	3	0	NaN	0	3	1	0	3	1	1	NaN	1	0	2	3	1
202	NaN	3	NaN	0	NaN	NaN	1	0	1	0	NaN	0	NaN	2	0	NaN	NaN	NaN	NaN	0	NaN	NaN	7	NaN	NaN	3	NaN	NaN	NaN	2	NaN	5	NaN	3	0	NaN	0	3	1	0	3	1	1	NaN	1	0	2	3	1
203	NaN	3	NaN	0	NaN	NaN	1	0	1	0	NaN	0	NaN	2	0	NaN	NaN	NaN	NaN	0	NaN	NaN	7	NaN	NaN	3	NaN	NaN	NaN	2	NaN	5	NaN	3	0	NaN	0	3	1	0	3	1	1	NaN	2	0	2	3	1
204	NaN	3	NaN	0	NaN	NaN	1	0	1	0	NaN	0	NaN	2	0	NaN	NaN	NaN	NaN	0	NaN	NaN	7	NaN	NaN	3	NaN	NaN	NaN	2	NaN	5	NaN	3	0	NaN	0	3	1	0	3	1	1	NaN	2	0	2	3	1
205	NaN	3	NaN	0	NaN	NaN	1	0	1	0	NaN	0	NaN	2	0	NaN	NaN	NaN	NaN	0	NaN	NaN	7	NaN	NaN	3	NaN	NaN	NaN	2	NaN	5	NaN	3	0	NaN	0	3	1	0	3	1	1	NaN	2	0	2	3	1
206	NaN	3	NaN	0	NaN	NaN	1	0	1	0	NaN	0	NaN	2	0	NaN	NaN	NaN	NaN	0	NaN	NaN	7	NaN	NaN	3	NaN	NaN	NaN	2	NaN	5	NaN	3	0	NaN	0	3	1	0	3	1	1	NaN	2	0	2	3	1
207	NaN	3	NaN	0	NaN	NaN	1	0	1	0	NaN	0	NaN	2	0	NaN	NaN	NaN	NaN	0	NaN	NaN	7	NaN	NaN	3	NaN	NaN	NaN	2	NaN	5	NaN	3	0	NaN	0	3	1	0	3	1	1	NaN	2	0	2	4	1
208	NaN	3	NaN	0	NaN	NaN	1	0	1	0	NaN	0	NaN	2	0	NaN	NaN	NaN	NaN	0	NaN	NaN	7	NaN	NaN	3	NaN	NaN	NaN	2	NaN	5	NaN	3	0	NaN	0	3	1	0	3	1	1	NaN	2	0	2	4	1
209	NaN	3	NaN	0	NaN	NaN	1	0	1	0	NaN	0	NaN	2	0	NaN	NaN	NaN	NaN	0	NaN	NaN	7	NaN	NaN	3	NaN	NaN	NaN	2	NaN	5	NaN	3	0	NaN	0	3	1	0	3	1	1	NaN	2	0	2	4	1
210	NaN	3	NaN	0	NaN	NaN	1	0	1	0	NaN	0	NaN	2	0	NaN	NaN	NaN	NaN	0	NaN	NaN	7	NaN	NaN	3	NaN	NaN	NaN	2	NaN	5	NaN	3	0	NaN	0	3	1	0	3	1	1	NaN	2	0	2	4	1
211	NaN	3	NaN	0	NaN	NaN	1	0	1	0	NaN	0	NaN	2	0	NaN	NaN	NaN	NaN	0	NaN	NaN	7	NaN	NaN	3	NaN	NaN	NaN	2	NaN	5	NaN	3	0	NaN	0	3	1	0	3	1	1	NaN	2	0	2	4	1
212	NaN	3	NaN	0	NaN	NaN	1	0	1	0	NaN	0	NaN	2	0	NaN	NaN	NaN	NaN	0	NaN	NaN	7	NaN	NaN	3	NaN	NaN	NaN	2	NaN	5	NaN	3	0	NaN	0	3	1	0	3	1	1	NaN	2	0	2	4	1
213	NaN	3	NaN	0	NaN	NaN	1	0	1	0	NaN	0	NaN	2	0	NaN	NaN	NaN	NaN	0	NaN	NaN	7	NaN	NaN	3	NaN	NaN	NaN	2	NaN	5	NaN	3	0	NaN	0	3	1	0	3	1	1	NaN	2	0	2	4	1
214	NaN	3	NaN	0	NaN	NaN	1	0	1	0	NaN	0	NaN	2	0	NaN	NaN	NaN	NaN	0	NaN	NaN	7	NaN	NaN	3	NaN	NaN	NaN	2	NaN	5	NaN	3	0	NaN	0	3	1	0	3	1	1	NaN	2	0	2	4	1
215	NaN	3	NaN	0	NaN	NaN	1	0	1	0	NaN	0	NaN	2	0	NaN	NaN	NaN	NaN	0	NaN	NaN	7	NaN	NaN	3	NaN	NaN	NaN	2	NaN	5	NaN	3	0	NaN	0	3	1	0	3	1	1	NaN	2	0	2	4	1
216	NaN	3	NaN	0	NaN	NaN	1	0	1	0	NaN	0	NaN	2	0	NaN	NaN	NaN	NaN	0	NaN	NaN	7	NaN	NaN	3	NaN	NaN	NaN	2	NaN	5	NaN	3	0	NaN	0	3	1	0	3	1	1	NaN	2	0	2	4	1
217	NaN	3	NaN	0	NaN	NaN	1	0	1	0	NaN	0	NaN	2	0	NaN	NaN	NaN	NaN	0	NaN	NaN	7	NaN	NaN	3	NaN	NaN	NaN	2	NaN	5	NaN	3	0	NaN	0	3	1	0	3	1	1	NaN	2	0	2	4	1
218	NaN	3	NaN	0	NaN	NaN	1	0	1	0	NaN	0	NaN	2	0	NaN	NaN	NaN	NaN	0	NaN	NaN	7	NaN	NaN	3	NaN	NaN	NaN	2	NaN	5	NaN	3	0	NaN	0	3	1	0	3	1	1	NaN	2	0	2	4	1
219	NaN	3	NaN	0	NaN	NaN	1	0	1	0	NaN	0	NaN	2	0	NaN	NaN	NaN	NaN	0	NaN	NaN	7	NaN	NaN	3	NaN	NaN	NaN	2	NaN	5	NaN	3	0	NaN	0	3	1	0	3	1	1	NaN	2	0	2	4	1
220	NaN	3	NaN	0	NaN	NaN	1	0	1	0	NaN	0	NaN	2	0	NaN	NaN	NaN	NaN	0	NaN	NaN	7	NaN	NaN	3	NaN	NaN	NaN	2	NaN	6	NaN	3	0	NaN	0	3	1	0	3	1	1	NaN	2	0	2	4	1
221	NaN	3	NaN	0	NaN	NaN	1	0	1	0	NaN	0	NaN	2	0	NaN	NaN	NaN	NaN	0	NaN	NaN	7	NaN	NaN	3	NaN	NaN	NaN	2	NaN	6	NaN	3	0	NaN	0	3	1	0	3	1	1	NaN	2	0	2	4	1
222	NaN	3	NaN	0	NaN	NaN	1	0	1	0	NaN	0	NaN	2	0	NaN	NaN	NaN	NaN	0	NaN	NaN	7	NaN	NaN	3	NaN	NaN	NaN	2	NaN	6	NaN	3	0	NaN	0	3	1	0	3	1	1	NaN	2	0	2	4	1
223	NaN	3	NaN	0	NaN	NaN	1	0	1	0	NaN	0	NaN	2	0	NaN	NaN	NaN	NaN	0	NaN	NaN	7	NaN	NaN	3	NaN	NaN	NaN	2	NaN	6	NaN	3	0	NaN	0	3	1	0	3	1	1	NaN	2	0	2	4	1
224	NaN	3	NaN	0	NaN	NaN	1	0	1	0	NaN	0	NaN	2	0	NaN	NaN	NaN	NaN	0	NaN	NaN	7	NaN	NaN	3	NaN	NaN	NaN	2	NaN	6	NaN	3	0	NaN	0	3	1	0	3	1	1	NaN	2	0	2	4	1
225	NaN	3	NaN	0	NaN	NaN	1	0	1	0	NaN	0	NaN	2	0	NaN	NaN	NaN	NaN	0	NaN	NaN	7	NaN	NaN	3	NaN	NaN	NaN	2	NaN	6	NaN	3	0	NaN	0	3	1	0	3	1	1	NaN	2	0	2	4	1
226	NaN	3	NaN	0	NaN	NaN	1	0	1	0	NaN	0	NaN	2	0	NaN	NaN	NaN	NaN	0	NaN	NaN	7	NaN	NaN	3	NaN	NaN	NaN	2	NaN	6	NaN	3	0	NaN	0	3	1	0	3	1	1	NaN	2	0	2	4	1
227	NaN	3	NaN	0	NaN	NaN	1	0	1	0	NaN	0	NaN	2	0	NaN	NaN	NaN	NaN	0	NaN	NaN	7	NaN	NaN	3	NaN	NaN	NaN	2	NaN	6	NaN	3	0	NaN	0	3	1	0	3	1	1	NaN	2	0	2	4	1
228	NaN	3	NaN	0	NaN	NaN	1	0	1	0	NaN	0	NaN	2	0	NaN	NaN	NaN	NaN	0	NaN	NaN	7	NaN	NaN	3	NaN	NaN	NaN	2	NaN	6	NaN	3	0	NaN	0	3	1	0	3	1	1	NaN	2	0	2	4	1
229	NaN	3	NaN	0	NaN	NaN	1	0	1	0	NaN	0	NaN	2	0	NaN	NaN	NaN	NaN	0	NaN	NaN	7	NaN	NaN	3	NaN	NaN	NaN	2	NaN	6	NaN	3	0	NaN	0	3	1	0	3	1	1	NaN	2	0	2	4	1
230	NaN	3	NaN	0	NaN	NaN	1	0	1	0	NaN	0	NaN	2	0	NaN	NaN	NaN	NaN	0	NaN	NaN	7	NaN	NaN	3	NaN	NaN	NaN	2	NaN	6	NaN	3	0	NaN	0	3	1	0	3	1	1	NaN	2	0	2	4	1
231	NaN	3	NaN	0	NaN	NaN	1	0	1	0	NaN	0	NaN	2	0	NaN	NaN	NaN	NaN	0	NaN	NaN	7	NaN	NaN	3	NaN	NaN	NaN	2	NaN	6	NaN	3	0	NaN	0	3	1	0	3	1	1	NaN	2	0	2	4	1
232	NaN	3	NaN	0	NaN	NaN	1	0	1	0	NaN	0	NaN	2	0	NaN	NaN	NaN	NaN	0	NaN	NaN	7	NaN	NaN	3	NaN	NaN	NaN	2	NaN	6	NaN	3	0	NaN	0	3	1	0	3	1	1	NaN	2	0	2	4	1
233	NaN	3	NaN	0	NaN	NaN	1	0	1	0	NaN	0	NaN	2	0	NaN	NaN	NaN	NaN	0	NaN	NaN	7	NaN	NaN	3	NaN	NaN	NaN	2	NaN	6	NaN	3	0	NaN	0	4	1	0	3	1	1	NaN	2	0	2	4	1
234	NaN	3	NaN	0	NaN	NaN	1	0	1	0	NaN	0	NaN	2	0	NaN	NaN	NaN	NaN	0	NaN	NaN	7	NaN	NaN	3	NaN	NaN	NaN	2	NaN	6	NaN	3	0	NaN	0	4	1	0	3	1	1	NaN	2	0	2	4	1
235	NaN	3	NaN	0	NaN	NaN	1	0	1	0	NaN	0	NaN	2	0	NaN	NaN	NaN	NaN	0	NaN	NaN	7	NaN	NaN	3	NaN	NaN	NaN	2	NaN	6	NaN	3	0	NaN	0	4	1	0	3	1	1	NaN	2	0	2	4	1
236	NaN	3	NaN	0	NaN	NaN	1	0	1	0	NaN	0	NaN	2	0	NaN	NaN	NaN	NaN	0	NaN	NaN	7	NaN	NaN	3	NaN	NaN	NaN	2	NaN	6	NaN	3	0	NaN	0	4	1	0	3	1	1	NaN	2	0	2	4	1
237	NaN	3	NaN	0	NaN	NaN	1	0	1	0	NaN	0	NaN	2	0	NaN	NaN	NaN	NaN	0	NaN	NaN	7	NaN	NaN	3	NaN	NaN	NaN	2	NaN	6	NaN	3	0	NaN	0	4	1	0	3	1	1	NaN	2	0	2	4	1
238	NaN	3	NaN	0	NaN	NaN	1	0	1	0	NaN	0	NaN	2	0	NaN	NaN	NaN	NaN	0	NaN	NaN	7	NaN	NaN	3	NaN	NaN	NaN	2	NaN	6	NaN	3	0	NaN	0	4	1	0	3	1	1	NaN	2	0	2	4	1
239	NaN	3	NaN	0	NaN	NaN	1	0	1	0	NaN	0	NaN	2	0	NaN	NaN	NaN	NaN	0	NaN	NaN	7	NaN	NaN	3	NaN	NaN	NaN	2	NaN	6	NaN	3	0	NaN	0	4	1	0	3	1	1	NaN	2	0	2	4	1
240	NaN	3	NaN	0	NaN	NaN	1	0	1	0	NaN	0	NaN	2	0	NaN	NaN	NaN	NaN	0	NaN	NaN	7	NaN	NaN	3	NaN	NaN	NaN	2	NaN	6	NaN	3	0	NaN	0	4	1	0	3	1	1	NaN	2	0	2	4	1
241	NaN	3	NaN	0	NaN	NaN	1	0	1	0	NaN	0	NaN	2	0	NaN	NaN	NaN	NaN	0	NaN	NaN	7	NaN	NaN	3	NaN	NaN	NaN	2	NaN	NaN	NaN	3	0	NaN	0	4	1	0	3	1	1	NaN	2	0	2	4	1
242	NaN	3	NaN	0	NaN	NaN	1	0	1	0	NaN	0	NaN	2	0	NaN	NaN	NaN	NaN	0	NaN	NaN	7	NaN	NaN	3	NaN	NaN	NaN	2	NaN	NaN	NaN	3	0	NaN	0	4	1	0	3	1	1	NaN	2	0	2	4	1
243	NaN	3	NaN	0	NaN	NaN	1	0	1	0	NaN	0	NaN	2	0	NaN	NaN	NaN	NaN	0	NaN	NaN	7	NaN	NaN	3	NaN	NaN	NaN	2	NaN	NaN	NaN	3	0	NaN	0	4	1	0	3	1	1	NaN	2	0	2	4	1
244	NaN	3	NaN	0	NaN	NaN	1	0	1	0	NaN	0	NaN	2	0	NaN	NaN	NaN	NaN	0	NaN	NaN	7	NaN	NaN	3	NaN	NaN	NaN	2	NaN	NaN	NaN	3	0	NaN	0	4	1	0	3	1	1	NaN	2	0	2	4	1
245	NaN	3	NaN	0	NaN	NaN	1	0	1	0	NaN	0	NaN	2	0	NaN	NaN	NaN	NaN	0	NaN	NaN	7	NaN	NaN	3	NaN	NaN	NaN	2	NaN	NaN	NaN	3	0	NaN	0	4	1	0	3	1	1	NaN	2	0	2	4	1
246	NaN	3	NaN	0	NaN	NaN	1	0	1	0	NaN	0	NaN	2	0	NaN	NaN	NaN	NaN	0	NaN	NaN	7	NaN	NaN	3	NaN	NaN	NaN	2	NaN	NaN	NaN	3	0	NaN	0	4	1	0	3	1	1	NaN	2	0	2	4	1
247	NaN	3	NaN	0	NaN	NaN	1	0	1	0	NaN	0	NaN	2	0	NaN	NaN	NaN	NaN	0	NaN	NaN	7	NaN	NaN	3	NaN	NaN	NaN	2	NaN	NaN	NaN	3	0	NaN	0	4	1	0	3	1	1	NaN	2	0	2	4	1
248	NaN	3	NaN	0	NaN	NaN	1	0	1	0	NaN	0	NaN	2	0	NaN	NaN	NaN	NaN	0	NaN	NaN	7	NaN	NaN	3	NaN	NaN	NaN	2	NaN	NaN	NaN	3	0	NaN	0	4	1	0	3	1	1	NaN	2	0	2	4	1
249	NaN	3	NaN	0	NaN	NaN	1	0	1	0	NaN	0	NaN	2	0	NaN	NaN	NaN	NaN	0	NaN	NaN	7	NaN	NaN	3	NaN	NaN	NaN	2	NaN	NaN	NaN	3	0	NaN	0	4	1	0	3	1	1	NaN	2	0	2	4	1
250	NaN	3	NaN	0	NaN	NaN	1	0	1	0	NaN	0	NaN	2	0	NaN	NaN	NaN	NaN	0	NaN	NaN	7	NaN	NaN	3	NaN	NaN	NaN	2	NaN	NaN	NaN	3	0	NaN	0	4	1	0	3	1	1	NaN	2	0	2	4	1
251	NaN	3	NaN	0	NaN	NaN	1	0	1	0	NaN	0	NaN	2	0	NaN	NaN	NaN	NaN	0	NaN	NaN	7	NaN	NaN	3	NaN	NaN	NaN	2	NaN	NaN	NaN	3	0	NaN	0	4	1	0	3	1	1	NaN	2	0	2	4	1
252	NaN	3	NaN	0	NaN	NaN	1	0	1	0	NaN	0	NaN	2	0	NaN	NaN	NaN	NaN	0	NaN	NaN	7	NaN	NaN	3	NaN	NaN	NaN	2	NaN	NaN	NaN	3	0	NaN	0	4	1	0	3	1	1	NaN	2	0	2	4	1
253	NaN	3	NaN	0	NaN	NaN	1	0	1	0	NaN	0	NaN	2	0	NaN	NaN	NaN	NaN	0	NaN	NaN	7	NaN	NaN	3	NaN	NaN	NaN	2	NaN	NaN	NaN	3	0	NaN	0	4	1	0	3	1	1	NaN	2	0	2	4	1
254	NaN	3	NaN	0	NaN	NaN	1	0	1	0	NaN	0	NaN	2	0	NaN	NaN	NaN	NaN	0	NaN	NaN	7	NaN	NaN	3	NaN	NaN	NaN	2	NaN	NaN	NaN	3	0	NaN	0	4	1	0	3	1	1	NaN	2	0	2	4	1
255	NaN	3	NaN	0	NaN	NaN	1	0	1	0	NaN	0	NaN	2	0	NaN	NaN	NaN	NaN	0	NaN	NaN	7	NaN	NaN	3	NaN	NaN	NaN	2	NaN	NaN	NaN	3	0	NaN	0	4	1	0	3	1	1	NaN	2	0	2	4	1
256	NaN	3	NaN	0	NaN	NaN	1	0	1	0	NaN	0	NaN	2	0	NaN	NaN	NaN	NaN	0	NaN	NaN	7	NaN	NaN	3	NaN	NaN	NaN	2	NaN	NaN	NaN	3	0	NaN	0	4	1	0	3	1	1	NaN	2	0	2	4	1
257	NaN	3	NaN	0	NaN	NaN	1	0	1	0	NaN	0	NaN	2	0	NaN	NaN	NaN	NaN	0	NaN	NaN	7	NaN	NaN	3	NaN	NaN	NaN	2	NaN	NaN	NaN	3	0	NaN	0	4	1	0	3	1	1	NaN	2	0	2	4	1
258	NaN	3	NaN	0	NaN	NaN	1	0	1	0	NaN	0	NaN	2	0	NaN	NaN	NaN	NaN	0	NaN	NaN	7	NaN	NaN	3	NaN	NaN	NaN	2	NaN	NaN	NaN	3	0	NaN	0	4	1	0	3	1	1	NaN	2	0	2	4	1
259	NaN	3	NaN	0	NaN	NaN	1	0	1	0	NaN	0	NaN	2	0	NaN	NaN	NaN	NaN	0	NaN	NaN	7	NaN	NaN	3	NaN	NaN	NaN	2	NaN	NaN	NaN	3	0	NaN	0	5	1	0	3	1	1	NaN	2	0	2	4	1
260	NaN	3	NaN	0	NaN	NaN	1	0	1	0	NaN	0	NaN	2	0	NaN	NaN	NaN	NaN	0	NaN	NaN	7	NaN	NaN	3	NaN	NaN	NaN	2	NaN	NaN	NaN	3	0	NaN	0	5	1	0	3	1	1	NaN	2	0	2	4	1
261	NaN	3	NaN	0	NaN	NaN	1	0	1	0	NaN	0	NaN	3	0	NaN	NaN	NaN	NaN	0	NaN	NaN	7	NaN	NaN	3	NaN	NaN	NaN	2	NaN	NaN	NaN	3	0	NaN	0	5	1	0	3	1	1	NaN	2	0	2	4	1
262	NaN	3	NaN	0	NaN	NaN	1	0	1	0	NaN	0	NaN	3	0	NaN	NaN	NaN	NaN	0	NaN	NaN	7	NaN	NaN	3	NaN	NaN	NaN	2	NaN	NaN	NaN	3	0	NaN	0	5	1	0	3	1	1	NaN	2	0	2	4	1
263	NaN	3	NaN	0	NaN	NaN	1	0	1	0	NaN	0	NaN	3	0	NaN	NaN	NaN	NaN	0	NaN	NaN	8	NaN	NaN	3	NaN	NaN	NaN	2	NaN	NaN	NaN	3	0	NaN	0	5	1	0	3	1	1	NaN	2	0	2	4	1
264	NaN	3	NaN	0	NaN	NaN	1	0	1	0	NaN	0	NaN	3	0	NaN	NaN	NaN	NaN	0	NaN	NaN	8	NaN	NaN	3	NaN	NaN	NaN	2	NaN	NaN	NaN	3	0	NaN	0	5	1	0	3	1	1	NaN	2	0	2	4	1
265	NaN	3	NaN	0	NaN	NaN	1	0	1	0	NaN	0	NaN	3	0	NaN	NaN	NaN	NaN	0	NaN	NaN	8	NaN	NaN	3	NaN	NaN	NaN	2	NaN	NaN	NaN	3	0	NaN	0	5	1	0	3	1	1	NaN	2	0	2	4	1
266	NaN	3	NaN	0	NaN	NaN	1	0	1	0	NaN	0	NaN	3	0	NaN	NaN	NaN	NaN	0	NaN	NaN	8	NaN	NaN	3	NaN	NaN	NaN	2	NaN	NaN	NaN	3	0	NaN	0	5	1	0	3	1	1	NaN	3	0	2	4	1
267	NaN	3	NaN	0	NaN	NaN	1	0	1	0	NaN	0	NaN	3	0	NaN	NaN	NaN	NaN	0	NaN	NaN	8	NaN	NaN	3	NaN	NaN	NaN	2	NaN	NaN	NaN	3	0	NaN	0	5	1	0	3	1	1	NaN	3	0	2	4	1
268	NaN	3	NaN	0	NaN	NaN	1	0	1	0	NaN	0	NaN	3	0	NaN	NaN	NaN	NaN	0	NaN	NaN	8	NaN	NaN	3	NaN	NaN	NaN	2	NaN	NaN	NaN	3	0	NaN	0	5	1	0	3	1	1	NaN	3	0	2	4	1
269	NaN	3	NaN	0	NaN	NaN	1	0	1	0	NaN	0	NaN	3	0	NaN	NaN	NaN	NaN	0	NaN	NaN	8	NaN	NaN	3	NaN	NaN	NaN	2	NaN	NaN	NaN	3	0	NaN	0	5	1	0	3	1	1	NaN	3	0	2	4	1
270	NaN	3	NaN	0	NaN	NaN	1	0	1	0	NaN	0	NaN	3	0	NaN	NaN	NaN	NaN	0	NaN	NaN	8	NaN	NaN	3	NaN	NaN	NaN	2	NaN	NaN	NaN	3	0	NaN	0	5	1	0	3	1	1	NaN	3	0	2	4	1
271	NaN	3	NaN	0	NaN	NaN	1	0	1	0	NaN	0	NaN	3	0	NaN	NaN	NaN	NaN	0	NaN	NaN	8	NaN	NaN	3	NaN	NaN	NaN	2	NaN	NaN	NaN	3	0	NaN	0	5	1	0	3	1	1	NaN	3	0	2	4	1
[truncated: 259 more columns]
