# Supplementary material for: In Vivo Transcription Kinetics of a Synthetic Gene Uninvolved in Stress-Response Pathways in Stressed Escherichia coli Cells
Source: PLoS One. 2014 Sep 30;9(9):e109005. doi: 10.1371/journal.pone.0109005 (PMC4182640; doi:10.1371/journal.pone.0109005)
Supplement: File S1 — Supporting information. (ZIP) [file pone.0109005.s002.zip › raw data for submission/oxidative stress/oxidative_RNA_count.csv]

1	0	0	0	0	0	0	0	0	0	0	0	0	0	0	0	0	0	0	0	0	0	0	0	0	0	0	0	0	0	0	0	0	0	0	0	0	0	0	0	0	0	0	0	0	0	0	0	0	0
2	0	0	0	0	0	0	0	0	0	0	0	0	0	0	0	0	0	0	0	0	0	0	0	0	0	0	0	0	0	0	0	0	0	0	0	0	0	0	0	0	0	0	0	0	0	0	0	0	0
3	0	0	0	0	0	0	0	0	0	0	0	0	0	0	0	0	0	0	0	0	0	0	0	0	0	0	0	0	0	0	0	0	0	0	0	0	0	0	0	0	0	0	0	0	0	0	0	0	0
4	0	0	0	0	0	0	0	0	0	0	0	0	0	0	0	0	0	0	0	0	0	0	0	0	0	0	0	0	0	0	0	0	0	0	0	0	0	0	0	0	0	0	0	0	0	0	0	0	0
5	0	0	0	0	0	0	0	0	0	0	0	0	0	0	0	0	0	0	0	0	0	0	0	0	0	0	0	0	0	0	0	0	0	0	0	0	0	0	0	0	0	0	0	0	0	0	0	0	0
6	0	0	0	0	0	0	0	0	0	0	0	0	0	0	0	0	0	0	0	0	0	0	0	0	0	0	0	0	0	0	0	0	0	0	0	0	0	0	0	0	0	0	0	0	0	0	0	0	0
7	0	0	0	0	0	0	0	0	0	0	0	0	0	0	0	0	0	0	0	0	0	0	0	0	0	0	0	0	0	0	0	0	0	0	0	0	0	0	0	0	0	0	0	0	0	0	0	0	0
8	0	0	0	0	0	0	0	0	0	0	0	0	0	0	0	0	0	0	0	0	0	0	0	0	0	0	0	0	0	0	0	0	0	0	0	0	0	0	0	0	0	0	0	0	0	0	0	0	0
9	0	0	0	0	0	0	0	0	0	0	0	0	0	0	0	0	0	0	0	0	0	0	0	0	0	0	0	0	0	0	0	0	0	0	0	0	0	0	0	0	0	0	0	0	0	0	0	0	0
10	0	0	0	0	0	0	0	0	0	0	0	0	0	0	0	0	0	0	0	0	0	0	0	0	0	0	0	0	0	0	0	0	0	0	0	0	0	0	0	0	0	0	0	0	0	0	0	0	0
11	0	0	0	NaN	0	0	0	0	0	0	0	0	0	0	0	0	NaN	0	0	0	0	0	0	0	0	NaN	0	0	0	0	0	0	0	0	0	NaN	0	0	0	0	0	0	0	0	0	0	0	0	0
12	0	0	0	NaN	0	0	0	0	0	0	0	0	0	0	0	0	NaN	0	0	0	0	0	0	0	0	NaN	0	0	0	0	0	0	0	0	0	NaN	0	0	0	0	0	0	0	0	0	0	0	0	0
13	0	0	0	NaN	0	0	0	0	0	0	0	0	0	0	0	0	NaN	0	0	0	0	0	0	0	0	NaN	0	0	0	0	0	0	0	0	0	NaN	0	0	0	0	0	0	0	0	0	0	0	0	0
14	0	0	0	NaN	0	0	0	0	0	0	0	0	0	0	0	0	NaN	0	0	0	0	0	0	0	0	NaN	0	0	0	0	0	0	0	0	0	NaN	0	0	0	0	0	0	0	0	0	0	0	0	0
15	0	0	0	NaN	0	0	0	0	0	0	0	0	0	0	0	0	NaN	0	0	0	0	0	0	0	0	NaN	0	0	0	0	0	0	0	0	0	NaN	0	0	0	0	0	0	0	0	0	0	0	0	0
16	0	0	0	NaN	0	0	0	0	0	0	0	0	0	0	0	0	NaN	0	0	0	0	0	0	0	0	NaN	0	0	0	0	0	0	0	0	0	NaN	0	0	0	0	0	0	0	0	0	0	0	0	0
17	0	0	0	NaN	0	0	0	0	0	0	0	0	0	0	0	0	NaN	0	0	0	0	0	0	0	0	NaN	0	0	0	0	0	0	0	0	0	NaN	0	0	0	0	0	0	0	0	0	0	0	0	0
18	0	0	0	NaN	0	0	0	0	0	0	0	0	0	0	0	0	NaN	0	0	0	0	0	0	0	0	NaN	0	0	0	0	0	0	0	0	0	NaN	0	0	0	0	0	0	0	0	0	0	0	0	0
19	0	0	0	NaN	0	0	0	0	0	0	0	0	0	0	0	0	NaN	0	0	0	0	0	0	0	0	NaN	0	0	0	0	0	0	0	0	0	NaN	0	0	0	0	0	0	0	0	0	0	0	0	0
20	0	0	0	NaN	0	0	0	0	0	0	0	0	0	0	0	0	NaN	0	0	0	0	0	0	0	0	NaN	0	0	0	0	0	0	0	0	0	NaN	0	0	0	0	0	0	0	0	0	0	0	0	0
21	0	0	0	NaN	0	0	0	0	0	0	0	0	0	0	0	0	NaN	0	0	0	0	0	0	0	0	NaN	0	0	0	0	0	0	0	0	0	NaN	0	0	0	0	0	0	0	0	0	0	0	0	0
22	0	0	0	NaN	0	0	0	0	0	0	0	0	0	0	0	0	NaN	0	0	0	0	0	0	0	0	NaN	0	0	0	NaN	0	NaN	0	0	0	NaN	0	0	0	0	0	0	0	0	NaN	0	0	0	0
23	0	0	0	NaN	0	0	0	0	0	0	0	0	0	0	0	0	NaN	0	0	0	0	0	0	0	0	NaN	0	0	0	NaN	0	NaN	0	0	0	NaN	0	0	0	0	0	0	0	0	NaN	0	0	0	0
24	0	0	0	NaN	0	0	0	0	0	0	0	0	0	0	0	0	NaN	0	0	0	0	0	0	0	0	NaN	0	0	0	NaN	0	NaN	0	0	0	NaN	0	0	0	0	1	0	0	0	NaN	0	0	0	0
25	0	0	0	NaN	0	0	0	0	0	0	0	0	0	0	0	0	NaN	0	0	0	0	0	0	0	0	NaN	0	0	0	NaN	0	NaN	0	0	0	NaN	0	0	0	0	1	0	0	0	NaN	0	0	0	0
26	0	0	0	NaN	0	0	0	0	0	0	0	0	0	0	0	0	NaN	0	0	0	0	0	0	0	0	NaN	0	0	0	NaN	0	NaN	0	0	0	NaN	0	0	0	0	1	0	0	0	NaN	0	0	0	0
27	0	0	0	NaN	0	0	0	0	0	0	0	0	0	0	0	0	NaN	0	0	0	0	0	0	0	0	NaN	0	0	0	NaN	0	NaN	0	0	0	NaN	0	0	0	0	1	0	0	0	NaN	0	0	0	0
28	0	0	0	NaN	0	0	0	0	0	0	0	0	0	0	0	0	NaN	0	0	0	0	0	0	0	0	NaN	0	0	0	NaN	0	NaN	0	0	0	NaN	0	0	0	0	1	0	0	0	NaN	0	0	0	0
29	0	0	0	NaN	0	0	1	0	0	0	0	0	0	0	0	0	NaN	0	0	0	0	0	0	0	0	NaN	0	0	0	NaN	0	NaN	0	0	0	NaN	0	0	0	0	1	0	0	0	NaN	0	0	0	0
30	0	0	0	NaN	0	0	1	0	0	0	0	0	0	0	0	0	NaN	0	0	0	0	0	0	0	0	NaN	0	0	0	NaN	0	NaN	0	0	0	NaN	0	0	0	0	1	0	0	0	NaN	0	0	0	0
31	0	0	1	NaN	0	0	1	0	0	0	0	0	0	0	0	0	NaN	0	0	0	0	0	0	0	0	NaN	0	0	0	NaN	0	NaN	0	0	0	NaN	0	0	0	0	1	0	0	0	NaN	0	0	0	0
32	0	0	1	NaN	0	0	1	0	0	0	0	0	0	0	0	0	NaN	0	0	0	0	0	0	0	0	NaN	0	0	0	NaN	0	NaN	0	0	0	NaN	0	0	0	0	1	0	0	0	NaN	0	0	0	0
33	NaN	0	1	NaN	NaN	0	1	0	0	0	0	0	0	0	0	0	NaN	0	0	0	0	0	0	0	0	NaN	0	0	0	NaN	0	NaN	0	0	0	NaN	0	0	0	0	1	0	0	0	NaN	0	0	0	0
34	NaN	0	1	NaN	NaN	0	1	0	0	0	0	0	0	0	0	0	NaN	0	0	0	0	0	0	0	0	NaN	0	0	0	NaN	0	NaN	0	0	0	NaN	0	0	0	0	1	0	0	0	NaN	0	0	0	0
35	NaN	0	1	NaN	NaN	0	1	0	0	0	0	0	0	0	0	0	NaN	0	0	0	0	0	0	0	0	NaN	0	0	0	NaN	0	NaN	0	0	0	NaN	0	0	0	0	1	0	0	0	NaN	0	0	0	0
36	NaN	0	1	NaN	NaN	0	1	0	0	0	0	0	0	0	0	0	NaN	0	0	0	0	0	0	0	0	NaN	0	0	0	NaN	0	NaN	0	0	0	NaN	0	0	0	0	1	0	0	0	NaN	0	0	0	0
37	NaN	0	1	NaN	NaN	0	1	0	0	0	0	0	0	0	0	0	NaN	0	0	0	0	0	0	0	0	NaN	0	0	0	NaN	0	NaN	0	0	0	NaN	0	0	0	0	1	0	0	0	NaN	0	0	0	0
38	NaN	0	1	NaN	NaN	0	1	0	0	0	0	0	0	0	0	0	NaN	0	0	0	0	0	0	0	0	NaN	0	0	1	NaN	0	NaN	0	0	0	NaN	0	0	0	0	1	0	0	0	NaN	0	0	0	0
39	NaN	0	1	NaN	NaN	0	1	0	0	0	0	0	0	0	0	0	NaN	0	0	0	0	1	0	0	0	NaN	0	0	1	NaN	0	NaN	0	1	0	NaN	0	0	0	0	1	0	0	0	NaN	0	0	0	0
40	NaN	0	1	NaN	NaN	0	1	0	0	0	0	0	0	0	0	0	NaN	0	0	0	0	1	0	0	0	NaN	0	0	1	NaN	0	NaN	0	1	0	NaN	0	0	0	0	2	0	0	0	NaN	0	0	0	0
41	NaN	0	1	NaN	NaN	0	1	0	0	0	0	0	0	0	0	0	NaN	0	0	0	0	1	0	0	0	NaN	0	0	1	NaN	0	NaN	0	1	0	NaN	0	0	0	0	2	0	0	0	NaN	0	0	0	0
42	NaN	0	1	NaN	NaN	0	1	0	0	0	0	0	0	0	0	0	NaN	0	0	0	0	1	0	0	0	NaN	0	0	1	NaN	0	NaN	0	1	0	NaN	0	0	0	0	2	0	0	0	NaN	0	0	0	0
43	NaN	0	1	NaN	NaN	0	1	0	0	0	0	0	0	0	0	NaN	NaN	0	0	0	0	1	0	0	NaN	NaN	0	1	1	NaN	0	NaN	0	1	0	NaN	0	NaN	0	0	NaN	0	NaN	0	NaN	0	NaN	0	0
44	NaN	0	1	NaN	NaN	0	1	0	0	0	0	0	0	0	0	NaN	NaN	0	0	0	0	1	0	0	NaN	NaN	0	1	1	NaN	0	NaN	0	1	0	NaN	0	NaN	0	0	NaN	0	NaN	0	NaN	0	NaN	0	0
45	NaN	0	1	NaN	NaN	0	1	0	0	0	0	0	0	0	0	NaN	NaN	0	0	0	0	1	0	0	NaN	NaN	0	1	1	NaN	0	NaN	0	1	0	NaN	0	NaN	0	0	NaN	0	NaN	0	NaN	0	NaN	0	0
46	NaN	0	1	NaN	NaN	0	1	0	0	0	0	0	0	0	1	NaN	NaN	0	0	0	0	1	0	0	NaN	NaN	0	1	1	NaN	0	NaN	0	1	0	NaN	0	NaN	0	0	NaN	0	NaN	0	NaN	0	NaN	0	0
47	NaN	0	1	NaN	NaN	0	1	0	0	0	0	0	0	0	1	NaN	NaN	0	0	0	0	1	0	0	NaN	NaN	0	1	1	NaN	0	NaN	0	1	0	NaN	0	NaN	0	0	NaN	0	NaN	0	NaN	0	NaN	0	0
48	NaN	0	1	NaN	NaN	0	1	0	0	0	0	0	0	0	1	NaN	NaN	0	0	0	0	1	0	0	NaN	NaN	0	1	1	NaN	0	NaN	0	1	0	NaN	0	NaN	0	0	NaN	0	NaN	0	NaN	1	NaN	0	0
49	NaN	0	1	NaN	NaN	0	1	0	0	0	0	0	0	0	1	NaN	NaN	0	0	0	0	1	0	0	NaN	NaN	0	1	1	NaN	0	NaN	0	1	0	NaN	0	NaN	0	0	NaN	0	NaN	0	NaN	1	NaN	0	0
50	NaN	0	1	NaN	NaN	0	1	0	0	0	0	0	0	0	1	NaN	NaN	0	0	0	0	1	0	0	NaN	NaN	0	1	2	NaN	0	NaN	0	1	0	NaN	0	NaN	0	0	NaN	0	NaN	0	NaN	1	NaN	0	0
51	NaN	0	1	NaN	NaN	0	1	0	0	0	0	1	0	0	1	NaN	NaN	0	0	0	0	1	0	0	NaN	NaN	0	1	2	NaN	0	NaN	0	1	0	NaN	0	NaN	0	0	NaN	0	NaN	0	NaN	1	NaN	0	0
52	NaN	0	1	NaN	NaN	0	1	0	0	0	0	1	0	0	1	NaN	NaN	0	0	0	0	2	0	0	NaN	NaN	0	1	2	NaN	0	NaN	0	1	0	NaN	0	NaN	0	0	NaN	0	NaN	0	NaN	1	NaN	0	0
53	NaN	0	1	NaN	NaN	0	2	0	0	0	0	1	0	0	1	NaN	NaN	0	0	0	0	2	0	0	NaN	NaN	0	1	2	NaN	0	NaN	0	1	0	NaN	0	NaN	0	0	NaN	0	NaN	0	NaN	1	NaN	0	0
54	NaN	NaN	1	NaN	NaN	0	2	1	0	0	0	NaN	0	0	1	NaN	NaN	0	0	0	0	NaN	0	0	NaN	NaN	0	1	NaN	NaN	NaN	NaN	0	1	0	NaN	0	NaN	NaN	0	NaN	NaN	NaN	0	NaN	1	NaN	0	0
55	NaN	NaN	1	NaN	NaN	0	2	1	0	0	0	NaN	0	0	1	NaN	NaN	0	0	0	0	NaN	0	0	NaN	NaN	0	1	NaN	NaN	NaN	NaN	0	1	0	NaN	0	NaN	NaN	0	NaN	NaN	NaN	0	NaN	1	NaN	0	0
56	NaN	NaN	1	NaN	NaN	0	2	1	0	0	0	NaN	0	0	1	NaN	NaN	0	0	0	0	NaN	0	0	NaN	NaN	0	1	NaN	NaN	NaN	NaN	0	1	0	NaN	0	NaN	NaN	0	NaN	NaN	NaN	0	NaN	1	NaN	0	0
57	NaN	NaN	1	NaN	NaN	0	2	1	0	0	0	NaN	0	0	1	NaN	NaN	0	0	0	0	NaN	0	0	NaN	NaN	0	1	NaN	NaN	NaN	NaN	0	1	0	NaN	0	NaN	NaN	0	NaN	NaN	NaN	0	NaN	1	NaN	0	0
58	NaN	NaN	1	NaN	NaN	0	2	1	0	0	0	NaN	0	0	1	NaN	NaN	0	0	0	0	NaN	0	0	NaN	NaN	0	1	NaN	NaN	NaN	NaN	0	2	0	NaN	0	NaN	NaN	0	NaN	NaN	NaN	0	NaN	1	NaN	0	0
59	NaN	NaN	2	NaN	NaN	0	2	1	0	0	0	NaN	0	0	1	NaN	NaN	0	0	0	0	NaN	0	0	NaN	NaN	0	1	NaN	NaN	NaN	NaN	0	2	0	NaN	0	NaN	NaN	0	NaN	NaN	NaN	0	NaN	1	NaN	0	0
60	NaN	NaN	2	NaN	NaN	0	2	1	0	0	0	NaN	0	0	1	NaN	NaN	0	0	0	0	NaN	0	0	NaN	NaN	0	1	NaN	NaN	NaN	NaN	0	2	0	NaN	0	NaN	NaN	0	NaN	NaN	NaN	0	NaN	1	NaN	0	0
61	NaN	NaN	2	NaN	NaN	0	2	1	0	0	0	NaN	0	0	1	NaN	NaN	0	0	0	0	NaN	0	0	NaN	NaN	0	1	NaN	NaN	NaN	NaN	0	2	0	NaN	0	NaN	NaN	0	NaN	NaN	NaN	0	NaN	1	NaN	0	0
62	NaN	NaN	2	NaN	NaN	0	2	1	0	0	0	NaN	0	0	1	NaN	NaN	0	0	0	0	NaN	0	0	NaN	NaN	0	1	NaN	NaN	NaN	NaN	1	2	0	NaN	0	NaN	NaN	0	NaN	NaN	NaN	0	NaN	1	NaN	0	0
63	NaN	NaN	2	NaN	NaN	0	2	1	0	0	0	NaN	0	0	1	NaN	NaN	0	0	0	0	NaN	0	0	NaN	NaN	0	1	NaN	NaN	NaN	NaN	2	2	0	NaN	0	NaN	NaN	0	NaN	NaN	NaN	0	NaN	1	NaN	0	0
64	NaN	NaN	2	NaN	NaN	0	2	1	0	0	1	NaN	0	0	1	NaN	NaN	0	0	0	0	NaN	0	0	NaN	NaN	0	1	NaN	NaN	NaN	NaN	3	2	0	NaN	0	NaN	NaN	0	NaN	NaN	NaN	0	NaN	1	NaN	0	0
65	NaN	NaN	2	NaN	NaN	0	2	1	0	0	1	NaN	0	0	1	NaN	NaN	0	0	0	0	NaN	0	0	NaN	NaN	0	1	NaN	NaN	NaN	NaN	NaN	NaN	0	NaN	0	NaN	NaN	0	NaN	NaN	NaN	0	NaN	1	NaN	0	0
66	NaN	NaN	2	NaN	NaN	0	2	1	0	0	1	NaN	0	0	1	NaN	NaN	0	0	0	0	NaN	0	0	NaN	NaN	0	1	NaN	NaN	NaN	NaN	NaN	NaN	0	NaN	0	NaN	NaN	0	NaN	NaN	NaN	0	NaN	1	NaN	0	0
67	NaN	NaN	2	NaN	NaN	0	2	1	0	0	1	NaN	0	0	1	NaN	NaN	0	0	0	0	NaN	1	0	NaN	NaN	0	1	NaN	NaN	NaN	NaN	NaN	NaN	0	NaN	0	NaN	NaN	0	NaN	NaN	NaN	0	NaN	1	NaN	0	0
68	NaN	NaN	2	NaN	NaN	0	2	1	0	0	1	NaN	0	0	1	NaN	NaN	0	0	0	0	NaN	1	0	NaN	NaN	0	1	NaN	NaN	NaN	NaN	NaN	NaN	0	NaN	0	NaN	NaN	0	NaN	NaN	NaN	0	NaN	1	NaN	0	0
69	NaN	NaN	2	NaN	NaN	0	2	1	0	0	1	NaN	0	0	1	NaN	NaN	0	0	0	0	NaN	1	0	NaN	NaN	0	1	NaN	NaN	NaN	NaN	NaN	NaN	0	NaN	0	NaN	NaN	0	NaN	NaN	NaN	0	NaN	1	NaN	0	0
70	NaN	NaN	2	NaN	NaN	0	2	1	0	0	1	NaN	0	0	1	NaN	NaN	0	0	0	0	NaN	1	0	NaN	NaN	0	1	NaN	NaN	NaN	NaN	NaN	NaN	0	NaN	0	NaN	NaN	0	NaN	NaN	NaN	0	NaN	1	NaN	0	0
71	NaN	NaN	2	NaN	NaN	0	2	1	0	0	1	NaN	0	0	1	NaN	NaN	0	0	0	0	NaN	1	0	NaN	NaN	0	1	NaN	NaN	NaN	NaN	NaN	NaN	0	NaN	0	NaN	NaN	0	NaN	NaN	NaN	0	NaN	1	NaN	0	0
72	NaN	NaN	2	NaN	NaN	0	2	1	0	0	1	NaN	0	0	1	NaN	NaN	1	0	0	0	NaN	1	0	NaN	NaN	0	1	NaN	NaN	NaN	NaN	NaN	NaN	0	NaN	0	NaN	NaN	0	NaN	NaN	NaN	0	NaN	1	NaN	0	0
73	NaN	NaN	2	NaN	NaN	0	2	1	0	0	1	NaN	0	0	1	NaN	NaN	1	0	0	0	NaN	1	0	NaN	NaN	0	1	NaN	NaN	NaN	NaN	NaN	NaN	0	NaN	0	NaN	NaN	0	NaN	NaN	NaN	0	NaN	1	NaN	0	0
74	NaN	NaN	2	NaN	NaN	0	2	1	0	0	1	NaN	0	0	1	NaN	NaN	1	0	0	0	NaN	1	0	NaN	NaN	0	1	NaN	NaN	NaN	NaN	NaN	NaN	0	NaN	0	NaN	NaN	0	NaN	NaN	NaN	0	NaN	1	NaN	0	0
75	NaN	NaN	2	NaN	NaN	0	2	1	0	0	1	NaN	0	0	1	NaN	NaN	1	0	0	0	NaN	1	0	NaN	NaN	0	1	NaN	NaN	NaN	NaN	NaN	NaN	0	NaN	0	NaN	NaN	0	NaN	NaN	NaN	0	NaN	1	NaN	0	0
76	NaN	NaN	2	NaN	NaN	0	2	1	0	0	1	NaN	NaN	0	1	NaN	NaN	1	0	0	0	NaN	1	0	NaN	NaN	0	1	NaN	NaN	NaN	NaN	NaN	NaN	0	NaN	0	NaN	NaN	0	NaN	NaN	NaN	0	NaN	1	NaN	0	0
77	NaN	NaN	2	NaN	NaN	0	2	1	0	0	1	NaN	NaN	0	1	NaN	NaN	1	0	0	0	NaN	1	0	NaN	NaN	0	1	NaN	NaN	NaN	NaN	NaN	NaN	0	NaN	0	NaN	NaN	0	NaN	NaN	NaN	0	NaN	1	NaN	0	0
78	NaN	NaN	2	NaN	NaN	0	2	1	0	0	1	NaN	NaN	0	1	NaN	NaN	1	0	0	0	NaN	1	0	NaN	NaN	0	1	NaN	NaN	NaN	NaN	NaN	NaN	0	NaN	0	NaN	NaN	0	NaN	NaN	NaN	0	NaN	1	NaN	0	0
79	NaN	NaN	2	NaN	NaN	0	2	1	0	0	1	NaN	NaN	0	1	NaN	NaN	1	0	0	0	NaN	1	0	NaN	NaN	0	1	NaN	NaN	NaN	NaN	NaN	NaN	0	NaN	0	NaN	NaN	0	NaN	NaN	NaN	0	NaN	1	NaN	0	0
80	NaN	NaN	2	NaN	NaN	0	2	1	0	0	1	NaN	NaN	0	1	NaN	NaN	1	0	0	0	NaN	1	0	NaN	NaN	0	1	NaN	NaN	NaN	NaN	NaN	NaN	0	NaN	0	NaN	NaN	0	NaN	NaN	NaN	0	NaN	1	NaN	0	0
81	NaN	NaN	2	NaN	NaN	0	2	1	0	0	1	NaN	NaN	0	1	NaN	NaN	1	0	0	0	NaN	1	0	NaN	NaN	0	1	NaN	NaN	NaN	NaN	NaN	NaN	0	NaN	0	NaN	NaN	0	NaN	NaN	NaN	0	NaN	1	NaN	0	0
82	NaN	NaN	2	NaN	NaN	0	2	1	0	0	1	NaN	NaN	0	1	NaN	NaN	1	0	0	0	NaN	1	0	NaN	NaN	0	1	NaN	NaN	NaN	NaN	NaN	NaN	0	NaN	0	NaN	NaN	0	NaN	NaN	NaN	0	NaN	1	NaN	0	0
83	NaN	NaN	2	NaN	NaN	0	2	1	0	0	1	NaN	NaN	0	1	NaN	NaN	1	0	0	0	NaN	1	0	NaN	NaN	0	1	NaN	NaN	NaN	NaN	NaN	NaN	0	NaN	0	NaN	NaN	0	NaN	NaN	NaN	0	NaN	1	NaN	0	0
84	NaN	NaN	2	NaN	NaN	0	2	1	0	0	2	NaN	NaN	0	1	NaN	NaN	1	0	0	0	NaN	1	0	NaN	NaN	0	1	NaN	NaN	NaN	NaN	NaN	NaN	0	NaN	0	NaN	NaN	0	NaN	NaN	NaN	0	NaN	1	NaN	0	0
85	NaN	NaN	2	NaN	NaN	0	2	1	0	0	2	NaN	NaN	0	1	NaN	NaN	1	0	0	0	NaN	1	0	NaN	NaN	0	1	NaN	NaN	NaN	NaN	NaN	NaN	0	NaN	0	NaN	NaN	0	NaN	NaN	NaN	0	NaN	1	NaN	0	0
86	NaN	NaN	NaN	NaN	NaN	0	2	1	0	0	2	NaN	NaN	0	1	NaN	NaN	1	0	0	0	NaN	1	0	NaN	NaN	0	1	NaN	NaN	NaN	NaN	NaN	NaN	0	NaN	0	NaN	NaN	0	NaN	NaN	NaN	0	NaN	1	NaN	0	0
87	NaN	NaN	NaN	NaN	NaN	0	2	1	0	0	2	NaN	NaN	0	1	NaN	NaN	1	0	0	0	NaN	2	0	NaN	NaN	0	1	NaN	NaN	NaN	NaN	NaN	NaN	0	NaN	0	NaN	NaN	0	NaN	NaN	NaN	0	NaN	1	NaN	0	0
88	NaN	NaN	NaN	NaN	NaN	0	2	1	0	0	2	NaN	NaN	0	1	NaN	NaN	1	0	0	0	NaN	2	0	NaN	NaN	0	1	NaN	NaN	NaN	NaN	NaN	NaN	0	NaN	0	NaN	NaN	0	NaN	NaN	NaN	0	NaN	2	NaN	0	0
89	NaN	NaN	NaN	NaN	NaN	0	2	1	0	0	2	NaN	NaN	0	1	NaN	NaN	1	0	0	0	NaN	2	0	NaN	NaN	0	1	NaN	NaN	NaN	NaN	NaN	NaN	0	NaN	0	NaN	NaN	0	NaN	NaN	NaN	0	NaN	2	NaN	0	0
90	NaN	NaN	NaN	NaN	NaN	0	2	1	0	0	2	NaN	NaN	0	1	NaN	NaN	1	0	0	0	NaN	2	0	NaN	NaN	0	1	NaN	NaN	NaN	NaN	NaN	NaN	0	NaN	0	NaN	NaN	0	NaN	NaN	NaN	0	NaN	2	NaN	0	0
91	NaN	NaN	NaN	NaN	NaN	0	2	1	0	0	2	NaN	NaN	0	1	NaN	NaN	1	0	0	0	NaN	2	0	NaN	NaN	0	1	NaN	NaN	NaN	NaN	NaN	NaN	0	NaN	0	NaN	NaN	0	NaN	NaN	NaN	0	NaN	2	NaN	0	0
92	NaN	NaN	NaN	NaN	NaN	0	2	2	0	0	2	NaN	NaN	0	1	NaN	NaN	1	0	0	0	NaN	2	0	NaN	NaN	0	1	NaN	NaN	NaN	NaN	NaN	NaN	0	NaN	0	NaN	NaN	0	NaN	NaN	NaN	0	NaN	2	NaN	0	0
93	NaN	NaN	NaN	NaN	NaN	0	3	2	0	0	2	NaN	NaN	0	1	NaN	NaN	1	0	0	0	NaN	2	0	NaN	NaN	0	1	NaN	NaN	NaN	NaN	NaN	NaN	0	NaN	0	NaN	NaN	0	NaN	NaN	NaN	0	NaN	2	NaN	0	1
94	NaN	NaN	NaN	NaN	NaN	0	3	2	0	0	2	NaN	NaN	0	1	NaN	NaN	1	0	0	0	NaN	2	0	NaN	NaN	0	1	NaN	NaN	NaN	NaN	NaN	NaN	0	NaN	0	NaN	NaN	0	NaN	NaN	NaN	0	NaN	2	NaN	0	1
95	NaN	NaN	NaN	NaN	NaN	0	3	2	0	0	2	NaN	NaN	0	1	NaN	NaN	1	0	0	0	NaN	2	0	NaN	NaN	0	1	NaN	NaN	NaN	NaN	NaN	NaN	0	NaN	0	NaN	NaN	0	NaN	NaN	NaN	0	NaN	2	NaN	0	1
96	NaN	NaN	NaN	NaN	NaN	0	3	2	0	0	2	NaN	NaN	0	1	NaN	NaN	1	0	0	0	NaN	2	0	NaN	NaN	0	1	NaN	NaN	NaN	NaN	NaN	NaN	0	NaN	0	NaN	NaN	0	NaN	NaN	NaN	0	NaN	2	NaN	0	1
97	NaN	NaN	NaN	NaN	NaN	0	3	2	0	0	2	NaN	NaN	0	1	NaN	NaN	1	0	NaN	0	NaN	NaN	0	NaN	NaN	0	1	NaN	NaN	NaN	NaN	NaN	NaN	0	NaN	0	NaN	NaN	0	NaN	NaN	NaN	0	NaN	3	NaN	0	1
98	NaN	NaN	NaN	NaN	NaN	0	3	2	0	0	2	NaN	NaN	0	1	NaN	NaN	1	0	NaN	0	NaN	NaN	0	NaN	NaN	0	1	NaN	NaN	NaN	NaN	NaN	NaN	0	NaN	0	NaN	NaN	0	NaN	NaN	NaN	0	NaN	3	NaN	0	1
99	NaN	NaN	NaN	NaN	NaN	0	3	2	0	0	2	NaN	NaN	0	1	NaN	NaN	1	0	NaN	0	NaN	NaN	0	NaN	NaN	0	1	NaN	NaN	NaN	NaN	NaN	NaN	0	NaN	0	NaN	NaN	0	NaN	NaN	NaN	0	NaN	3	NaN	0	1
100	NaN	NaN	NaN	NaN	NaN	0	3	2	0	0	2	NaN	NaN	0	1	NaN	NaN	1	0	NaN	0	NaN	NaN	0	NaN	NaN	0	1	NaN	NaN	NaN	NaN	NaN	NaN	0	NaN	0	NaN	NaN	0	NaN	NaN	NaN	0	NaN	3	NaN	0	1
101	NaN	NaN	NaN	NaN	NaN	0	3	2	0	0	2	NaN	NaN	0	1	NaN	NaN	1	0	NaN	0	NaN	NaN	0	NaN	NaN	0	1	NaN	NaN	NaN	NaN	NaN	NaN	1	NaN	0	NaN	NaN	0	NaN	NaN	NaN	0	NaN	3	NaN	0	1
102	NaN	NaN	NaN	NaN	NaN	0	3	2	0	0	2	NaN	NaN	0	1	NaN	NaN	1	0	NaN	0	NaN	NaN	0	NaN	NaN	0	1	NaN	NaN	NaN	NaN	NaN	NaN	1	NaN	0	NaN	NaN	0	NaN	NaN	NaN	0	NaN	3	NaN	0	1
103	NaN	NaN	NaN	NaN	NaN	0	3	2	0	0	2	NaN	NaN	0	1	NaN	NaN	1	0	NaN	0	NaN	NaN	0	NaN	NaN	0	1	NaN	NaN	NaN	NaN	NaN	NaN	1	NaN	0	NaN	NaN	0	NaN	NaN	NaN	0	NaN	3	NaN	0	1
104	NaN	NaN	NaN	NaN	NaN	0	3	2	0	0	2	NaN	NaN	0	1	NaN	NaN	1	0	NaN	0	NaN	NaN	0	NaN	NaN	0	1	NaN	NaN	NaN	NaN	NaN	NaN	1	NaN	0	NaN	NaN	0	NaN	NaN	NaN	0	NaN	3	NaN	0	1
105	NaN	NaN	NaN	NaN	NaN	0	3	2	0	0	2	NaN	NaN	0	1	NaN	NaN	2	0	NaN	0	NaN	NaN	0	NaN	NaN	0	1	NaN	NaN	NaN	NaN	NaN	NaN	1	NaN	0	NaN	NaN	0	NaN	NaN	NaN	0	NaN	3	NaN	0	1
106	NaN	NaN	NaN	NaN	NaN	0	3	2	0	0	2	NaN	NaN	0	1	NaN	NaN	2	0	NaN	0	NaN	NaN	0	NaN	NaN	0	1	NaN	NaN	NaN	NaN	NaN	NaN	1	NaN	0	NaN	NaN	0	NaN	NaN	NaN	0	NaN	3	NaN	0	1
107	NaN	NaN	NaN	NaN	NaN	0	3	2	0	0	2	NaN	NaN	0	1	NaN	NaN	2	0	NaN	0	NaN	NaN	0	NaN	NaN	0	1	NaN	NaN	NaN	NaN	NaN	NaN	1	NaN	0	NaN	NaN	0	NaN	NaN	NaN	0	NaN	3	NaN	0	1
108	NaN	NaN	NaN	NaN	NaN	0	3	2	0	0	2	NaN	NaN	0	1	NaN	NaN	2	0	NaN	0	NaN	NaN	0	NaN	NaN	0	1	NaN	NaN	NaN	NaN	NaN	NaN	1	NaN	0	NaN	NaN	0	NaN	NaN	NaN	0	NaN	3	NaN	0	1
109	NaN	NaN	NaN	NaN	NaN	0	3	2	0	0	2	NaN	NaN	0	1	NaN	NaN	2	0	NaN	0	NaN	NaN	0	NaN	NaN	0	1	NaN	NaN	NaN	NaN	NaN	NaN	1	NaN	0	NaN	NaN	0	NaN	NaN	NaN	0	NaN	3	NaN	0	1
110	NaN	NaN	NaN	NaN	NaN	0	3	2	0	0	2	NaN	NaN	0	1	NaN	NaN	2	0	NaN	0	NaN	NaN	0	NaN	NaN	0	1	NaN	NaN	NaN	NaN	NaN	NaN	1	NaN	0	NaN	NaN	0	NaN	NaN	NaN	0	NaN	3	NaN	0	1
111	NaN	NaN	NaN	NaN	NaN	0	3	2	0	0	3	NaN	NaN	0	1	NaN	NaN	2	0	NaN	0	NaN	NaN	0	NaN	NaN	0	1	NaN	NaN	NaN	NaN	NaN	NaN	1	NaN	0	NaN	NaN	0	NaN	NaN	NaN	0	NaN	3	NaN	0	1
112	NaN	NaN	NaN	NaN	NaN	0	3	2	0	0	3	NaN	NaN	0	1	NaN	NaN	2	0	NaN	0	NaN	NaN	0	NaN	NaN	0	1	NaN	NaN	NaN	NaN	NaN	NaN	1	NaN	0	NaN	NaN	0	NaN	NaN	NaN	0	NaN	3	NaN	0	1
113	NaN	NaN	NaN	NaN	NaN	0	4	2	0	0	3	NaN	NaN	0	1	NaN	NaN	2	0	NaN	0	NaN	NaN	0	NaN	NaN	0	1	NaN	NaN	NaN	NaN	NaN	NaN	1	NaN	0	NaN	NaN	0	NaN	NaN	NaN	0	NaN	3	NaN	0	1
114	NaN	NaN	NaN	NaN	NaN	0	4	2	0	0	3	NaN	NaN	0	1	NaN	NaN	2	0	NaN	0	NaN	NaN	0	NaN	NaN	0	1	NaN	NaN	NaN	NaN	NaN	NaN	1	NaN	0	NaN	NaN	0	NaN	NaN	NaN	0	NaN	3	NaN	0	1
115	NaN	NaN	NaN	NaN	NaN	0	4	2	0	0	3	NaN	NaN	0	1	NaN	NaN	2	0	NaN	0	NaN	NaN	0	NaN	NaN	0	1	NaN	NaN	NaN	NaN	NaN	NaN	1	NaN	0	NaN	NaN	0	NaN	NaN	NaN	0	NaN	3	NaN	0	1
116	NaN	NaN	NaN	NaN	NaN	0	4	2	0	0	3	NaN	NaN	0	1	NaN	NaN	2	0	NaN	0	NaN	NaN	0	NaN	NaN	0	1	NaN	NaN	NaN	NaN	NaN	NaN	1	NaN	0	NaN	NaN	0	NaN	NaN	NaN	0	NaN	4	NaN	0	1
117	NaN	NaN	NaN	NaN	NaN	0	4	2	0	0	3	NaN	NaN	0	2	NaN	NaN	2	0	NaN	0	NaN	NaN	0	NaN	NaN	0	1	NaN	NaN	NaN	NaN	NaN	NaN	1	NaN	0	NaN	NaN	0	NaN	NaN	NaN	0	NaN	4	NaN	0	1
118	NaN	NaN	NaN	NaN	NaN	0	4	2	0	0	3	NaN	NaN	0	2	NaN	NaN	2	0	NaN	0	NaN	NaN	0	NaN	NaN	0	1	NaN	NaN	NaN	NaN	NaN	NaN	1	NaN	0	NaN	NaN	0	NaN	NaN	NaN	0	NaN	4	NaN	0	1
119	NaN	NaN	NaN	NaN	NaN	0	4	2	0	0	3	NaN	NaN	0	2	NaN	NaN	2	NaN	NaN	0	NaN	NaN	0	NaN	NaN	0	1	NaN	NaN	NaN	NaN	NaN	NaN	1	NaN	0	NaN	NaN	0	NaN	NaN	NaN	0	NaN	NaN	NaN	0	1
120	NaN	NaN	NaN	NaN	NaN	0	4	2	0	0	3	NaN	NaN	0	2	NaN	NaN	2	NaN	NaN	0	NaN	NaN	0	NaN	NaN	0	1	NaN	NaN	NaN	NaN	NaN	NaN	1	NaN	1	NaN	NaN	0	NaN	NaN	NaN	0	NaN	NaN	NaN	0	1
121	NaN	NaN	NaN	NaN	NaN	0	4	2	0	0	3	NaN	NaN	0	2	NaN	NaN	2	NaN	NaN	0	NaN	NaN	0	NaN	NaN	0	1	NaN	NaN	NaN	NaN	NaN	NaN	1	NaN	1	NaN	NaN	0	NaN	NaN	NaN	0	NaN	NaN	NaN	0	1
122	NaN	NaN	NaN	NaN	NaN	0	4	2	0	0	3	NaN	NaN	0	2	NaN	NaN	2	NaN	NaN	0	NaN	NaN	0	NaN	NaN	0	1	NaN	NaN	NaN	NaN	NaN	NaN	1	NaN	1	NaN	NaN	0	NaN	NaN	NaN	0	NaN	NaN	NaN	0	1
123	NaN	NaN	NaN	NaN	NaN	0	4	2	0	0	3	NaN	NaN	0	2	NaN	NaN	2	NaN	NaN	0	NaN	NaN	0	NaN	NaN	0	1	NaN	NaN	NaN	NaN	NaN	NaN	1	NaN	1	NaN	NaN	0	NaN	NaN	NaN	0	NaN	NaN	NaN	0	2
124	NaN	NaN	NaN	NaN	NaN	0	4	2	0	0	4	NaN	NaN	0	2	NaN	NaN	2	NaN	NaN	0	NaN	NaN	0	NaN	NaN	0	1	NaN	NaN	NaN	NaN	NaN	NaN	1	NaN	1	NaN	NaN	0	NaN	NaN	NaN	0	NaN	NaN	NaN	0	2
125	NaN	NaN	NaN	NaN	NaN	0	4	2	0	0	4	NaN	NaN	0	2	NaN	NaN	2	NaN	NaN	0	NaN	NaN	0	NaN	NaN	0	1	NaN	NaN	NaN	NaN	NaN	NaN	2	NaN	1	NaN	NaN	0	NaN	NaN	NaN	0	NaN	NaN	NaN	0	2
126	NaN	NaN	NaN	NaN	NaN	0	4	2	0	0	4	NaN	NaN	0	2	NaN	NaN	2	NaN	NaN	0	NaN	NaN	0	NaN	NaN	0	1	NaN	NaN	NaN	NaN	NaN	NaN	2	NaN	1	NaN	NaN	0	NaN	NaN	NaN	0	NaN	NaN	NaN	0	2
127	NaN	NaN	NaN	NaN	NaN	0	4	2	0	0	4	NaN	NaN	0	2	NaN	NaN	2	NaN	NaN	0	NaN	NaN	0	NaN	NaN	0	1	NaN	NaN	NaN	NaN	NaN	NaN	2	NaN	1	NaN	NaN	0	NaN	NaN	NaN	0	NaN	NaN	NaN	0	2
128	NaN	NaN	NaN	NaN	NaN	0	4	2	0	0	4	NaN	NaN	0	2	NaN	NaN	2	NaN	NaN	0	NaN	NaN	0	NaN	NaN	0	1	NaN	NaN	NaN	NaN	NaN	NaN	2	NaN	1	NaN	NaN	0	NaN	NaN	NaN	0	NaN	NaN	NaN	0	2
129	NaN	NaN	NaN	NaN	NaN	0	4	2	0	0	4	NaN	NaN	0	2	NaN	NaN	2	NaN	NaN	0	NaN	NaN	0	NaN	NaN	0	1	NaN	NaN	NaN	NaN	NaN	NaN	2	NaN	1	NaN	NaN	0	NaN	NaN	NaN	0	NaN	NaN	NaN	0	2
130	NaN	NaN	NaN	NaN	NaN	0	4	2	0	0	4	NaN	NaN	0	2	NaN	NaN	2	NaN	NaN	0	NaN	NaN	0	NaN	NaN	0	1	NaN	NaN	NaN	NaN	NaN	NaN	2	NaN	1	NaN	NaN	0	NaN	NaN	NaN	0	NaN	NaN	NaN	0	2
131	NaN	NaN	NaN	NaN	NaN	0	4	2	0	0	4	NaN	NaN	0	2	NaN	NaN	2	NaN	NaN	0	NaN	NaN	0	NaN	NaN	0	1	NaN	NaN	NaN	NaN	NaN	NaN	2	NaN	1	NaN	NaN	0	NaN	NaN	NaN	0	NaN	NaN	NaN	0	2
132	NaN	NaN	NaN	NaN	NaN	0	4	2	0	0	4	NaN	NaN	0	2	NaN	NaN	2	NaN	NaN	0	NaN	NaN	0	NaN	NaN	0	1	NaN	NaN	NaN	NaN	NaN	NaN	2	NaN	1	NaN	NaN	0	NaN	NaN	NaN	0	NaN	NaN	NaN	0	2
133	NaN	NaN	NaN	NaN	NaN	0	4	2	0	0	4	NaN	NaN	0	2	NaN	NaN	2	NaN	NaN	0	NaN	NaN	0	NaN	NaN	0	1	NaN	NaN	NaN	NaN	NaN	NaN	2	NaN	1	NaN	NaN	0	NaN	NaN	NaN	0	NaN	NaN	NaN	0	2
134	NaN	NaN	NaN	NaN	NaN	0	4	2	0	0	4	NaN	NaN	0	2	NaN	NaN	2	NaN	NaN	0	NaN	NaN	0	NaN	NaN	0	1	NaN	NaN	NaN	NaN	NaN	NaN	2	NaN	1	NaN	NaN	0	NaN	NaN	NaN	0	NaN	NaN	NaN	0	2
135	NaN	NaN	NaN	NaN	NaN	0	4	2	0	0	4	NaN	NaN	0	2	NaN	NaN	2	NaN	NaN	0	NaN	NaN	0	NaN	NaN	0	1	NaN	NaN	NaN	NaN	NaN	NaN	2	NaN	1	NaN	NaN	0	NaN	NaN	NaN	0	NaN	NaN	NaN	0	2
136	NaN	NaN	NaN	NaN	NaN	0	4	2	0	0	4	NaN	NaN	0	2	NaN	NaN	3	NaN	NaN	0	NaN	NaN	0	NaN	NaN	0	1	NaN	NaN	NaN	NaN	NaN	NaN	2	NaN	1	NaN	NaN	0	NaN	NaN	NaN	0	NaN	NaN	NaN	0	2
137	NaN	NaN	NaN	NaN	NaN	0	4	2	0	0	4	NaN	NaN	0	2	NaN	NaN	3	NaN	NaN	0	NaN	NaN	0	NaN	NaN	0	1	NaN	NaN	NaN	NaN	NaN	NaN	2	NaN	1	NaN	NaN	0	NaN	NaN	NaN	0	NaN	NaN	NaN	0	2
138	NaN	NaN	NaN	NaN	NaN	0	4	2	0	0	4	NaN	NaN	0	2	NaN	NaN	3	NaN	NaN	0	NaN	NaN	0	NaN	NaN	0	1	NaN	NaN	NaN	NaN	NaN	NaN	2	NaN	1	NaN	NaN	0	NaN	NaN	NaN	0	NaN	NaN	NaN	0	2
139	NaN	NaN	NaN	NaN	NaN	0	4	2	0	0	4	NaN	NaN	0	2	NaN	NaN	3	NaN	NaN	0	NaN	NaN	0	NaN	NaN	0	1	NaN	NaN	NaN	NaN	NaN	NaN	2	NaN	1	NaN	NaN	0	NaN	NaN	NaN	0	NaN	NaN	NaN	0	2
140	NaN	NaN	NaN	NaN	NaN	0	4	2	0	0	5	NaN	NaN	0	2	NaN	NaN	3	NaN	NaN	0	NaN	NaN	0	NaN	NaN	0	1	NaN	NaN	NaN	NaN	NaN	NaN	2	NaN	2	NaN	NaN	0	NaN	NaN	NaN	0	NaN	NaN	NaN	0	2
141	NaN	NaN	NaN	NaN	NaN	0	4	2	0	0	5	NaN	NaN	0	2	NaN	NaN	3	NaN	NaN	0	NaN	NaN	0	NaN	NaN	0	1	NaN	NaN	NaN	NaN	NaN	NaN	2	NaN	2	NaN	NaN	0	NaN	NaN	NaN	0	NaN	NaN	NaN	0	2
142	NaN	NaN	NaN	NaN	NaN	0	4	2	0	0	5	NaN	NaN	0	2	NaN	NaN	3	NaN	NaN	0	NaN	NaN	0	NaN	NaN	0	1	NaN	NaN	NaN	NaN	NaN	NaN	2	NaN	2	NaN	NaN	0	NaN	NaN	NaN	0	NaN	NaN	NaN	0	2
143	NaN	NaN	NaN	NaN	NaN	0	4	2	0	0	5	NaN	NaN	0	3	NaN	NaN	3	NaN	NaN	0	NaN	NaN	0	NaN	NaN	0	1	NaN	NaN	NaN	NaN	NaN	NaN	2	NaN	2	NaN	NaN	0	NaN	NaN	NaN	0	NaN	NaN	NaN	0	2
144	NaN	NaN	NaN	NaN	NaN	0	4	2	0	0	5	NaN	NaN	0	3	NaN	NaN	3	NaN	NaN	0	NaN	NaN	0	NaN	NaN	0	1	NaN	NaN	NaN	NaN	NaN	NaN	2	NaN	2	NaN	NaN	0	NaN	NaN	NaN	0	NaN	NaN	NaN	0	2
145	NaN	NaN	NaN	NaN	NaN	0	4	2	0	0	5	NaN	NaN	0	3	NaN	NaN	3	NaN	NaN	0	NaN	NaN	0	NaN	NaN	0	1	NaN	NaN	NaN	NaN	NaN	NaN	2	NaN	2	NaN	NaN	0	NaN	NaN	NaN	0	NaN	NaN	NaN	0	2
146	NaN	NaN	NaN	NaN	NaN	0	4	2	0	0	5	NaN	NaN	0	3	NaN	NaN	3	NaN	NaN	0	NaN	NaN	0	NaN	NaN	0	1	NaN	NaN	NaN	NaN	NaN	NaN	2	NaN	2	NaN	NaN	0	NaN	NaN	NaN	0	NaN	NaN	NaN	0	2
147	NaN	NaN	NaN	NaN	NaN	0	4	2	0	0	5	NaN	NaN	0	3	NaN	NaN	3	NaN	NaN	0	NaN	NaN	0	NaN	NaN	0	1	NaN	NaN	NaN	NaN	NaN	NaN	2	NaN	2	NaN	NaN	0	NaN	NaN	NaN	0	NaN	NaN	NaN	0	2
148	NaN	NaN	NaN	NaN	NaN	0	4	2	0	0	5	NaN	NaN	0	3	NaN	NaN	3	NaN	NaN	0	NaN	NaN	0	NaN	NaN	0	1	NaN	NaN	NaN	NaN	NaN	NaN	2	NaN	2	NaN	NaN	0	NaN	NaN	NaN	0	NaN	NaN	NaN	0	2
149	NaN	NaN	NaN	NaN	NaN	0	4	2	0	0	5	NaN	NaN	0	3	NaN	NaN	3	NaN	NaN	0	NaN	NaN	0	NaN	NaN	0	1	NaN	NaN	NaN	NaN	NaN	NaN	2	NaN	2	NaN	NaN	0	NaN	NaN	NaN	0	NaN	NaN	NaN	0	2
150	NaN	NaN	NaN	NaN	NaN	0	4	2	0	0	5	NaN	NaN	0	3	NaN	NaN	3	NaN	NaN	0	NaN	NaN	0	NaN	NaN	0	1	NaN	NaN	NaN	NaN	NaN	NaN	2	NaN	2	NaN	NaN	0	NaN	NaN	NaN	0	NaN	NaN	NaN	0	2
151	NaN	NaN	NaN	NaN	NaN	0	4	2	0	0	5	NaN	NaN	0	3	NaN	NaN	3	NaN	NaN	0	NaN	NaN	0	NaN	NaN	0	1	NaN	NaN	NaN	NaN	NaN	NaN	2	NaN	2	NaN	NaN	0	NaN	NaN	NaN	0	NaN	NaN	NaN	0	2
152	NaN	NaN	NaN	NaN	NaN	0	4	2	0	0	5	NaN	NaN	0	3	NaN	NaN	3	NaN	NaN	0	NaN	NaN	0	NaN	NaN	0	1	NaN	NaN	NaN	NaN	NaN	NaN	2	NaN	2	NaN	NaN	0	NaN	NaN	NaN	0	NaN	NaN	NaN	0	2
153	NaN	NaN	NaN	NaN	NaN	0	4	2	0	0	5	NaN	NaN	0	3	NaN	NaN	3	NaN	NaN	0	NaN	NaN	0	NaN	NaN	0	1	NaN	NaN	NaN	NaN	NaN	NaN	2	NaN	2	NaN	NaN	0	NaN	NaN	NaN	0	NaN	NaN	NaN	0	2
154	NaN	NaN	NaN	NaN	NaN	0	4	2	0	0	5	NaN	NaN	0	3	NaN	NaN	4	NaN	NaN	0	NaN	NaN	0	NaN	NaN	0	1	NaN	NaN	NaN	NaN	NaN	NaN	2	NaN	2	NaN	NaN	0	NaN	NaN	NaN	0	NaN	NaN	NaN	0	2
155	NaN	NaN	NaN	NaN	NaN	0	4	2	0	0	5	NaN	NaN	0	3	NaN	NaN	4	NaN	NaN	0	NaN	NaN	0	NaN	NaN	0	1	NaN	NaN	NaN	NaN	NaN	NaN	2	NaN	2	NaN	NaN	0	NaN	NaN	NaN	0	NaN	NaN	NaN	0	2
156	NaN	NaN	NaN	NaN	NaN	0	4	2	0	0	5	NaN	NaN	0	3	NaN	NaN	4	NaN	NaN	0	NaN	NaN	0	NaN	NaN	0	1	NaN	NaN	NaN	NaN	NaN	NaN	2	NaN	2	NaN	NaN	0	NaN	NaN	NaN	0	NaN	NaN	NaN	0	2
157	NaN	NaN	NaN	NaN	NaN	0	4	2	1	0	5	NaN	NaN	0	3	NaN	NaN	4	NaN	NaN	0	NaN	NaN	0	NaN	NaN	0	1	NaN	NaN	NaN	NaN	NaN	NaN	2	NaN	2	NaN	NaN	0	NaN	NaN	NaN	0	NaN	NaN	NaN	0	2
158	NaN	NaN	NaN	NaN	NaN	0	4	2	1	0	5	NaN	NaN	0	3	NaN	NaN	4	NaN	NaN	0	NaN	NaN	0	NaN	NaN	0	1	NaN	NaN	NaN	NaN	NaN	NaN	2	NaN	3	NaN	NaN	0	NaN	NaN	NaN	0	NaN	NaN	NaN	0	2
159	NaN	NaN	NaN	NaN	NaN	0	4	2	1	0	5	NaN	NaN	0	3	NaN	NaN	4	NaN	NaN	0	NaN	NaN	0	NaN	NaN	0	1	NaN	NaN	NaN	NaN	NaN	NaN	2	NaN	3	NaN	NaN	0	NaN	NaN	NaN	0	NaN	NaN	NaN	0	2
160	NaN	NaN	NaN	NaN	NaN	0	4	2	1	0	5	NaN	NaN	0	3	NaN	NaN	4	NaN	NaN	0	NaN	NaN	0	NaN	NaN	0	1	NaN	NaN	NaN	NaN	NaN	NaN	2	NaN	3	NaN	NaN	0	NaN	NaN	NaN	0	NaN	NaN	NaN	0	2
161	NaN	NaN	NaN	NaN	NaN	0	4	2	1	0	5	NaN	NaN	0	3	NaN	NaN	4	NaN	NaN	0	NaN	NaN	0	NaN	NaN	0	1	NaN	NaN	NaN	NaN	NaN	NaN	2	NaN	3	NaN	NaN	0	NaN	NaN	NaN	0	NaN	NaN	NaN	0	2
162	NaN	NaN	NaN	NaN	NaN	0	4	2	1	0	5	NaN	NaN	0	3	NaN	NaN	4	NaN	NaN	0	NaN	NaN	0	NaN	NaN	0	1	NaN	NaN	NaN	NaN	NaN	NaN	2	NaN	3	NaN	NaN	0	NaN	NaN	NaN	0	NaN	NaN	NaN	0	2
163	NaN	NaN	NaN	NaN	NaN	0	4	2	1	0	5	NaN	NaN	0	3	NaN	NaN	4	NaN	NaN	0	NaN	NaN	0	NaN	NaN	0	1	NaN	NaN	NaN	NaN	NaN	NaN	2	NaN	3	NaN	NaN	0	NaN	NaN	NaN	0	NaN	NaN	NaN	0	2
164	NaN	NaN	NaN	NaN	NaN	0	4	2	1	0	5	NaN	NaN	0	3	NaN	NaN	4	NaN	NaN	0	NaN	NaN	0	NaN	NaN	0	1	NaN	NaN	NaN	NaN	NaN	NaN	2	NaN	3	NaN	NaN	0	NaN	NaN	NaN	0	NaN	NaN	NaN	0	2
165	NaN	NaN	NaN	NaN	NaN	0	4	2	1	0	6	NaN	NaN	0	3	NaN	NaN	4	NaN	NaN	0	NaN	NaN	0	NaN	NaN	0	1	NaN	NaN	NaN	NaN	NaN	NaN	2	NaN	3	NaN	NaN	0	NaN	NaN	NaN	0	NaN	NaN	NaN	0	2
166	NaN	NaN	NaN	NaN	NaN	0	4	2	1	0	6	NaN	NaN	0	3	NaN	NaN	4	NaN	NaN	0	NaN	NaN	0	NaN	NaN	0	1	NaN	NaN	NaN	NaN	NaN	NaN	2	NaN	3	NaN	NaN	0	NaN	NaN	NaN	0	NaN	NaN	NaN	0	2
167	NaN	NaN	NaN	NaN	NaN	0	4	2	1	0	6	NaN	NaN	0	4	NaN	NaN	4	NaN	NaN	0	NaN	NaN	0	NaN	NaN	0	1	NaN	NaN	NaN	NaN	NaN	NaN	2	NaN	3	NaN	NaN	0	NaN	NaN	NaN	0	NaN	NaN	NaN	0	2
168	NaN	NaN	NaN	NaN	NaN	0	4	2	1	0	6	NaN	NaN	0	4	NaN	NaN	4	NaN	NaN	0	NaN	NaN	0	NaN	NaN	0	1	NaN	NaN	NaN	NaN	NaN	NaN	2	NaN	3	NaN	NaN	0	NaN	NaN	NaN	0	NaN	NaN	NaN	0	2
169	NaN	NaN	NaN	NaN	NaN	0	4	2	1	0	6	NaN	NaN	0	4	NaN	NaN	4	NaN	NaN	0	NaN	NaN	0	NaN	NaN	0	1	NaN	NaN	NaN	NaN	NaN	NaN	2	NaN	3	NaN	NaN	0	NaN	NaN	NaN	0	NaN	NaN	NaN	0	2
170	NaN	NaN	NaN	NaN	NaN	0	4	2	1	0	6	NaN	NaN	0	4	NaN	NaN	4	NaN	NaN	0	NaN	NaN	0	NaN	NaN	0	1	NaN	NaN	NaN	NaN	NaN	NaN	2	NaN	3	NaN	NaN	0	NaN	NaN	NaN	0	NaN	NaN	NaN	0	2
171	NaN	NaN	NaN	NaN	NaN	0	4	2	1	0	6	NaN	NaN	0	4	NaN	NaN	4	NaN	NaN	0	NaN	NaN	0	NaN	NaN	0	1	NaN	NaN	NaN	NaN	NaN	NaN	2	NaN	3	NaN	NaN	0	NaN	NaN	NaN	0	NaN	NaN	NaN	0	2
172	NaN	NaN	NaN	NaN	NaN	0	4	2	1	0	6	NaN	NaN	0	NaN	NaN	NaN	4	NaN	NaN	0	NaN	NaN	0	NaN	NaN	0	1	NaN	NaN	NaN	NaN	NaN	NaN	2	NaN	3	NaN	NaN	0	NaN	NaN	NaN	0	NaN	NaN	NaN	0	2
173	NaN	NaN	NaN	NaN	NaN	0	4	2	1	0	6	NaN	NaN	0	NaN	NaN	NaN	4	NaN	NaN	0	NaN	NaN	0	NaN	NaN	0	1	NaN	NaN	NaN	NaN	NaN	NaN	2	NaN	3	NaN	NaN	0	NaN	NaN	NaN	0	NaN	NaN	NaN	0	2
174	NaN	NaN	NaN	NaN	NaN	0	4	2	1	0	6	NaN	NaN	0	NaN	NaN	NaN	4	NaN	NaN	0	NaN	NaN	0	NaN	NaN	0	1	NaN	NaN	NaN	NaN	NaN	NaN	2	NaN	3	NaN	NaN	0	NaN	NaN	NaN	0	NaN	NaN	NaN	0	2
175	NaN	NaN	NaN	NaN	NaN	0	4	2	1	0	6	NaN	NaN	0	NaN	NaN	NaN	5	NaN	NaN	0	NaN	NaN	0	NaN	NaN	0	1	NaN	NaN	NaN	NaN	NaN	NaN	2	NaN	3	NaN	NaN	0	NaN	NaN	NaN	0	NaN	NaN	NaN	0	2
176	NaN	NaN	NaN	NaN	NaN	0	4	2	1	0	6	NaN	NaN	0	NaN	NaN	NaN	5	NaN	NaN	0	NaN	NaN	0	NaN	NaN	0	1	NaN	NaN	NaN	NaN	NaN	NaN	2	NaN	3	NaN	NaN	0	NaN	NaN	NaN	0	NaN	NaN	NaN	0	2
177	NaN	NaN	NaN	NaN	NaN	0	4	2	1	0	6	NaN	NaN	0	NaN	NaN	NaN	5	NaN	NaN	0	NaN	NaN	0	NaN	NaN	0	1	NaN	NaN	NaN	NaN	NaN	NaN	2	NaN	3	NaN	NaN	0	NaN	NaN	NaN	0	NaN	NaN	NaN	0	2
178	NaN	NaN	NaN	NaN	NaN	0	4	2	1	0	6	NaN	NaN	0	NaN	NaN	NaN	5	NaN	NaN	0	NaN	NaN	0	NaN	NaN	0	1	NaN	NaN	NaN	NaN	NaN	NaN	2	NaN	3	NaN	NaN	0	NaN	NaN	NaN	0	NaN	NaN	NaN	0	2
179	NaN	NaN	NaN	NaN	NaN	0	4	2	1	0	6	NaN	NaN	0	NaN	NaN	NaN	5	NaN	NaN	0	NaN	NaN	0	NaN	NaN	0	1	NaN	NaN	NaN	NaN	NaN	NaN	2	NaN	3	NaN	NaN	0	NaN	NaN	NaN	0	NaN	NaN	NaN	0	2
180	NaN	NaN	NaN	NaN	NaN	0	4	2	1	0	6	NaN	NaN	0	NaN	NaN	NaN	5	NaN	NaN	0	NaN	NaN	0	NaN	NaN	0	1	NaN	NaN	NaN	NaN	NaN	NaN	2	NaN	3	NaN	NaN	0	NaN	NaN	NaN	0	NaN	NaN	NaN	0	2
181	NaN	NaN	NaN	NaN	NaN	0	4	2	1	0	6	NaN	NaN	0	NaN	NaN	NaN	5	NaN	NaN	0	NaN	NaN	0	NaN	NaN	0	1	NaN	NaN	NaN	NaN	NaN	NaN	2	NaN	3	NaN	NaN	0	NaN	NaN	NaN	0	NaN	NaN	NaN	0	2
182	NaN	NaN	NaN	NaN	NaN	0	4	2	1	0	6	NaN	NaN	0	NaN	NaN	NaN	5	NaN	NaN	0	NaN	NaN	0	NaN	NaN	0	1	NaN	NaN	NaN	NaN	NaN	NaN	2	NaN	3	NaN	NaN	0	NaN	NaN	NaN	0	NaN	NaN	NaN	0	2
183	NaN	NaN	NaN	NaN	NaN	0	4	2	1	0	6	NaN	NaN	0	NaN	NaN	NaN	5	NaN	NaN	0	NaN	NaN	0	NaN	NaN	0	1	NaN	NaN	NaN	NaN	NaN	NaN	2	NaN	3	NaN	NaN	0	NaN	NaN	NaN	0	NaN	NaN	NaN	0	2
184	NaN	NaN	NaN	NaN	NaN	0	4	2	1	0	6	NaN	NaN	0	NaN	NaN	NaN	5	NaN	NaN	0	NaN	NaN	0	NaN	NaN	0	1	NaN	NaN	NaN	NaN	NaN	NaN	2	NaN	3	NaN	NaN	0	NaN	NaN	NaN	0	NaN	NaN	NaN	0	2
185	NaN	NaN	NaN	NaN	NaN	0	4	2	1	0	6	NaN	NaN	0	NaN	NaN	NaN	5	NaN	NaN	0	NaN	NaN	0	NaN	NaN	0	1	NaN	NaN	NaN	NaN	NaN	NaN	2	NaN	3	NaN	NaN	0	NaN	NaN	NaN	0	NaN	NaN	NaN	0	2
186	NaN	NaN	NaN	NaN	NaN	0	4	2	1	0	6	NaN	NaN	0	NaN	NaN	NaN	5	NaN	NaN	0	NaN	NaN	0	NaN	NaN	0	1	NaN	NaN	NaN	NaN	NaN	NaN	2	NaN	4	NaN	NaN	0	NaN	NaN	NaN	0	NaN	NaN	NaN	0	2
187	NaN	NaN	NaN	NaN	NaN	0	4	2	1	0	6	NaN	NaN	0	NaN	NaN	NaN	5	NaN	NaN	0	NaN	NaN	0	NaN	NaN	0	1	NaN	NaN	NaN	NaN	NaN	NaN	2	NaN	4	NaN	NaN	0	NaN	NaN	NaN	0	NaN	NaN	NaN	0	2
188	NaN	NaN	NaN	NaN	NaN	0	4	2	1	0	6	NaN	NaN	0	NaN	NaN	NaN	5	NaN	NaN	0	NaN	NaN	0	NaN	NaN	0	1	NaN	NaN	NaN	NaN	NaN	NaN	2	NaN	4	NaN	NaN	0	NaN	NaN	NaN	0	NaN	NaN	NaN	0	2
189	NaN	NaN	NaN	NaN	NaN	0	4	2	1	0	6	NaN	NaN	0	NaN	NaN	NaN	5	NaN	NaN	0	NaN	NaN	0	NaN	NaN	0	1	NaN	NaN	NaN	NaN	NaN	NaN	2	NaN	4	NaN	NaN	0	NaN	NaN	NaN	0	NaN	NaN	NaN	0	2
190	NaN	NaN	NaN	NaN	NaN	0	4	2	1	0	6	NaN	NaN	0	NaN	NaN	NaN	5	NaN	NaN	0	NaN	NaN	0	NaN	NaN	0	1	NaN	NaN	NaN	NaN	NaN	NaN	2	NaN	4	NaN	NaN	0	NaN	NaN	NaN	0	NaN	NaN	NaN	0	2
191	NaN	NaN	NaN	NaN	NaN	0	4	2	1	0	6	NaN	NaN	0	NaN	NaN	NaN	5	NaN	NaN	0	NaN	NaN	0	NaN	NaN	0	1	NaN	NaN	NaN	NaN	NaN	NaN	2	NaN	4	NaN	NaN	0	NaN	NaN	NaN	0	NaN	NaN	NaN	0	2
192	NaN	NaN	NaN	NaN	NaN	0	4	2	1	0	6	NaN	NaN	0	NaN	NaN	NaN	5	NaN	NaN	0	NaN	NaN	0	NaN	NaN	0	1	NaN	NaN	NaN	NaN	NaN	NaN	2	NaN	4	NaN	NaN	0	NaN	NaN	NaN	0	NaN	NaN	NaN	0	2
193	NaN	NaN	NaN	NaN	NaN	0	4	2	1	0	6	NaN	NaN	0	NaN	NaN	NaN	5	NaN	NaN	0	NaN	NaN	0	NaN	NaN	0	1	NaN	NaN	NaN	NaN	NaN	NaN	2	NaN	4	NaN	NaN	0	NaN	NaN	NaN	0	NaN	NaN	NaN	0	2
194	NaN	NaN	NaN	NaN	NaN	0	4	2	1	0	6	NaN	NaN	0	NaN	NaN	NaN	5	NaN	NaN	0	NaN	NaN	0	NaN	NaN	0	1	NaN	NaN	NaN	NaN	NaN	NaN	2	NaN	4	NaN	NaN	0	NaN	NaN	NaN	0	NaN	NaN	NaN	0	2
195	NaN	NaN	NaN	NaN	NaN	0	4	2	1	0	6	NaN	NaN	0	NaN	NaN	NaN	5	NaN	NaN	0	NaN	NaN	0	NaN	NaN	0	1	NaN	NaN	NaN	NaN	NaN	NaN	3	NaN	5	NaN	NaN	0	NaN	NaN	NaN	0	NaN	NaN	NaN	0	2
196	NaN	NaN	NaN	NaN	NaN	0	4	2	1	0	6	NaN	NaN	0	NaN	NaN	NaN	5	NaN	NaN	0	NaN	NaN	0	NaN	NaN	0	1	NaN	NaN	NaN	NaN	NaN	NaN	3	NaN	5	NaN	NaN	0	NaN	NaN	NaN	0	NaN	NaN	NaN	0	2
197	NaN	NaN	NaN	NaN	NaN	0	4	2	1	0	6	NaN	NaN	0	NaN	NaN	NaN	5	NaN	NaN	0	NaN	NaN	0	NaN	NaN	0	1	NaN	NaN	NaN	NaN	NaN	NaN	3	NaN	5	NaN	NaN	0	NaN	NaN	NaN	0	NaN	NaN	NaN	0	2
198	NaN	NaN	NaN	NaN	NaN	0	4	2	1	0	6	NaN	NaN	0	NaN	NaN	NaN	5	NaN	NaN	0	NaN	NaN	0	NaN	NaN	0	1	NaN	NaN	NaN	NaN	NaN	NaN	3	NaN	5	NaN	NaN	0	NaN	NaN	NaN	0	NaN	NaN	NaN	0	2
199	NaN	NaN	NaN	NaN	NaN	0	4	2	1	0	6	NaN	NaN	0	NaN	NaN	NaN	5	NaN	NaN	0	NaN	NaN	0	NaN	NaN	0	1	NaN	NaN	NaN	NaN	NaN	NaN	3	NaN	5	NaN	NaN	0	NaN	NaN	NaN	0	NaN	NaN	NaN	0	2
200	NaN	NaN	NaN	NaN	NaN	0	4	2	1	0	6	NaN	NaN	0	NaN	NaN	NaN	5	NaN	NaN	0	NaN	NaN	0	NaN	NaN	0	1	NaN	NaN	NaN	NaN	NaN	NaN	3	NaN	5	NaN	NaN	0	NaN	NaN	NaN	0	NaN	NaN	NaN	0	2
201	NaN	NaN	NaN	NaN	NaN	0	4	2	1	0	6	NaN	NaN	0	NaN	NaN	NaN	5	NaN	NaN	0	NaN	NaN	0	NaN	NaN	0	1	NaN	NaN	NaN	NaN	NaN	NaN	3	NaN	5	NaN	NaN	0	NaN	NaN	NaN	0	NaN	NaN	NaN	0	2
202	NaN	NaN	NaN	NaN	NaN	0	4	2	1	0	6	NaN	NaN	0	NaN	NaN	NaN	5	NaN	NaN	0	NaN	NaN	0	NaN	NaN	0	1	NaN	NaN	NaN	NaN	NaN	NaN	3	NaN	5	NaN	NaN	0	NaN	NaN	NaN	0	NaN	NaN	NaN	0	2
203	NaN	NaN	NaN	NaN	NaN	0	4	2	1	0	6	NaN	NaN	0	NaN	NaN	NaN	5	NaN	NaN	0	NaN	NaN	0	NaN	NaN	0	1	NaN	NaN	NaN	NaN	NaN	NaN	3	NaN	5	NaN	NaN	0	NaN	NaN	NaN	0	NaN	NaN	NaN	0	2
204	NaN	NaN	NaN	NaN	NaN	0	4	2	1	0	6	NaN	NaN	0	NaN	NaN	NaN	5	NaN	NaN	0	NaN	NaN	0	NaN	NaN	0	1	NaN	NaN	NaN	NaN	NaN	NaN	3	NaN	5	NaN	NaN	0	NaN	NaN	NaN	0	NaN	NaN	NaN	0	2
205	NaN	NaN	NaN	NaN	NaN	0	4	2	1	0	6	NaN	NaN	0	NaN	NaN	NaN	5	NaN	NaN	0	NaN	NaN	0	NaN	NaN	0	1	NaN	NaN	NaN	NaN	NaN	NaN	3	NaN	5	NaN	NaN	0	NaN	NaN	NaN	0	NaN	NaN	NaN	0	NaN
206	NaN	NaN	NaN	NaN	NaN	0	4	2	1	0	6	NaN	NaN	0	NaN	NaN	NaN	5	NaN	NaN	0	NaN	NaN	0	NaN	NaN	0	1	NaN	NaN	NaN	NaN	NaN	NaN	3	NaN	5	NaN	NaN	0	NaN	NaN	NaN	0	NaN	NaN	NaN	0	NaN
207	NaN	NaN	NaN	NaN	NaN	0	4	2	1	0	6	NaN	NaN	0	NaN	NaN	NaN	5	NaN	NaN	0	NaN	NaN	0	NaN	NaN	0	1	NaN	NaN	NaN	NaN	NaN	NaN	3	NaN	5	NaN	NaN	0	NaN	NaN	NaN	0	NaN	NaN	NaN	0	NaN
208	NaN	NaN	NaN	NaN	NaN	0	4	2	1	0	6	NaN	NaN	0	NaN	NaN	NaN	6	NaN	NaN	0	NaN	NaN	0	NaN	NaN	0	1	NaN	NaN	NaN	NaN	NaN	NaN	3	NaN	5	NaN	NaN	0	NaN	NaN	NaN	0	NaN	NaN	NaN	0	NaN
209	NaN	NaN	NaN	NaN	NaN	0	4	2	1	0	6	NaN	NaN	0	NaN	NaN	NaN	6	NaN	NaN	0	NaN	NaN	0	NaN	NaN	0	1	NaN	NaN	NaN	NaN	NaN	NaN	3	NaN	5	NaN	NaN	0	NaN	NaN	NaN	0	NaN	NaN	NaN	0	NaN
210	NaN	NaN	NaN	NaN	NaN	0	4	2	1	0	6	NaN	NaN	0	NaN	NaN	NaN	6	NaN	NaN	0	NaN	NaN	0	NaN	NaN	0	1	NaN	NaN	NaN	NaN	NaN	NaN	3	NaN	5	NaN	NaN	0	NaN	NaN	NaN	0	NaN	NaN	NaN	0	NaN
211	NaN	NaN	NaN	NaN	NaN	0	4	2	1	0	6	NaN	NaN	0	NaN	NaN	NaN	6	NaN	NaN	0	NaN	NaN	0	NaN	NaN	0	1	NaN	NaN	NaN	NaN	NaN	NaN	3	NaN	5	NaN	NaN	0	NaN	NaN	NaN	0	NaN	NaN	NaN	0	NaN
212	NaN	NaN	NaN	NaN	NaN	0	4	2	1	0	6	NaN	NaN	0	NaN	NaN	NaN	6	NaN	NaN	0	NaN	NaN	0	NaN	NaN	0	1	NaN	NaN	NaN	NaN	NaN	NaN	3	NaN	5	NaN	NaN	0	NaN	NaN	NaN	0	NaN	NaN	NaN	0	NaN
213	NaN	NaN	NaN	NaN	NaN	0	4	2	1	0	6	NaN	NaN	0	NaN	NaN	NaN	6	NaN	NaN	0	NaN	NaN	0	NaN	NaN	0	1	NaN	NaN	NaN	NaN	NaN	NaN	3	NaN	5	NaN	NaN	0	NaN	NaN	NaN	0	NaN	NaN	NaN	0	NaN
214	NaN	NaN	NaN	NaN	NaN	0	4	2	1	0	6	NaN	NaN	0	NaN	NaN	NaN	6	NaN	NaN	0	NaN	NaN	0	NaN	NaN	0	1	NaN	NaN	NaN	NaN	NaN	NaN	3	NaN	5	NaN	NaN	0	NaN	NaN	NaN	0	NaN	NaN	NaN	0	NaN
215	NaN	NaN	NaN	NaN	NaN	0	4	2	1	0	6	NaN	NaN	0	NaN	NaN	NaN	6	NaN	NaN	0	NaN	NaN	NaN	NaN	NaN	0	1	NaN	NaN	NaN	NaN	NaN	NaN	3	NaN	5	NaN	NaN	0	NaN	NaN	NaN	0	NaN	NaN	NaN	0	NaN
216	NaN	NaN	NaN	NaN	NaN	0	4	2	1	0	6	NaN	NaN	0	NaN	NaN	NaN	6	NaN	NaN	0	NaN	NaN	NaN	NaN	NaN	0	1	NaN	NaN	NaN	NaN	NaN	NaN	3	NaN	5	NaN	NaN	0	NaN	NaN	NaN	0	NaN	NaN	NaN	0	NaN
217	NaN	NaN	NaN	NaN	NaN	0	4	2	1	0	6	NaN	NaN	0	NaN	NaN	NaN	6	NaN	NaN	0	NaN	NaN	NaN	NaN	NaN	0	1	NaN	NaN	NaN	NaN	NaN	NaN	3	NaN	5	NaN	NaN	0	NaN	NaN	NaN	0	NaN	NaN	NaN	0	NaN
218	NaN	NaN	NaN	NaN	NaN	0	4	2	1	0	6	NaN	NaN	0	NaN	NaN	NaN	6	NaN	NaN	0	NaN	NaN	NaN	NaN	NaN	0	1	NaN	NaN	NaN	NaN	NaN	NaN	3	NaN	5	NaN	NaN	0	NaN	NaN	NaN	0	NaN	NaN	NaN	0	NaN
219	NaN	NaN	NaN	NaN	NaN	0	4	2	1	0	6	NaN	NaN	0	NaN	NaN	NaN	6	NaN	NaN	0	NaN	NaN	NaN	NaN	NaN	0	1	NaN	NaN	NaN	NaN	NaN	NaN	3	NaN	5	NaN	NaN	0	NaN	NaN	NaN	0	NaN	NaN	NaN	0	NaN
220	NaN	NaN	NaN	NaN	NaN	0	4	2	1	0	6	NaN	NaN	0	NaN	NaN	NaN	6	NaN	NaN	0	NaN	NaN	NaN	NaN	NaN	0	1	NaN	NaN	NaN	NaN	NaN	NaN	3	NaN	5	NaN	NaN	0	NaN	NaN	NaN	0	NaN	NaN	NaN	0	NaN
221	NaN	NaN	NaN	NaN	NaN	0	4	2	1	0	6	NaN	NaN	0	NaN	NaN	NaN	6	NaN	NaN	0	NaN	NaN	NaN	NaN	NaN	0	1	NaN	NaN	NaN	NaN	NaN	NaN	4	NaN	5	NaN	NaN	0	NaN	NaN	NaN	0	NaN	NaN	NaN	0	NaN
222	NaN	NaN	NaN	NaN	NaN	0	4	2	1	0	6	NaN	NaN	0	NaN	NaN	NaN	6	NaN	NaN	0	NaN	NaN	NaN	NaN	NaN	0	1	NaN	NaN	NaN	NaN	NaN	NaN	4	NaN	5	NaN	NaN	0	NaN	NaN	NaN	0	NaN	NaN	NaN	0	NaN
223	NaN	NaN	NaN	NaN	NaN	0	4	2	1	0	6	NaN	NaN	0	NaN	NaN	NaN	6	NaN	NaN	0	NaN	NaN	NaN	NaN	NaN	0	1	NaN	NaN	NaN	NaN	NaN	NaN	4	NaN	5	NaN	NaN	0	NaN	NaN	NaN	0	NaN	NaN	NaN	0	NaN
224	NaN	NaN	NaN	NaN	NaN	0	4	2	1	0	6	NaN	NaN	0	NaN	NaN	NaN	6	NaN	NaN	0	NaN	NaN	NaN	NaN	NaN	0	1	NaN	NaN	NaN	NaN	NaN	NaN	4	NaN	5	NaN	NaN	0	NaN	NaN	NaN	0	NaN	NaN	NaN	0	NaN
225	NaN	NaN	NaN	NaN	NaN	0	4	2	1	0	6	NaN	NaN	0	NaN	NaN	NaN	6	NaN	NaN	0	NaN	NaN	NaN	NaN	NaN	0	1	NaN	NaN	NaN	NaN	NaN	NaN	4	NaN	5	NaN	NaN	0	NaN	NaN	NaN	0	NaN	NaN	NaN	0	NaN
226	NaN	NaN	NaN	NaN	NaN	0	4	2	1	0	6	NaN	NaN	0	NaN	NaN	NaN	6	NaN	NaN	0	NaN	NaN	NaN	NaN	NaN	0	1	NaN	NaN	NaN	NaN	NaN	NaN	4	NaN	5	NaN	NaN	0	NaN	NaN	NaN	0	NaN	NaN	NaN	0	NaN
227	NaN	NaN	NaN	NaN	NaN	0	4	2	1	0	6	NaN	NaN	0	NaN	NaN	NaN	6	NaN	NaN	0	NaN	NaN	NaN	NaN	NaN	0	1	NaN	NaN	NaN	NaN	NaN	NaN	4	NaN	5	NaN	NaN	0	NaN	NaN	NaN	0	NaN	NaN	NaN	0	NaN
228	NaN	NaN	NaN	NaN	NaN	0	4	2	1	0	6	NaN	NaN	0	NaN	NaN	NaN	6	NaN	NaN	0	NaN	NaN	NaN	NaN	NaN	0	1	NaN	NaN	NaN	NaN	NaN	NaN	4	NaN	5	NaN	NaN	0	NaN	NaN	NaN	0	NaN	NaN	NaN	0	NaN
229	NaN	NaN	NaN	NaN	NaN	0	4	2	1	0	6	NaN	NaN	0	NaN	NaN	NaN	6	NaN	NaN	0	NaN	NaN	NaN	NaN	NaN	0	1	NaN	NaN	NaN	NaN	NaN	NaN	4	NaN	5	NaN	NaN	0	NaN	NaN	NaN	0	NaN	NaN	NaN	0	NaN
230	NaN	NaN	NaN	NaN	NaN	0	4	2	1	0	6	NaN	NaN	0	NaN	NaN	NaN	6	NaN	NaN	0	NaN	NaN	NaN	NaN	NaN	0	1	NaN	NaN	NaN	NaN	NaN	NaN	4	NaN	5	NaN	NaN	0	NaN	NaN	NaN	0	NaN	NaN	NaN	0	NaN
231	NaN	NaN	NaN	NaN	NaN	0	4	2	1	0	6	NaN	NaN	0	NaN	NaN	NaN	6	NaN	NaN	0	NaN	NaN	NaN	NaN	NaN	0	1	NaN	NaN	NaN	NaN	NaN	NaN	4	NaN	6	NaN	NaN	0	NaN	NaN	NaN	0	NaN	NaN	NaN	0	NaN
232	NaN	NaN	NaN	NaN	NaN	0	4	2	1	0	6	NaN	NaN	0	NaN	NaN	NaN	6	NaN	NaN	0	NaN	NaN	NaN	NaN	NaN	0	1	NaN	NaN	NaN	NaN	NaN	NaN	4	NaN	6	NaN	NaN	0	NaN	NaN	NaN	0	NaN	NaN	NaN	0	NaN
233	NaN	NaN	NaN	NaN	NaN	0	4	2	1	0	6	NaN	NaN	0	NaN	NaN	NaN	6	NaN	NaN	0	NaN	NaN	NaN	NaN	NaN	0	1	NaN	NaN	NaN	NaN	NaN	NaN	4	NaN	6	NaN	NaN	0	NaN	NaN	NaN	0	NaN	NaN	NaN	0	NaN
234	NaN	NaN	NaN	NaN	NaN	0	4	2	1	0	6	NaN	NaN	0	NaN	NaN	NaN	6	NaN	NaN	0	NaN	NaN	NaN	NaN	NaN	0	1	NaN	NaN	NaN	NaN	NaN	NaN	4	NaN	6	NaN	NaN	0	NaN	NaN	NaN	0	NaN	NaN	NaN	0	NaN
235	NaN	NaN	NaN	NaN	NaN	0	4	2	1	0	6	NaN	NaN	0	NaN	NaN	NaN	6	NaN	NaN	0	NaN	NaN	NaN	NaN	NaN	0	1	NaN	NaN	NaN	NaN	NaN	NaN	4	NaN	6	NaN	NaN	0	NaN	NaN	NaN	0	NaN	NaN	NaN	0	NaN
236	NaN	NaN	NaN	NaN	NaN	0	4	2	1	0	6	NaN	NaN	0	NaN	NaN	NaN	6	NaN	NaN	0	NaN	NaN	NaN	NaN	NaN	0	1	NaN	NaN	NaN	NaN	NaN	NaN	4	NaN	6	NaN	NaN	0	NaN	NaN	NaN	0	NaN	NaN	NaN	0	NaN
237	NaN	NaN	NaN	NaN	NaN	0	4	2	1	0	6	NaN	NaN	0	NaN	NaN	NaN	6	NaN	NaN	0	NaN	NaN	NaN	NaN	NaN	0	1	NaN	NaN	NaN	NaN	NaN	NaN	4	NaN	6	NaN	NaN	0	NaN	NaN	NaN	0	NaN	NaN	NaN	0	NaN
238	NaN	NaN	NaN	NaN	NaN	0	4	2	1	0	6	NaN	NaN	0	NaN	NaN	NaN	6	NaN	NaN	0	NaN	NaN	NaN	NaN	NaN	0	1	NaN	NaN	NaN	NaN	NaN	NaN	4	NaN	6	NaN	NaN	0	NaN	NaN	NaN	0	NaN	NaN	NaN	0	NaN
239	NaN	NaN	NaN	NaN	NaN	0	4	2	1	0	6	NaN	NaN	0	NaN	NaN	NaN	6	NaN	NaN	0	NaN	NaN	NaN	NaN	NaN	0	1	NaN	NaN	NaN	NaN	NaN	NaN	4	NaN	6	NaN	NaN	0	NaN	NaN	NaN	0	NaN	NaN	NaN	0	NaN
240	NaN	NaN	NaN	NaN	NaN	0	4	2	1	0	6	NaN	NaN	0	NaN	NaN	NaN	6	NaN	NaN	0	NaN	NaN	NaN	NaN	NaN	0	1	NaN	NaN	NaN	NaN	NaN	NaN	4	NaN	6	NaN	NaN	0	NaN	NaN	NaN	0	NaN	NaN	NaN	0	NaN
241	NaN	NaN	NaN	NaN	NaN	0	4	2	1	0	6	NaN	NaN	0	NaN	NaN	NaN	6	NaN	NaN	0	NaN	NaN	NaN	NaN	NaN	0	1	NaN	NaN	NaN	NaN	NaN	NaN	4	NaN	6	NaN	NaN	0	NaN	NaN	NaN	0	NaN	NaN	NaN	0	NaN
242	NaN	NaN	NaN	NaN	NaN	0	4	2	1	0	6	NaN	NaN	0	NaN	NaN	NaN	6	NaN	NaN	0	NaN	NaN	NaN	NaN	NaN	0	1	NaN	NaN	NaN	NaN	NaN	NaN	4	NaN	6	NaN	NaN	0	NaN	NaN	NaN	0	NaN	NaN	NaN	0	NaN
243	NaN	NaN	NaN	NaN	NaN	0	4	2	1	0	6	NaN	NaN	0	NaN	NaN	NaN	6	NaN	NaN	0	NaN	NaN	NaN	NaN	NaN	0	1	NaN	NaN	NaN	NaN	NaN	NaN	4	NaN	6	NaN	NaN	0	NaN	NaN	NaN	0	NaN	NaN	NaN	0	NaN
244	NaN	NaN	NaN	NaN	NaN	0	4	2	1	0	6	NaN	NaN	0	NaN	NaN	NaN	6	NaN	NaN	0	NaN	NaN	NaN	NaN	NaN	0	1	NaN	NaN	NaN	NaN	NaN	NaN	4	NaN	6	NaN	NaN	0	NaN	NaN	NaN	0	NaN	NaN	NaN	0	NaN
245	NaN	NaN	NaN	NaN	NaN	0	4	2	1	0	6	NaN	NaN	0	NaN	NaN	NaN	6	NaN	NaN	0	NaN	NaN	NaN	NaN	NaN	0	1	NaN	NaN	NaN	NaN	NaN	NaN	4	NaN	6	NaN	NaN	0	NaN	NaN	NaN	0	NaN	NaN	NaN	0	NaN
246	NaN	NaN	NaN	NaN	NaN	0	4	2	1	0	6	NaN	NaN	0	NaN	NaN	NaN	6	NaN	NaN	0	NaN	NaN	NaN	NaN	NaN	0	1	NaN	NaN	NaN	NaN	NaN	NaN	4	NaN	6	NaN	NaN	0	NaN	NaN	NaN	0	NaN	NaN	NaN	0	NaN
247	NaN	NaN	NaN	NaN	NaN	0	4	2	1	0	6	NaN	NaN	0	NaN	NaN	NaN	6	NaN	NaN	0	NaN	NaN	NaN	NaN	NaN	0	1	NaN	NaN	NaN	NaN	NaN	NaN	4	NaN	7	NaN	NaN	0	NaN	NaN	NaN	0	NaN	NaN	NaN	0	NaN
248	NaN	NaN	NaN	NaN	NaN	0	4	2	1	0	6	NaN	NaN	0	NaN	NaN	NaN	6	NaN	NaN	0	NaN	NaN	NaN	NaN	NaN	0	1	NaN	NaN	NaN	NaN	NaN	NaN	4	NaN	7	NaN	NaN	0	NaN	NaN	NaN	0	NaN	NaN	NaN	0	NaN
249	NaN	NaN	NaN	NaN	NaN	0	4	2	1	0	6	NaN	NaN	0	NaN	NaN	NaN	6	NaN	NaN	0	NaN	NaN	NaN	NaN	NaN	0	1	NaN	NaN	NaN	NaN	NaN	NaN	4	NaN	7	NaN	NaN	0	NaN	NaN	NaN	0	NaN	NaN	NaN	0	NaN
250	NaN	NaN	NaN	NaN	NaN	0	4	2	1	0	6	NaN	NaN	0	NaN	NaN	NaN	6	NaN	NaN	0	NaN	NaN	NaN	NaN	NaN	0	1	NaN	NaN	NaN	NaN	NaN	NaN	4	NaN	7	NaN	NaN	0	NaN	NaN	NaN	0	NaN	NaN	NaN	0	NaN
251	NaN	NaN	NaN	NaN	NaN	0	4	2	1	0	6	NaN	NaN	0	NaN	NaN	NaN	6	NaN	NaN	0	NaN	NaN	NaN	NaN	NaN	0	1	NaN	NaN	NaN	NaN	NaN	NaN	4	NaN	7	NaN	NaN	0	NaN	NaN	NaN	0	NaN	NaN	NaN	0	NaN
252	NaN	NaN	NaN	NaN	NaN	0	4	2	1	0	6	NaN	NaN	0	NaN	NaN	NaN	6	NaN	NaN	0	NaN	NaN	NaN	NaN	NaN	0	1	NaN	NaN	NaN	NaN	NaN	NaN	4	NaN	7	NaN	NaN	0	NaN	NaN	NaN	0	NaN	NaN	NaN	0	NaN
253	NaN	NaN	NaN	NaN	NaN	0	4	2	1	0	6	NaN	NaN	0	NaN	NaN	NaN	6	NaN	NaN	0	NaN	NaN	NaN	NaN	NaN	0	1	NaN	NaN	NaN	NaN	NaN	NaN	4	NaN	7	NaN	NaN	0	NaN	NaN	NaN	0	NaN	NaN	NaN	0	NaN
254	NaN	NaN	NaN	NaN	NaN	0	4	2	1	0	6	NaN	NaN	0	NaN	NaN	NaN	6	NaN	NaN	0	NaN	NaN	NaN	NaN	NaN	0	1	NaN	NaN	NaN	NaN	NaN	NaN	4	NaN	7	NaN	NaN	0	NaN	NaN	NaN	0	NaN	NaN	NaN	0	NaN
255	NaN	NaN	NaN	NaN	NaN	0	4	2	1	0	6	NaN	NaN	0	NaN	NaN	NaN	6	NaN	NaN	0	NaN	NaN	NaN	NaN	NaN	0	1	NaN	NaN	NaN	NaN	NaN	NaN	4	NaN	7	NaN	NaN	0	NaN	NaN	NaN	0	NaN	NaN	NaN	0	NaN
256	NaN	NaN	NaN	NaN	NaN	0	4	2	1	0	6	NaN	NaN	0	NaN	NaN	NaN	6	NaN	NaN	0	NaN	NaN	NaN	NaN	NaN	0	1	NaN	NaN	NaN	NaN	NaN	NaN	4	NaN	7	NaN	NaN	0	NaN	NaN	NaN	0	NaN	NaN	NaN	0	NaN
257	NaN	NaN	NaN	NaN	NaN	0	4	2	1	0	6	NaN	NaN	0	NaN	NaN	NaN	6	NaN	NaN	0	NaN	NaN	NaN	NaN	NaN	0	1	NaN	NaN	NaN	NaN	NaN	NaN	4	NaN	7	NaN	NaN	0	NaN	NaN	NaN	0	NaN	NaN	NaN	0	NaN
258	NaN	NaN	NaN	NaN	NaN	0	4	2	1	0	6	NaN	NaN	0	NaN	NaN	NaN	6	NaN	NaN	0	NaN	NaN	NaN	NaN	NaN	0	1	NaN	NaN	NaN	NaN	NaN	NaN	4	NaN	7	NaN	NaN	0	NaN	NaN	NaN	0	NaN	NaN	NaN	0	NaN
259	NaN	NaN	NaN	NaN	NaN	0	4	2	1	0	6	NaN	NaN	0	NaN	NaN	NaN	6	NaN	NaN	0	NaN	NaN	NaN	NaN	NaN	0	1	NaN	NaN	NaN	NaN	NaN	NaN	4	NaN	8	NaN	NaN	0	NaN	NaN	NaN	0	NaN	NaN	NaN	0	NaN
260	NaN	NaN	NaN	NaN	NaN	0	4	2	1	0	7	NaN	NaN	0	NaN	NaN	NaN	6	NaN	NaN	0	NaN	NaN	NaN	NaN	NaN	0	1	NaN	NaN	NaN	NaN	NaN	NaN	4	NaN	8	NaN	NaN	0	NaN	NaN	NaN	0	NaN	NaN	NaN	0	NaN
261	NaN	NaN	NaN	NaN	NaN	0	4	2	1	0	7	NaN	NaN	0	NaN	NaN	NaN	6	NaN	NaN	0	NaN	NaN	NaN	NaN	NaN	0	1	NaN	NaN	NaN	NaN	NaN	NaN	4	NaN	8	NaN	NaN	0	NaN	NaN	NaN	0	NaN	NaN	NaN	0	NaN
262	NaN	NaN	NaN	NaN	NaN	0	4	2	1	0	7	NaN	NaN	0	NaN	NaN	NaN	6	NaN	NaN	0	NaN	NaN	NaN	NaN	NaN	0	1	NaN	NaN	NaN	NaN	NaN	NaN	4	NaN	8	NaN	NaN	0	NaN	NaN	NaN	0	NaN	NaN	NaN	0	NaN
263	NaN	NaN	NaN	NaN	NaN	0	4	2	1	0	7	NaN	NaN	0	NaN	NaN	NaN	6	NaN	NaN	0	NaN	NaN	NaN	NaN	NaN	0	1	NaN	NaN	NaN	NaN	NaN	NaN	5	NaN	8	NaN	NaN	0	NaN	NaN	NaN	0	NaN	NaN	NaN	0	NaN
264	NaN	NaN	NaN	NaN	NaN	0	4	2	1	0	7	NaN	NaN	0	NaN	NaN	NaN	6	NaN	NaN	0	NaN	NaN	NaN	NaN	NaN	0	1	NaN	NaN	NaN	NaN	NaN	NaN	5	NaN	8	NaN	NaN	0	NaN	NaN	NaN	0	NaN	NaN	NaN	0	NaN
265	NaN	NaN	NaN	NaN	NaN	0	4	2	1	0	7	NaN	NaN	0	NaN	NaN	NaN	6	NaN	NaN	0	NaN	NaN	NaN	NaN	NaN	0	1	NaN	NaN	NaN	NaN	NaN	NaN	5	NaN	8	NaN	NaN	0	NaN	NaN	NaN	0	NaN	NaN	NaN	0	NaN
266	NaN	NaN	NaN	NaN	NaN	0	4	2	1	0	7	NaN	NaN	0	NaN	NaN	NaN	6	NaN	NaN	0	NaN	NaN	NaN	NaN	NaN	0	1	NaN	NaN	NaN	NaN	NaN	NaN	5	NaN	8	NaN	NaN	0	NaN	NaN	NaN	0	NaN	NaN	NaN	0	NaN
267	NaN	NaN	NaN	NaN	NaN	0	4	2	1	0	7	NaN	NaN	0	NaN	NaN	NaN	6	NaN	NaN	0	NaN	NaN	NaN	NaN	NaN	0	1	NaN	NaN	NaN	NaN	NaN	NaN	5	NaN	8	NaN	NaN	0	NaN	NaN	NaN	0	NaN	NaN	NaN	0	NaN
268	NaN	NaN	NaN	NaN	NaN	0	4	2	1	0	7	NaN	NaN	0	NaN	NaN	NaN	6	NaN	NaN	0	NaN	NaN	NaN	NaN	NaN	0	1	NaN	NaN	NaN	NaN	NaN	NaN	5	NaN	8	NaN	NaN	0	NaN	NaN	NaN	0	NaN	NaN	NaN	0	NaN
269	NaN	NaN	NaN	NaN	NaN	0	4	2	1	0	7	NaN	NaN	0	NaN	NaN	NaN	6	NaN	NaN	0	NaN	NaN	NaN	NaN	NaN	0	1	NaN	NaN	NaN	NaN	NaN	NaN	NaN	NaN	NaN	NaN	NaN	0	NaN	NaN	NaN	0	NaN	NaN	NaN	0	NaN
270	NaN	NaN	NaN	NaN	NaN	0	4	2	1	0	7	NaN	NaN	0	NaN	NaN	NaN	6	NaN	NaN	0	NaN	NaN	NaN	NaN	NaN	0	1	NaN	NaN	NaN	NaN	NaN	NaN	NaN	NaN	NaN	NaN	NaN	0	NaN	NaN	NaN	0	NaN	NaN	NaN	0	NaN
271	NaN	NaN	NaN	NaN	NaN	0	4	2	1	0	7	NaN	NaN	0	NaN	NaN	NaN	6	NaN	NaN	0	NaN	NaN	NaN	NaN	NaN	0	1	NaN	NaN	NaN	NaN	NaN	NaN	NaN	NaN	NaN	NaN	NaN	0	NaN	NaN	NaN	0	NaN	NaN	NaN	0	NaN
272	NaN	NaN	NaN	NaN	NaN	0	4	2	1	0	7	NaN	NaN	0	NaN	NaN	NaN	6	NaN	NaN	0	NaN	NaN	NaN	NaN	NaN	0	1	NaN	NaN	NaN	NaN	NaN	NaN	NaN	NaN	NaN	NaN	NaN	0	NaN	NaN	NaN	0	NaN	NaN	NaN	0	NaN
273	NaN	NaN	NaN	NaN	NaN	0	4	2	1	0	7	NaN	NaN	0	NaN	NaN	NaN	6	NaN	NaN	0	NaN	NaN	NaN	NaN	NaN	0	1	NaN	NaN	NaN	NaN	NaN	NaN	NaN	NaN	NaN	NaN	NaN	0	NaN	NaN	NaN	0	NaN	NaN	NaN	0	NaN
274	NaN	NaN	NaN	NaN	NaN	0	4	2	1	0	7	NaN	NaN	0	NaN	NaN	NaN	6	NaN	NaN	0	NaN	NaN	NaN	NaN	NaN	0	1	NaN	NaN	NaN	NaN	NaN	NaN	NaN	NaN	NaN	NaN	NaN	0	NaN	NaN	NaN	0	NaN	NaN	NaN	0	NaN
275	NaN	NaN	NaN	NaN	NaN	0	4	2	1	0	7	NaN	NaN	0	NaN	NaN	NaN	6	NaN	NaN	0	NaN	NaN	NaN	NaN	NaN	0	1	NaN	NaN	NaN	NaN	NaN	NaN	NaN	NaN	NaN	NaN	NaN	0	NaN	NaN	NaN	0	NaN	NaN	NaN	0	NaN
276	NaN	NaN	NaN	NaN	NaN	0	4	2	1	0	7	NaN	NaN	0	NaN	NaN	NaN	6	NaN	NaN	0	NaN	NaN	NaN	NaN	NaN	0	1	NaN	NaN	NaN	NaN	NaN	NaN	NaN	NaN	NaN	NaN	NaN	0	NaN	NaN	NaN	0	NaN	NaN	NaN	0	NaN
277	NaN	NaN	NaN	NaN	NaN	0	4	2	1	0	7	NaN	NaN	0	NaN	NaN	NaN	6	NaN	NaN	0	NaN	NaN	NaN	NaN	NaN	0	1	NaN	NaN	NaN	NaN	NaN	NaN	NaN	NaN	NaN	NaN	NaN	0	NaN	NaN	NaN	0	NaN	NaN	NaN	0	NaN
278	NaN	NaN	NaN	NaN	NaN	0	4	2	1	0	7	NaN	NaN	0	NaN	NaN	NaN	6	NaN	NaN	0	NaN	NaN	NaN	NaN	NaN	0	1	NaN	NaN	NaN	NaN	NaN	NaN	NaN	NaN	NaN	NaN	NaN	0	NaN	NaN	NaN	0	NaN	NaN	NaN	0	NaN
279	NaN	NaN	NaN	NaN	NaN	0	4	2	1	0	7	NaN	NaN	0	NaN	NaN	NaN	6	NaN	NaN	0	NaN	NaN	NaN	NaN	NaN	0	1	NaN	NaN	NaN	NaN	NaN	NaN	NaN	NaN	NaN	NaN	NaN	0	NaN	NaN	NaN	0	NaN	NaN	NaN	0	NaN
280	NaN	NaN	NaN	NaN	NaN	0	4	2	1	0	7	NaN	NaN	0	NaN	NaN	NaN	6	NaN	NaN	0	NaN	NaN	NaN	NaN	NaN	0	1	NaN	NaN	NaN	NaN	NaN	NaN	NaN	NaN	NaN	NaN	NaN	0	NaN	NaN	NaN	0	NaN	NaN	NaN	0	NaN
281	NaN	NaN	NaN	NaN	NaN	0	4	2	1	0	7	NaN	NaN	0	NaN	NaN	NaN	6	NaN	NaN	0	NaN	NaN	NaN	NaN	NaN	0	1	NaN	NaN	NaN	NaN	NaN	NaN	NaN	NaN	NaN	NaN	NaN	0	NaN	NaN	NaN	0	NaN	NaN	NaN	0	NaN
282	NaN	NaN	NaN	NaN	NaN	0	4	2	1	0	7	NaN	NaN	0	NaN	NaN	NaN	6	NaN	NaN	0	NaN	NaN	NaN	NaN	NaN	0	1	NaN	NaN	NaN	NaN	NaN	NaN	NaN	NaN	NaN	NaN	NaN	0	NaN	NaN	NaN	0	NaN	NaN	NaN	0	NaN
283	NaN	NaN	NaN	NaN	NaN	0	4	2	1	0	7	NaN	NaN	0	NaN	NaN	NaN	6	NaN	NaN	0	NaN	NaN	NaN	NaN	NaN	0	1	NaN	NaN	NaN	NaN	NaN	NaN	NaN	NaN	NaN	NaN	NaN	0	NaN	NaN	NaN	0	NaN	NaN	NaN	0	NaN
284	NaN	NaN	NaN	NaN	NaN	0	4	2	1	0	7	NaN	NaN	0	NaN	NaN	NaN	6	NaN	NaN	0	NaN	NaN	NaN	NaN	NaN	0	1	NaN	NaN	NaN	NaN	NaN	NaN	NaN	NaN	NaN	NaN	NaN	0	NaN	NaN	NaN	0	NaN	NaN	NaN	0	NaN
285	NaN	NaN	NaN	NaN	NaN	0	4	2	1	0	7	NaN	NaN	0	NaN	NaN	NaN	6	NaN	NaN	0	NaN	NaN	NaN	NaN	NaN	0	1	NaN	NaN	NaN	NaN	NaN	NaN	NaN	NaN	NaN	NaN	NaN	0	NaN	NaN	NaN	0	NaN	NaN	NaN	0	NaN
286	NaN	NaN	NaN	NaN	NaN	0	4	2	1	0	7	NaN	NaN	0	NaN	NaN	NaN	6	NaN	NaN	0	NaN	NaN	NaN	NaN	NaN	0	1	NaN	NaN	NaN	NaN	NaN	NaN	NaN	NaN	NaN	NaN	NaN	0	NaN	NaN	NaN	0	NaN	NaN	NaN	0	NaN
287	NaN	NaN	NaN	NaN	NaN	0	4	2	1	0	7	NaN	NaN	0	NaN	NaN	NaN	6	NaN	NaN	0	NaN	NaN	NaN	NaN	NaN	0	1	NaN	NaN	NaN	NaN	NaN	NaN	NaN	NaN	NaN	NaN	NaN	0	NaN	NaN	NaN	0	NaN	NaN	NaN	0	NaN
288	NaN	NaN	NaN	NaN	NaN	0	4	2	1	0	7	NaN	NaN	0	NaN	NaN	NaN	6	NaN	NaN	0	NaN	NaN	NaN	NaN	NaN	0	1	NaN	NaN	NaN	NaN	NaN	NaN	NaN	NaN	NaN	NaN	NaN	0	NaN	NaN	NaN	0	NaN	NaN	NaN	0	NaN
289	NaN	NaN	NaN	NaN	NaN	0	4	2	1	0	7	NaN	NaN	0	NaN	NaN	NaN	6	NaN	NaN	0	NaN	NaN	NaN	NaN	NaN	0	1	NaN	NaN	NaN	NaN	NaN	NaN	NaN	NaN	NaN	NaN	NaN	0	NaN	NaN	NaN	0	NaN	NaN	NaN	0	NaN
290	NaN	NaN	NaN	NaN	NaN	0	4	2	1	0	7	NaN	NaN	0	NaN	NaN	NaN	6	NaN	NaN	0	NaN	NaN	NaN	NaN	NaN	0	1	NaN	NaN	NaN	NaN	NaN	NaN	NaN	NaN	NaN	NaN	NaN	0	NaN	NaN	NaN	0	NaN	NaN	NaN	0	NaN
291	NaN	NaN	NaN	NaN	NaN	0	4	2	1	0	7	NaN	NaN	0	NaN	NaN	NaN	6	NaN	NaN	0	NaN	NaN	NaN	NaN	NaN	0	1	NaN	NaN	NaN	NaN	NaN	NaN	NaN	NaN	NaN	NaN	NaN	0	NaN	NaN	NaN	0	NaN	NaN	NaN	0	NaN
292	NaN	NaN	NaN	NaN	NaN	0	4	2	1	0	7	NaN	NaN	0	NaN	NaN	NaN	6	NaN	NaN	0	NaN	NaN	NaN	NaN	NaN	0	1	NaN	NaN	NaN	NaN	NaN	NaN	NaN	NaN	NaN	NaN	NaN	0	NaN	NaN	NaN	0	NaN	NaN	NaN	0	NaN
293	NaN	NaN	NaN	NaN	NaN	0	4	2	1	0	7	NaN	NaN	0	NaN	NaN	NaN	6	NaN	NaN	0	NaN	NaN	NaN	NaN	NaN	0	1	NaN	NaN	NaN	NaN	NaN	NaN	NaN	NaN	NaN	NaN	NaN	0	NaN	NaN	NaN	0	NaN	NaN	NaN	0	NaN
294	NaN	NaN	NaN	NaN	NaN	0	4	2	1	0	7	NaN	NaN	0	NaN	NaN	NaN	6	NaN	NaN	0	NaN	NaN	NaN	NaN	NaN	0	1	NaN	NaN	NaN	NaN	NaN	NaN	NaN	NaN	NaN	NaN	NaN	0	NaN	NaN	NaN	0	NaN	NaN	NaN	0	NaN
295	NaN	NaN	NaN	NaN	NaN	0	4	2	1	0	7	NaN	NaN	0	NaN	NaN	NaN	6	NaN	NaN	0	NaN	NaN	NaN	NaN	NaN	0	1	NaN	NaN	NaN	NaN	NaN	NaN	NaN	NaN	NaN	NaN	NaN	0	NaN	NaN	NaN	0	NaN	NaN	NaN	0	NaN
296	NaN	NaN	NaN	NaN	NaN	0	4	2	1	0	7	NaN	NaN	0	NaN	NaN	NaN	6	NaN	NaN	0	NaN	NaN	NaN	NaN	NaN	0	1	NaN	NaN	NaN	NaN	NaN	NaN	NaN	NaN	NaN	NaN	NaN	0	NaN	NaN	NaN	0	NaN	NaN	NaN	0	NaN
297	NaN	NaN	NaN	NaN	NaN	0	4	2	1	0	7	NaN	NaN	0	NaN	NaN	NaN	6	NaN	NaN	0	NaN	NaN	NaN	NaN	NaN	0	1	NaN	NaN	NaN	NaN	NaN	NaN	NaN	NaN	NaN	NaN	NaN	0	NaN	NaN	NaN	0	NaN	NaN	NaN	0	NaN
298	NaN	NaN	NaN	NaN	NaN	0	4	2	1	0	7	NaN	NaN	0	NaN	NaN	NaN	6	NaN	NaN	0	NaN	NaN	NaN	NaN	NaN	0	1	NaN	NaN	NaN	NaN	NaN	NaN	NaN	NaN	NaN	NaN	NaN	0	NaN	NaN	NaN	0	NaN	NaN	NaN	0	NaN
299	NaN	NaN	NaN	NaN	NaN	0	4	2	1	0	7	NaN	NaN	0	NaN	NaN	NaN	6	NaN	NaN	0	NaN	NaN	NaN	NaN	NaN	0	1	NaN	NaN	NaN	NaN	NaN	NaN	NaN	NaN	NaN	NaN	NaN	0	NaN	NaN	NaN	0	NaN	NaN	NaN	0	NaN
300	NaN	NaN	NaN	NaN	NaN	0	4	2	1	0	7	NaN	NaN	0	NaN	NaN	NaN	6	NaN	NaN	0	NaN	NaN	NaN	NaN	NaN	0	1	NaN	NaN	NaN	NaN	NaN	NaN	NaN	NaN	NaN	NaN	NaN	0	NaN	NaN	NaN	0	NaN	NaN	NaN	0	NaN
301	NaN	NaN	NaN	NaN	NaN	0	4	2	1	0	7	NaN	NaN	0	NaN	NaN	NaN	6	NaN	NaN	0	NaN	NaN	NaN	NaN	NaN	0	1	NaN	NaN	NaN	NaN	NaN	NaN	NaN	NaN	NaN	NaN	NaN	0	NaN	NaN	NaN	0	NaN	NaN	NaN	0	NaN
[truncated: 533 more columns]
