# Supplementary material for: In Vivo Transcription Kinetics of a Synthetic Gene Uninvolved in Stress-Response Pathways in Stressed Escherichia coli Cells
Source: PLoS One. 2014 Sep 30;9(9):e109005. doi: 10.1371/journal.pone.0109005 (PMC4182640; doi:10.1371/journal.pone.0109005)
Supplement: File S1 — Supporting information. (ZIP) [file pone.0109005.s002.zip › raw data for submission/README.txt]

CONTENT: Data from which the intervals between consecutive RNA productions in individual cells is extracted: total intensity of spots in each cell after subtraction of background fluorescence, values of the function that is fitted to these values to detect the production events, and finally the count of RNA produced in each cell at each timepoint. 


Format in all csv-files:

- First column: time in minutes from the beginning of the experiment
- Following columns: measured value for each cell at timepoint indicated by the time column

Files ending in _corrected_intensities contain the total combined fluorescent 
intensity of the MS2-GFP spots in a single cell after subtracting the background 
fluorencence of the cell. NaN value indicates that the cell doesn't exist at the
given timepoint (not born yet or has divided).

Files ending in _fit_intensity contain the value of the least squares fitted, monotonically 
increasing piecewise-constant function to the corrected total spot intensity that is used
to detect the production events as described in the methods section of the paper.

Finally, files ending in RNA_count contain the count of RNA molecules produced by each cell during
the experiment, as detected by the above mentioned function fitting method.

Within the same condition, the values in the same column of different files correspond to 
the same cell.
